# Supplementary material for: An integrated organoid omics map extends modeling potential of kidney disease
Source: Nat Commun. 2023 Aug 14;14:4903. doi: 10.1038/s41467-023-39740-7 (PMC10425428; doi:10.1038/s41467-023-39740-7)
Supplement: Supplementary file 4 — Supplementary Data 1-19 [file 41467_2023_39740_MOESM4_ESM.xlsx]

## Sheet: readme_table_info
supp_table_number	name_in_workbook	description	additional_source_table_in_this_workbook
1	ST1_org_all_prot	organoids proteome, >6700 proteins observed
2	ST2_org_timecourse_FDR0p05_prot	organoid proteins used for time course analysis quantification
3	ST3_org_cell_rna_set1	organoid RNA used for time course analysis quantification (set #1)
4	ST4_org_cell_types_scRNA_Seq	organoid cell types as clustered by scRNAseq data UMAP
5	ST5_org_cell_tnfa_FDR_0p1_prot	organoid proteins from the cell pellet, after stimulation with 5ng/mL TNFa for 24h and 48h
6	ST6_org_media_prots	organoids media-only proteins
7	ST7_org_sup_tnfa_FDR_0p2_prot	organoid proteins from the supernatant, after stimulation with 5ng/mL TNFa for 24h and 48h
8	ST8_pod_cell_tnfa_FDR_0p1_prot	Moins cultured podocyte proteins from the cell pellet, after stimulation with 5ng/mL TNFa for 24h and 48h
9	ST9_pod_sup_tnfa_FDR_0p2_prot	Moins cultured podocyte proteins from the supernatant, after stimulation with 5ng/mL TNFa for 24h and 48h
10	ST_10_322_prot_tnfa_sig	organoid derived TNFa signature	Yes
11	ST11_GePS_pathways	top 20 GePS pathway based networks p < 0.05	Yes-A,B
12	ST12_GePS_signal	top 20 GePS signal transduction networks p < 0.05	Yes
13	ST13_receptors	receptors in organoids on protein level
14	ST14_org_cell_rna_set 2	organoid RNA used for time course analysis quantification (set #2)	Yes
15	ST15_org_TNF_rna	organoid RNA, after stimulation with 5 ng/mL TNFa for 24h and 48h
16	ST16_org_D29-21_upstream_reg	upstream regulators day 29 versus day 21 organoids from IPA	Yes, combined with ST17
17	ST17_TGFB1 downstream molec	downstream mocules from TGFB1 mechanistic networks day 29 versus day 21 organoids from IPA	Yes, combined with ST16
18	ST18_org_TNF_upstream_reg	upstream regulators organoids treated with TNF or VC for 24h and 48h from IPA	Yes
19	ST19_OrgTNFsig_NEPTUNE	Organoid TNF signature genes interrogated in NEPTUNE kidney tissue transcriptome

## Sheet: Figure_data_linkage
Figure	supp_table	online repostiory of raw data	Source Files	filename
1a	ST2_org_timecourse_FDR0p05_prot	PRIDE: PXD029716
1b			microscopy images
1c			excel
1d			excel
2a	ST3_org_cell_rna_set1		excel
2b			excel same as 2a
2c	ST4_org_cell_types_scRNA_Seq	GSE213972 (embargoed until publication). A Cell x Gene visualization instance is available here: http://18.188.163.197/ (embargoed until publication; username: reviewer; password: POhA1neVjLKem)
2d			excel
2e			excel
3a			excel
3b			excel
3c			excel
3d			excel
4a	ST4_org_cell_types_scRNA_Seq
4b	ST4_org_cell_types_scRNA_Seq	GSE213972 (embargoed until publication). A Cell x Gene visualization instance is available here: http://18.188.163.197/ (embargoed until publication; username: reviewer; password: POhA1neVjLKem)
4c			microscopy images
4d	ST5_org_cell_tnfa_FDR_0p1_prot	PRIDE: PXD029718
4e			excel
4f	ST7_org_sup_tnfa_FDR_0p2_prot	PRIDE: PXD029696
4g			PRISM
5a	no data used	no data used	no data used
5b	ST_10_322_prot_tnfa_sig AND ST_10_Source_file	GSE104954 and GSE104948	ST10_Source_file
5c	ST_10_322_prot_tnfa_sig
5d	ST11_GePS_pathways AND ST12_GePS_signal		Yes-A,B
5e	ST19_OrgTNFsig_NEPTUNE
5f	ST19_OrgTNFsig_NEPTUNE
5g		snRNAseq Neptune GSE213030
5h		snRNAseq Neptune GSE213030
6a			PRISM
6b		GSE213972 (embargoed until publication). A Cell x Gene visualization instance is available here: http://18.188.163.197/ (embargoed until publication; username: reviewer; password: POhA1neVjLKem)
6c			PRISM
6d
6e		snRNAseq Neptune GSE213030
6f			microscopy images
7a			excel
7b	ST2_org_timecourse_FDR0p05_prot AND ST5_org_cell_tnfa_FDR_0p1_prot	kidney disease explorer
7c	ST2_org_timecourse_FDR0p05_prot AND ST5_org_cell_tnfa_FDR_0p1_prot	kidney disease explorer
7d	no data used	no data used	no data used
suppl. Fig. 1a	ST2_org_timecourse_FDR0p05_prot
suppl. Fig. 1b			microscopy images
suppl. Fig. 1c			microscopy images
suppl. Fig. 1d	ST4_org_cell_types_scRNA_Seq	GSE213972 (embargoed until publication). A Cell x Gene visualization instance is available here: http://18.188.163.197/ (embargoed until publication; username: reviewer; password: POhA1neVjLKem)
suppl. Fig. 2a			excel same as 2e
suppl. Fig. 2b			R files and code
suppl. Fig. 3a	ST6_org_media_prots		excel file
suppl. Fig. 3b			excel file
suppl. Fig. 3c	ST8_pod_cell_tnfa_FDR_0p1_prot	PRIDE: PXD032107
suppl. Fig. 3d	ST8_pod_cell_tnfa_FDR_0p1_prot	PRIDE: PXD032107
suppl. Fig. 3e			excel
suppl. Fig. 3f	ST9_pod_sup_tnfa_FDR_0p2_prot	PRIDE: PXD032130
suppl. Fig. 3g	ST9_pod_sup_tnfa_FDR_0p2_prot	PRIDE: PXD032130
suppl. Fig. 3h			excel
suppl. Fig. 4a			microscopy images
suppl. Fig. 4b			microscopy images
suppl. Fig. 4c	ST4_org_cell_types_scRNA_Seq	GSE213972 (embargoed until publication). A Cell x Gene visualization instance is available here: http://18.188.163.197/ (embargoed until publication; username: reviewer; password: POhA1neVjLKem)
suppl. Fig. 4d	ST4_org_cell_types_scRNA_Seq	GSE213972 (embargoed until publication). A Cell x Gene visualization instance is available here: http://18.188.163.197/ (embargoed until publication; username: reviewer; password: POhA1neVjLKem)
suppl. Fig. 4e	ST5_org_cell_tnfa_FDR_0p1_prot AND ST7_org_sup_tnfa_FDR_0p2_prot
suppl. Fig. 4f	ST3_org_cell_rna_set1 AND ST14_org_cell_rna_set 2 AND ST16_org_D29-21_upstream_reg AND ST17_TGFB1 downstream molec		excel combo source file
suppl. Fig. 4g	ST15_org_TNF_rna AND ST18_org_TNF_upstream_reg		excel combo source file
suppl. Fig. 5a	ST11_GePS_pathways AND ST12_GePS_signal		Yes-A,B
suppl. Fig. 5b	ST_10_322_prot_tnfa_sig AND ST_10_Source_file	GSE104954 and GSE104948	ST10_Source_file
suppl. Fig. 5c		snRNAseq Neptune GSE213030
suppl. Fig. 5d	ST4_org_cell_types_scRNA_Seq	GSE213972 (embargoed until publication). A Cell x Gene visualization instance is available here: http://18.188.163.197/ (embargoed until publication; username: reviewer; password: POhA1neVjLKem)
suppl. Fig. 6a	ST4_org_cell_types_scRNA_Seq	GSE213972 (embargoed until publication). A Cell x Gene visualization instance is available here: http://18.188.163.197/ (embargoed until publication; username: reviewer; password: POhA1neVjLKem)
suppl. Fig. 6b	ST4_org_cell_types_scRNA_Seq	GSE213972 (embargoed until publication). A Cell x Gene visualization instance is available here: http://18.188.163.197/ (embargoed until publication; username: reviewer; password: POhA1neVjLKem)
suppl. Fig. 6c			no additional data
suppl. Fig. 7a			microscopy images
suppl. Fig. 7b			PRISM
suppl. Fig. 7c			no additional data
suppl. Fig. 7d			excel
suppl. Fig. 8a			microscopy images
suppl. Fig. 8b			microscopy images
suppl. Fig. 8c			microscopy images
suppl. Fig. 9a		kidney disease explorer
not in figure	ST13_receptors

## Sheet: ST1_org_all_prot
gene_names	gene_first	uniprot_ids	uniprot_first	protein_names	log2_day_21_lfq_intensity_04	log2_day_21_lfq_intensity_05	log2_day_21_lfq_intensity_06	log2_day_25_lfq_intensity_01	log2_day_25_lfq_intensity_02	log2_day_25_lfq_intensity_03	log2_day_27_lfq_intensity_10	log2_day_27_lfq_intensity_11	log2_day_27_lfq_intensity_12	log2_day_29_lfq_intensity_07	log2_day_29_lfq_intensity_08	log2_day_29_lfq_intensity_09
A1CF	A1CF	F8W9F8;Q9NQ94	F8W9F8	APOBEC1 complementation factor	60951000	71954000							54081000
A2M	A2M	P01023	P01023	Alpha-2-macroglobulin									11407000
AAAS	AAAS	F8VZ44;Q9NRG9;H3BU82	F8VZ44	Aladin	395520000	333310016	382240000	281790016	359089984	340720000	235280000	300220000	332400000	325630016	299720000	375340000
AACS	AACS	Q86V21	Q86V21	Acetoacetyl-CoA synthetase	151230000	168070000	145350000	116670000	115300000	97752000	124140000	148340000	155850000	123400000	88308000	135290000
AAGAB	AAGAB	Q6PD74	Q6PD74	Alpha- and gamma-adaptin-binding protein p34	46767000	53286000	55076000	68552000	64778000	60867000		62671000	74631000	60955000	58986000	60943000
AAK1	AAK1	A0A096LP25;A0A096LNZ0;Q6ZSR9	A0A096LP25	Uncharacterized protein FLJ45252	109990000	154960000	97023000	195600000	178770000	129820000	231350000	149350000	176250000	115740000	212910000	132200000
AAK1	AAK1	Q2M2I8;E9PG46	Q2M2I8	AP2-associated protein kinase 1	174260000	235010000	225000000	324640000	345700000	293129984	314790016	300360000	384060000	345030016	415500000	332460000
AAMDC	AAMDC	E9PNP3;Q9H7C9;E9PR47;E9PIQ4	E9PNP3	Mth938 domain-containing protein	489550016	379910016	329260000	504980000	432689984	468409984	474120000	465950016	289320000	392990016	357790016	456710016
AAMP	AAMP	C9JG97;C9JEH3;Q13685;C9JTS3	C9JG97	Angio-associated migratory cell protein	342940000	419089984	447500000	326070016	413660000	381580000	449340000	338620000	364540000	285760000	364609984	382640000
AAR2	AAR2	A2A2Q9;Q9Y312	A2A2Q9	Protein AAR2 homolog	243700000	212250000	185530000	196260000	238890000	248260000	342230016	321609984	280329984	192030000	217650000	256550000
AARS	AARS	P49588	P49588	Alanine--tRNA ligase, cytoplasmic	4224999936	3867399936	4665200128	5595899904	5156199936	4946500096	6053600256	4387100160	4076699904	4550700032	4786999808	4536500224
AARS2	AARS2	Q5JTZ9	Q5JTZ9	Alanine--tRNA ligase, mitochondrial	818700032	769969984	739080000	899849984	798280000	732769984	869550016	658809984	750360000	739820032	699980032	762300032
AARSD1;PTGES3L-AARSD1	AARSD1	Q9BTE6;C9J5N1	Q9BTE6	Alanyl-tRNA editing protein Aarsd1	439700000	495910016	450209984	606520000	550169984	483620000	404420000	381950016	380020000	493809984	431409984	449089984
AASDHPPT	AASDHPPT	Q9NRN7;E9PLW6;E9PNF3	Q9NRN7	L-aminoadipate-semialdehyde dehydrogenase-phosphopantetheinyl transferase	744120000	735169984	721580032	1106400000	1038899968	718200000	975489984	768030016	894920000	601470016	804000000	843030016
AASS	AASS	Q9UDR5;F8WAH1;F8WE53	Q9UDR5	Alpha-aminoadipic semialdehyde synthase, mitochondrial;Lysine ketoglutarate reductase;Saccharopine dehydrogenase	609100032	453649984	583289984	330860000	343760000	430230016	220630000	434900000	372220000	279990016	244980000	415809984
AATF	AATF	Q9NY61	Q9NY61	Protein AATF	49187000									56614000		56949000
ABAT	ABAT	H3BRN4;P80404;H3BNQ7	H3BRN4	4-aminobutyrate aminotransferase, mitochondrial	1027100032	962689984	879920000	1149500032	1139200000	962360000	707950016	892609984	1157500032	807379968	774089984	850600000
ABCB1	ABCB1	P08183	P08183	Multidrug resistance protein 1		18234000		22323000	17233000	29963000	44800000	56291000	61276000	39088000	31272000	29966000
ABCB10	ABCB10	Q9NRK6	Q9NRK6	ATP-binding cassette sub-family B member 10, mitochondrial												74743000
ABCB6	ABCB6	H7BXK9;Q9NP58	H7BXK9	ATP-binding cassette sub-family B member 6, mitochondrial	64662000							59748000		60511000	27464000	66956000
ABCB7	ABCB7	O75027;B4DGL8;A0A087WW65	O75027	ATP-binding cassette sub-family B member 7, mitochondrial	133570000	67299000	76903000	30089000		51264000		74385000	42372000	69828000	85592000	65215000
ABCC1	ABCC1	A0A0A0MS99;I3L4X2;P33527	A0A0A0MS99	Multidrug resistance-associated protein 1	138800000	96549000	90445000	62163000	40148000	121420000	159910000	94325000	80305000	167420000	156510000	193750000
ABCD1	ABCD1	P33897	P33897	ATP-binding cassette sub-family D member 1	116200000	93384000	90653000	52585000	60583000	81309000		84301000	71514000	72706000	77727000	104160000
ABCD3	ABCD3	P28288	P28288	ATP-binding cassette sub-family D member 3	757100032	699360000	735779968	236510000	145340000	471100000	582040000	551360000	636380032	533460000	428060000	616190016
ABCE1	ABCE1	P61221;D6R9I9	P61221	ATP-binding cassette sub-family E member 1	2133699968	1628999936	1890300032	2147299968	1973400064	2052000000	2546099968	2128999936	1831800064	1993400064	1894200064	2021400064
ABCF1	ABCF1	Q8NE71;H0YGW7	Q8NE71	ATP-binding cassette sub-family F member 1	1155399936	938940032	1080899968	431960000	400209984	912080000	1084099968	1136099968	656270016	1202899968	848470016	1271600000
ABCF2	ABCF2	Q9UG63	Q9UG63	ATP-binding cassette sub-family F member 2	251460000	229240000	246170000	236040000	211520000	268920000	374460000	332609984	300390016	326249984	231940000	275990016
ABCF3	ABCF3	Q9NUQ8	Q9NUQ8	ATP-binding cassette sub-family F member 3	258760000	196300000	204060000	297400000	205660000	256270000	325300000	282580000	231060000	204140000	219900000	257350000
ABHD10	ABHD10	Q9NUJ1	Q9NUJ1	Mycophenolic acid acyl-glucuronide esterase, mitochondrial	1441200000	1435600000	1623699968	1692400000	1594899968	1597200000	845660032	1575399936	1662800000	1299399936	1278300032	1400000000
ABHD11	ABHD11	Q8NFV4	Q8NFV4	Alpha/beta hydrolase domain-containing protein 11	834560000	958470016	747689984	928929984	696160000	876259968	250540000	762860032	1006400000	587400000	712070016	796070016
ABHD12	ABHD12	Q8N2K0;I3L294	Q8N2K0	Monoacylglycerol lipase ABHD12	279329984	365340000	412980000	109940000	82492000	217400000	314400000	252280000	276060000	387720000	200280000	279020000
ABHD14B	ABHD14B	Q96IU4;F8W9U3;B4DQI4	Q96IU4	Alpha/beta hydrolase domain-containing protein 14B	903820032	620270016	763609984	956609984	857990016	1016499968		937209984	1058300032	726870016	679779968	937590016
ABHD16A	ABHD16A	A0A0G2JJD3;O95870;A0A0G2JI89	A0A0G2JJD3	Abhydrolase domain-containing protein 16A	155900000	87088000	108900000	105650000	69497000	138090000		137030000	134340000	143100000	118620000	158290000
ABI1	ABI1	B6VEX4;A0A0A0MRT6;Q8IZP0	B6VEX4	Abl interactor 1	135470000	260460000	261590000	290729984	306350016	232960000	320340000	144090000	207590000	219840000	228700000	240170000
ABI2	ABI2	E7EW77;E7EP65;A0A0C4DG21;F8WAL6;Q9NYB9;E9PEZ7;B7Z836	E7EW77	Abl interactor 2	405750016	452960000	494209984	470489984	504070016	407129984	388689984	331580000	274700000	338800000	334830016	397750016
ABL1	ABL1	P00519	P00519	Tyrosine-protein kinase ABL1									40608000
ABLIM1	ABLIM1	F8W8M4;A0A0A0MRL6	F8W8M4		54348000	63972000	54025000	103370000	102740000	103040000	89277000	59148000	99510000	84714000	138200000	82613000
ABR	ABR	A0A0G2JQ41;A0A1C7CYZ0;Q12979;B7Z683	A0A0G2JQ41	Active breakpoint cluster region-related protein	83439000	53370000	78617000		68505000	65351000	90686000	106040000	69406000	106200000	81609000	90101000
ABRACL	ABRACL	Q9P1F3	Q9P1F3	Costars family protein ABRACL	254160000	272969984	207950000	302140000	213670000	228830000		145150000		196640000	183080000	159780000
ABT1	ABT1	Q9ULW3	Q9ULW3	Activator of basal transcription 1			57931000
ACAA1	ACAA1	P09110;C9JDE9;H7C131;H0Y4D4	P09110	3-ketoacyl-CoA thiolase, peroxisomal	611889984	659590016	547900032	572489984	722670016	619169984	417340000	592860032	574950016	406030016	430289984	377390016
ACAA2	ACAA2	P42765;A0A0B4J2A4;K7EME0	P42765	3-ketoacyl-CoA thiolase, mitochondrial	11056000000	12174999552	11409000448	14732000256	13696000000	12170999808	11486999552	11470999552	14691000320	9049600000	8955899904	9210000384
ACACA	ACACA	Q13085;Q59FY4	Q13085	Acetyl-CoA carboxylase 1;Biotin carboxylase	469420000	359849984	431550016	432729984	372420000	431870016	603020032	551489984	449569984	503310016	426580000	487520000
ACAD10	ACAD10	F8W1I9;Q6JQN1	F8W1I9	Acyl-CoA dehydrogenase family member 10	91893000	77363000	86130000	85468000	84589000	51117000		143920000	114220000	78773000	50635000	78124000
ACAD11	ACAD11	Q709F0;F8WEV0;D6RDI8	Q709F0	Acyl-CoA dehydrogenase family member 11	130640000	101890000	54031000	133940000	33594000	149140000			191480000	66961000	24388000
ACAD8	ACAD8	Q9UKU7	Q9UKU7	Isobutyryl-CoA dehydrogenase, mitochondrial	209720000	287910016	296369984	305180000	216910000	188020000		247070000	423409984	298049984	246150000	284860000
ACAD9	ACAD9	Q9H845;H0Y8Z9	Q9H845	Acyl-CoA dehydrogenase family member 9, mitochondrial	852060032	776700032	824689984	705550016	844400000	749070016	1298899968	878440000	789920000	754070016	825649984	909449984
ACADM	ACADM	Q5T4U5;P11310;B7Z9I1	Q5T4U5	Medium-chain specific acyl-CoA dehydrogenase, mitochondrial	2589900032	2485499904	2469100032	2707800064	2469199872	2306400000	2469499904	2366899968	2500699904	1803699968	1762300032	1764000000
ACADS	ACADS	P16219;E9PE82	P16219	Short-chain specific acyl-CoA dehydrogenase, mitochondrial	453289984	397280000	356000000	481760000	344440000	421200000	331140000	394160000	482449984	270080000	226650000	318110016
ACADSB	ACADSB	P45954	P45954	Short/branched chain specific acyl-CoA dehydrogenase, mitochondrial	638609984	657990016	653710016	772160000	646990016	493969984	513689984	400560000	507220000	481350016	429390016	431889984
ACADVL	ACADVL	P49748	P49748	Very long-chain specific acyl-CoA dehydrogenase, mitochondrial	1854400000	1675299968	1475800064	2041500032	1968800000	2027900032	1697900032	1917100032	2507899904	1745100032	1834800000	1813200000
ACAP2	ACAP2	Q15057;A0A087X1H5;A0A0U1RQT1	Q15057	Arf-GAP with coiled-coil, ANK repeat and PH domain-containing protein 2	277369984	201220000	200480000	214980000	268840000	287220000	419900000	272310016	222740000	262720000	227690000	264130000
ACAT1	ACAT1	P24752	P24752	Acetyl-CoA acetyltransferase, mitochondrial	6665600000	6630499840	5640000000	8796999680	7879199744	7421000192	8645799936	5857500160	7426899968	4911200256	5042599936	5179599872
ACAT2	ACAT2	Q9BWD1	Q9BWD1	Acetyl-CoA acetyltransferase, cytosolic	2714700032	2212199936	2371200000	2534599936	2609900032	2988600064	1970899968	2145500032	2339699968	2081100032	2037600000	2494099968
ACBD3	ACBD3	Q9H3P7	Q9H3P7	Golgi resident protein GCP60	696739968	928769984	936000000	1121500032	1022800000	816000000	915100032	827600000	836240000	857240000	855939968	846230016
ACBD5	ACBD5	B7Z2R7;Q5T8D3;X6RDD7;Q5T8E0	B7Z2R7	Acyl-CoA-binding domain-containing protein 5	83412000	117960000	105440000		58451000	80720000		60213000	122700000			85136000
ACBD6	ACBD6	Q9BR61	Q9BR61	Acyl-CoA-binding domain-containing protein 6						28146000			57485000
ACBD7	ACBD7	Q8N6N7	Q8N6N7	Acyl-CoA-binding domain-containing protein 7	66616000	77083000		66427000		55381000		73963000				53691000
ACIN1	ACIN1	S4R3H4;E7EQT4;Q9UKV3;G3V3B0	S4R3H4	Apoptotic chromatin condensation inducer in the nucleus	3425400064	4226899968	4280800000	4913699840	4665699840	3779899904	4681500160	3422599936	4058899968	2896800000	3476400128	2918899968
ACLY	ACLY	P53396	P53396	ATP-citrate synthase	3940800000	3586299904	3711099904	4697999872	4762299904	5159600128	4859700224	4861000192	4312600064	4464300032	4534499840	4984600064
ACO1	ACO1	P21399	P21399	Cytoplasmic aconitate hydratase	4197499904	4289100032	4332199936	7014900224	5462300160	4579299840	2603899904	4241100032	4962699776	3946099968	4595800064	3667399936
ACO2	ACO2	Q99798;A2A274	Q99798	Aconitate hydratase, mitochondrial	9324000256	10250000384	9299300352	12551999488	11438999552	10691999744	8224900096	8934899712	10801000448	8886800384	9307499520	9798200320
ACOT13	ACOT13	Q9NPJ3	Q9NPJ3	Acyl-coenzyme A thioesterase 13;Acyl-coenzyme A thioesterase 13, N-terminally processed	414640000	556179968	397110016	561640000	482900000	518649984	378689984	457380000	669910016	476980000	358340000	479990016
ACOT2	ACOT2	A0A087X0W7;A0A087WT95;P49753	A0A087X0W7	Acyl-coenzyme A thioesterase 2, mitochondrial	934339968	900430016	867409984	1039900032	1100400000	1152700032	884670016	848780032	969660032	814249984	990760000	834249984
ACOT7	ACOT7	O00154;K7EKP8	O00154	Cytosolic acyl coenzyme A thioester hydrolase	721160000	796099968	866259968	1159000064	1065299968	806460032	792540032	824710016	916089984	848249984	994960000	879960000
ACOT8	ACOT8	O14734;H7C5A7;E9PJN0;Q9BR14;E9PMC4;E9PIS4	O14734	Acyl-coenzyme A thioesterase 8	88326000	107510000	97166000	145590000		104160000		93154000	94273000	109230000	84579000	83806000
ACOT9	ACOT9	Q9Y305;H7C5Q2	Q9Y305	Acyl-coenzyme A thioesterase 9, mitochondrial	833710016	730280000	628360000	1005299968	1167000064	1237200000	1360499968	1259000064	1068700032	1150300032	1232899968	1467800064
ACOX1	ACOX1	Q15067	Q15067	Peroxisomal acyl-coenzyme A oxidase 1	423360000	442860000	379960000	566700032	552630016	424110016	443220000	331710016	547929984	380809984	468820000	488769984
ACOX2	ACOX2	Q99424;C9J0G0	Q99424	Peroxisomal acyl-coenzyme A oxidase 2;Acyl-coenzyme A oxidase									18886000
ACOX3	ACOX3	O15254	O15254	Peroxisomal acyl-coenzyme A oxidase 3	220240000	178360000	137450000			133000000	131360000		256370000	144600000	145370000	120700000
ACP1	ACP1	P24666;G5E9R5	P24666	Low molecular weight phosphotyrosine protein phosphatase	1825600000	2356699904	2255899904	2240000000	2570500096	1951500032	1572400000	1550099968	1864700032	1542099968	1655699968	1548199936
ACP2	ACP2	P11117;E9PQY3;E9PHY0;B7Z7D2;E9PP23	P11117	Lysosomal acid phosphatase	561369984	495329984	560899968	392460000	341750016	485710016	572899968	512280000	715580032	543489984	473590016	584300032
ACP6	ACP6	X5D289;V9GZ71;Q9NPH0	X5D289	Lysophosphatidic acid phosphatase type 6									23331000
ACPP	ACPP	P15309;E9PFE6	P15309	Prostatic acid phosphatase;PAPf39	62455000	97395000	114380000	68454000	50969000	64594000		61859000	56483000	65046000	58592000	50259000
ACSF2	ACSF2	Q96CM8;E9PF16	Q96CM8	Acyl-CoA synthetase family member 2, mitochondrial	1163000064	1144999936	965030016	1225100032	1304700032	1369600000	1225500032	1141900032	1355900032	1247200000	1118300032	1082599936
ACSF3	ACSF3	Q4G176;F5H5A1;F5H362;F5H755	Q4G176	Acyl-CoA synthetase family member 3, mitochondrial	449320000	519670016	437520000	582000000	554870016	512380000	462030016	446440000	477030016	409270016	458960000	437660000
ACSL1	ACSL1	E7EPM6;P33121;D6RER0;B7Z3Z9	E7EPM6	Long-chain-fatty-acid--CoA ligase 1	48441000	40679000	54361000	42347000	32405000	56761000		60793000	73876000	76409000	47652000	69723000
ACSL3	ACSL3	O95573	O95573	Long-chain-fatty-acid--CoA ligase 3	704040000	725769984	814460032	386969984	388620000	590000000	1091000064	842630016	620720000	950480000	728430016	888280000
ACSL4	ACSL4	O60488	O60488	Long-chain-fatty-acid--CoA ligase 4	252240000	214760000	232590000	345470016	325430016	278660000	573350016	402510016	313560000	351129984	275720000	336929984
ACSM2A	ACSM2A	Q08AH3;F5GWL3	Q08AH3	Acyl-coenzyme A synthetase ACSM2A, mitochondrial	113090000	74883000	80322000	104790000	66386000	65235000		121280000	248790000	38091000	46063000	46411000
ACSM2B	ACSM2B	Q68CK6;H3BTX9	Q68CK6	Acyl-coenzyme A synthetase ACSM2B, mitochondrial	47799000			59482000	44936000	42061000	167200000					32956000
ACSM3	ACSM3	H3BSM0;Q53FZ2	H3BSM0	Acyl-coenzyme A synthetase ACSM3, mitochondrial	60098000	77299000	75164000	105780000	75626000	49717000		52059000	68408000	40885000	53579000	39011000
ACSS1	ACSS1	Q9NUB1	Q9NUB1	Acetyl-coenzyme A synthetase 2-like, mitochondrial	178100000	192110000	128540000	196060000	150970000	124890000		82243000	89403000	84333000	108450000	77796000
ACSS2	ACSS2	Q9NR19	Q9NR19	Acetyl-coenzyme A synthetase, cytoplasmic	166280000	197950000	172230000	227600000	199620000	160390000	339400000	219790000	231410000	196310000	204160000	227070000
ACSS3	ACSS3	A0A0B4J1R2;Q9H6R3	A0A0B4J1R2	Acyl-CoA synthetase short-chain family member 3, mitochondrial	500940000	473220000	464700000	467089984	711529984	557990016	568249984	630270016	469520000	684979968	750449984	672710016
ACTA2;ACTG2	ACTA2	P62736;P63267	P62736	Actin, aortic smooth muscle;Actin, gamma-enteric smooth muscle				1578899968	848819968	291040000		846569984	553080000	1265100032	1998599936	830200000
ACTB	ACTB	E7EVS6;G5E9R0;C9JZR7;C9JTX5	E7EVS6									31051000
ACTB	ACTB	P60709	P60709	Actin, cytoplasmic 1;Actin, cytoplasmic 1, N-terminally processed									2259399936
ACTBL2	ACTBL2	Q562R1	Q562R1	Beta-actin-like protein 2										4747000
ACTC1;ACTA1	ACTC1	P68032;P68133;A6NL76	P68032	Actin, alpha cardiac muscle 1;Actin, alpha skeletal muscle	5225099776	4198799872	4351000064	13760000000	13980999680	12972000256	15061000192	27317999616	27090999296	24067000320	23124000768	24803999744
ACTG1	ACTG1	I3L4N8	I3L4N8									11872000
ACTG1	ACTG1	K7EM38	K7EM38									46322000
ACTG1	ACTG1	P63261;I3L3I0;I3L1U9	P63261	Actin, cytoplasmic 2;Actin, cytoplasmic 2, N-terminally processed	183380000768	171759992832	178349998080	235839995904	247750000640	210899992576	246660005888	234040000512	251799994368	220309995520	234920001536	231579992064
ACTL6A	ACTL6A	O96019	O96019	Actin-like protein 6A	2161600000	2304100096	2159399936	3031699968	3182299904	2114599936	1959100032	1881600000	2553400064	1850499968	2099000064	1799100032
ACTN1	ACTN1	H9KV75	H9KV75								56111000
ACTN1	ACTN1	P12814	P12814	Alpha-actinin-1	2830899968	2180699904	2351500032	3278400000	3393999872	3501400064	3904900096	5292599808	4328300032	7218299904	5657399808	6989899776
ACTN4	ACTN4	H7C144	H7C144		62895000	62194000	50142000	58863000	55651000	67354000	52114000	59862000	67547000	45374000	40990000	57522000
ACTN4	ACTN4	K7EJH8	K7EJH8		443300000	495270016	557740032	571260032	425480000	298630016	294129984	469120000	471150016	326140000	202340000
ACTN4	ACTN4	O43707	O43707	Alpha-actinin-4	29293000704	30854000640	33984999424	32969000960	29147000832	27992000512	29855000576	29151000576	31445999616	28384000000	27810000896	27958999040
ACTR10	ACTR10	Q9NZ32;V9GYX7	Q9NZ32	Actin-related protein 10	431620000	359310016	395600000	336150016	303950016	456640000	260020000	521740000	562889984	493689984	532780000	599169984
ACTR1A	ACTR1A	P61163;R4GMT0	P61163	Alpha-centractin	2695000064	2922400000	2411399936	4212600064	4075899904	3298500096	3037600000	4124000000	4468800000	3587599872	3742000128	3744600064
ACTR1B	ACTR1B	P42025	P42025	Beta-centractin	473460000	667120000	537480000	905500032	766790016	682150016	209440000	644380032	729580032	529920000	661310016	592470016
ACTR2	ACTR2	P61160;F5H6T1	P61160	Actin-related protein 2	3807099904	3668600064	3679300096	4885100032	4741600256	4390499840	4014099968	4409800192	4593800192	4258400000	4564100096	4347500032
ACTR3	ACTR3	P61158;B4DXW1	P61158	Actin-related protein 3	5497900032	5552200192	5561200128	8554999808	7761399808	6499299840	5531899904	5618800128	7130100224	6493000192	7115700224	6543399936
ACTR5	ACTR5	Q9H9F9	Q9H9F9	Actin-related protein 5	77020000
ACTR6	ACTR6	F8VP72;F8W043;F8W0Q1;F8W057;Q9GZN1	F8VP72	Actin-related protein 6								29631000
ACY1	ACY1	Q03154;A0A1B0GU86;A0A1B0GW23;A0A1B0GV31	Q03154	Aminoacylase-1	2597600000	2928999936	2173199872	3386099968	2820400128	2263699968	1681400064	1946499968	2215300096	1520400000	1286400000	1431100032
ACY3	ACY3	Q96HD9;E9PRA7	Q96HD9	N-acyl-aromatic-L-amino acid amidohydrolase (carboxylate-forming)		19173000
ACYP1	ACYP1	G3V2U7;P07311	G3V2U7	Acylphosphatase;Acylphosphatase-1	220610000	186810000	191910000	220500000	174460000	143450000	95571000	94834000	74537000	133580000	137480000	120550000
ADA	ADA	P00813;F5GWI4;F5GXW0	P00813	Adenosine deaminase	311000000	252630000	246570000	396569984	443180000	392820000	103200000	293729984	390280000	536209984	616440000	503729984
ADAM10	ADAM10	O14672	O14672	Disintegrin and metalloproteinase domain-containing protein 10	683040000	652780032	716310016	357670016	259150000	542780032	635680000	484240000	464180000	605249984	509430016	519390016
ADAM9	ADAM9	Q13443;F8WC54;A0AVL1	Q13443	Disintegrin and metalloproteinase domain-containing protein 9	61656000	62619000	62995000			42895000		54998000	44571000	69576000	50128000	60176000
ADAMTS15	ADAMTS15	Q8TE58	Q8TE58	A disintegrin and metalloproteinase with thrombospondin motifs 15	84864000	81754000	74941000	67688000	100330000	216200000	152490000	321089984	115720000	438540000	228340000	399950016
ADAMTS2	ADAMTS2	O95450	O95450	A disintegrin and metalloproteinase with thrombospondin motifs 2	48123000		47106000			57685000		51595000		66709000	64724000	80695000
ADAMTS3	ADAMTS3	O15072	O15072	A disintegrin and metalloproteinase with thrombospondin motifs 3	153270000	142350000	132730000	131020000	118270000	162080000	149130000	171250000	159190000	146970000	117040000	206420000
ADAMTS5	ADAMTS5	Q9UNA0	Q9UNA0	A disintegrin and metalloproteinase with thrombospondin motifs 5										5163300
ADAMTS7	ADAMTS7	Q9UKP4	Q9UKP4	A disintegrin and metalloproteinase with thrombospondin motifs 7	22956000					20872000		29498000	25943000
ADAMTSL1	ADAMTSL1	Q8N6G6	Q8N6G6	ADAMTS-like protein 1										327350016
ADAR	ADAR	P55265;H0YCK3	P55265	Double-stranded RNA-specific adenosine deaminase	3294099968	3048999936	3024100096	2758400000	2560699904	3133900032	3968199936	3090200064	3050299904	2775000064	2902599936	3360300032
ADCK3	ADCK3	Q8NI60	Q8NI60	Atypical kinase ADCK3, mitochondrial				72966000
ADCK4	ADCK4	Q96D53	Q96D53	AarF domain-containing protein kinase 4												41894000
ADCY6;ADCY5	ADCY6	O43306;C9JQ38;C9JRT8;B3KWA8;O95622	O43306	Adenylate cyclase type 6;Adenylate cyclase type 5								10877000
ADD1	ADD1	P35611;E7EV99;E7ENY0;A0A0A0MSR2;H0Y9H2	P35611	Alpha-adducin	4071300096	4636800000	4583799808	5609399808	5858100224	5127099904	4786699776	4099200000	4484899840	4740700160	5481999872	4339299840
ADD2	ADD2	P35612;C9J080;C9JTM0	P35612	Beta-adducin		86893000	118800000	102120000	145550000	177020000		111590000		152320000	188850000	181650000
ADD3	ADD3	Q9UEY8	Q9UEY8	Gamma-adducin	2699399936	3806500096	3071600128	4383200256	4133700096	3523599872	3113200128	3126099968	3528699904	2855399936	3163000064	2693400064
ADGRL1;LPHN1	ADGRL1	K7ERC3;K7EK47;O94910	K7ERC3	Latrophilin-1												5436000
ADGRL2;LPHN2	ADGRL2	B1ALU1;B1ALU3;O95490;H0Y5C0	B1ALU1	Latrophilin-2	84742000	75944000	58198000	113850000	124740000	91720000		85873000	82601000	111790000	130940000	85234000
ADH5	ADH5	P11766	P11766	Alcohol dehydrogenase class-3	6326199808	7494900224	7697900032	9872700416	8935199744	6825299968	5750199808	6071199744	6657600000	6033200128	7466500096	6263499776
ADH6	ADH6	Q8IUN7;A0A0A0MS56;P28332;D6RH17	Q8IUN7	Alcohol dehydrogenase 6					33689000
ADI1	ADI1	Q9BV57;A0A0G2JQN5	Q9BV57	1,2-dihydroxy-3-keto-5-methylthiopentene dioxygenase	737699968	533740000	910350016	783550016	533590016	688889984		432489984	490800000	503680000	348340000	379790016
ADK	ADK	P55263	P55263	Adenosine kinase	965089984	1176400000	1149699968	1269100032	1157799936	848400000	729560000	894860032	859230016	738979968	766350016	705609984
ADNP	ADNP	Q9H2P0	Q9H2P0	Activity-dependent neuroprotector homeobox protein	2289100032	1783399936	2268400128	2278299904	2119299968	1886300032	2207899904	1912499968	1927000064	2062599936	1745400064	1785100032
ADO	ADO	Q96SZ5	Q96SZ5	2-aminoethanethiol dioxygenase	516480000	585329984	490460000	519089984	792990016	459080000	350260000	515700000	478940000	349340000	430620000	368030016
ADPGK	ADPGK	Q9BRR6	Q9BRR6	ADP-dependent glucokinase	240130000	209350000	194450000	184820000	193300000	274760000	437240000	246490000	296750016	247270000	231240000	308060000
ADPRH	ADPRH	C9JZW7;P54922	C9JZW7	[Protein ADP-ribosylarginine] hydrolase									5604700
ADPRHL2	ADPRHL2	Q9NX46	Q9NX46	Poly(ADP-ribose) glycohydrolase ARH3	1261500032	1208600064	1212899968	1409500032	1432000000	1294899968	1417799936	1010800000	1192600064	944600000	1196600064	1038499968
ADRBK1	ADRBK1	P25098;E9PRV7	P25098	Beta-adrenergic receptor kinase 1	30996000	43351000	33228000	44817000	43153000	37586000		45326000	32765000	57567000	39802000	34937000
ADRM1	ADRM1	Q16186	Q16186	Proteasomal ubiquitin receptor ADRM1	711900032	715939968	706339968	891830016	837379968	654200000	701750016	780840000	745059968	676300032	709969984	642200000
ADSL	ADSL	P30566;A0A1B0GWJ0;A0A1B0GTJ7;A0A0A6YY92;A0A1B0GWF8;A0A096LNY6;A0A1B0GTG9	P30566	Adenylosuccinate lyase	1532199936	1428899968	1374499968	1496199936	1475600000	1305200000	1636499968	1371800064	1646200064	1202400000	1148199936	1204600064
ADSS	ADSS	P30520	P30520	Adenylosuccinate synthetase isozyme 2	676969984	740560000	759969984	780979968	894760000	720600000	676979968	538910016	696129984	618920000	876259968	630129984
ADSSL1	ADSSL1	Q8N142;G3V5D8	Q8N142	Adenylosuccinate synthetase isozyme 1									29036000
AEBP1	AEBP1	Q8IUX7	Q8IUX7	Adipocyte enhancer-binding protein 1	1354800000	1301200000	1205699968	1709799936	1456400000	1770400000	2020700032	1741200000	1518099968	2790099968	2853600000	2407200000
AES	AES	Q08117;K7ELE3;K7ELQ8	Q08117	Amino-terminal enhancer of split	78608000	63182000	55914000	21565000	71290000	64632000	81492000	63578000	67287000	65064000	90000000	72395000
AFAP1	AFAP1	Q8N556	Q8N556	Actin filament-associated protein 1	33726000	36306000	36681000			45855000		47084000	52966000	100950000	72548000	62235000
AFAP1L2	AFAP1L2	Q8N4X5	Q8N4X5	Actin filament-associated protein 1-like 2	179780000	165080000	172900000	199330000	238030000	136560000	174030000	85094000	85209000	179470000	181780000	165350000
AFF4	AFF4	Q9UHB7;C9JCE0	Q9UHB7	AF4/FMR2 family member 4	56997000	54782000	55652000	49246000	56598000	35805000		45630000	43606000			45972000
AFG3L2	AFG3L2	Q9Y4W6	Q9Y4W6	AFG3-like protein 2	1707299968	1227900032	1311000064	411460000	373409984	1006000000	1694200064	1172099968	966489984	1164000000	788470016	1296999936
AFTPH	AFTPH	B8ZZI9;Q6ULP2;A0A0U1RR74	B8ZZI9	Aftiphilin					43370000
AGAP1	AGAP1	Q9UPQ3;A0A087X1U1;F5GXM9;E7EUN2	Q9UPQ3	Arf-GAP with GTPase, ANK repeat and PH domain-containing protein 1												34819000
AGAP3	AGAP3	Q96P47;C9J975;H0Y873	Q96P47	Arf-GAP with GTPase, ANK repeat and PH domain-containing protein 3	75589000		65869000			74292000		188370000	152300000	82021000	98785000	85831000
AGFG1	AGFG1	P52594;B8ZZY2;C9J2I0	P52594	Arf-GAP domain and FG repeat-containing protein 1	427030016	480470016	551740032	756860032	619969984	516369984	426030016	411470016	505180000	341720000	464260000	371820000
AGK	AGK	Q53H12;E9PC15;E9PG39	Q53H12	Acylglycerol kinase, mitochondrial	1082099968	689920000	779900032	291980000	226240000	669000000	408120000	717120000	646169984	772550016	510580000	769320000
AGL	AGL	P35573	P35573	Glycogen debranching enzyme;4-alpha-glucanotransferase;Amylo-alpha-1,6-glucosidase	1295500032	1284199936	1262200064	1420000000	1363000064	1360800000	1422899968	1519699968	1720199936	1136000000	1197799936	1337600000
AGMAT	AGMAT	Q9BSE5	Q9BSE5	Agmatinase, mitochondrial	266230000	334780000	316980000	309550016	316480000	200260000		155470000	248690000	117930000	79069000	66816000
AGO1	AGO1	Q9UL18;Q5TA58	Q9UL18	Protein argonaute-1;Protein argonaute	141430000	155690000	177890000	143280000	161900000	168250000		149110000	160410000	144790000	162160000	174110000
AGO2	AGO2	Q9UKV8	Q9UKV8	Protein argonaute-2	619209984	674480000	744760000	585699968	600780032	649110016	522260000	704390016	667390016	736899968	604849984	718209984
AGO3	AGO3	Q9H9G7	Q9H9G7	Protein argonaute-3			47099000
AGPAT1	AGPAT1	Q99943	Q99943	1-acyl-sn-glycerol-3-phosphate acyltransferase alpha	209160000	147280000	159050000	92632000	51569000	141180000	233990000	213770000	198010000	265400000	185430000	194220000
AGPAT2	AGPAT2	O15120	O15120	1-acyl-sn-glycerol-3-phosphate acyltransferase beta	100910000		44485000			44514000	44435000	37872000	38899000	44425000
AGPAT3	AGPAT3	Q9NRZ7	Q9NRZ7	1-acyl-sn-glycerol-3-phosphate acyltransferase gamma	546780032	561000000	465840000	138500000	98595000	348630016	384830016	385780000	385070016	427489984	216690000	447060000
AGPAT4	AGPAT4	Q9NRZ5	Q9NRZ5	1-acyl-sn-glycerol-3-phosphate acyltransferase delta								94375000		72506000	76720000
AGPAT5	AGPAT5	H0YC22;Q9NUQ2	H0YC22	1-acyl-sn-glycerol-3-phosphate acyltransferase epsilon									20766000
AGPAT6	AGPAT6	Q86UL3	Q86UL3	Glycerol-3-phosphate acyltransferase 4							96190000
AGPS	AGPS	O00116;A0A1B0GWA2	O00116	Alkyldihydroxyacetonephosphate synthase, peroxisomal	665790016	779480000	629729984	669539968	604849984	592729984	644369984	752940032	592110016	606510016	645180032	600390016
AGRN	AGRN	O00468;A0A087X208	O00468	Agrin;Agrin N-terminal 110 kDa subunit;Agrin C-terminal 110 kDa subunit;Agrin C-terminal 90 kDa fragment;Agrin C-terminal 22 kDa fragment	12227000320	13925000192	14044999680	15079000064	14661000192	10995000320	12721000448	10721000448	11914999808	8866599936	9870100480	8289900032
AGT	AGT	P01019	P01019	Angiotensinogen;Angiotensin-1;Angiotensin-2;Angiotensin-3;Angiotensin-4;Angiotensin 1-9;Angiotensin 1-7;Angiotensin 1-5;Angiotensin 1-4		15388000
AGTRAP	AGTRAP	Q6RW13	Q6RW13	Type-1 angiotensin II receptor-associated protein									34266000
AGXT2	AGXT2	Q9BYV1	Q9BYV1	Alanine--glyoxylate aminotransferase 2, mitochondrial	14530000	9474900		21007000	10605000	11672000		13330000	10464000
AHCTF1	AHCTF1	Q8WYP5	Q8WYP5	Protein ELYS	562920000	437849984	502630016	168540000	117190000	332200000	414070016	408049984	249760000	410920000	287460000	539049984
AHCY	AHCY	P23526	P23526	Adenosylhomocysteinase	11724000256	10961000448	11178999808	12920000512	12504000512	10707999744	11880999936	9809000448	12584999936	9745600512	9569200128	9920300032
AHCYL1	AHCYL1	O43865	O43865	Putative adenosylhomocysteinase 2	1686800000	1842099968	1907100032	2194299904	2070200064	1739800064	1784099968	1522400000	1775000064	1438400000	1402000000	1442000000
AHCYL2	AHCYL2	Q96HN2;H0Y8B3	Q96HN2	Putative adenosylhomocysteinase 3;Adenosylhomocysteinase	135750000	110270000	119940000	103990000	88588000	142460000			136960000		103370000	102840000
AHDC1	AHDC1	Q5TGY3	Q5TGY3	AT-hook DNA-binding motif-containing protein 1	99055000	103500000	106970000	75075000	94474000	93194000	97847000	90287000	97834000	111280000	77266000
AHNAK	AHNAK	Q09666	Q09666	Neuroblast differentiation-associated protein AHNAK	10120999936	12208000000	12119000064	15953000448	15560999936	15674999808	18470000640	14661999616	17308000256	16958999552	19445999616	18114000896
AHSA1	AHSA1	O95433;G3V438	O95433	Activator of 90 kDa heat shock protein ATPase homolog 1	2215200000	1967900032	2152900096	2145600000	2217900032	2076000000	1522200064	1886099968	1760199936	2041299968	2162099968	2116199936
AIDA	AIDA	Q96BJ3	Q96BJ3	Axin interactor, dorsalization-associated protein	204060000	122190000	156640000	109170000	163310000	166290000	275520000	214360000	191740000	226840000	215120000	145270000
AIF1L	AIF1L	Q9BQI0;Q5JUP3	Q9BQI0	Allograft inflammatory factor 1-like	2249200128	1688800000	1720700032	1271200000	1027200000	1242700032	1078400000	1183399936	662140032	731080000	574449984	786620032
AIFM1	AIFM1	O95831;E9PMA0	O95831	Apoptosis-inducing factor 1, mitochondrial	5902199808	5681399808	5391799808	4864200192	3824399872	4574900224	6246799872	5047099904	5859200000	4091599872	3982500096	4117900032
AIMP1	AIMP1	Q12904	Q12904	Aminoacyl tRNA synthase complex-interacting multifunctional protein 1;Endothelial monocyte-activating polypeptide 2	1943900032	1788300032	1920800000	2226299904	1944199936	1839100032	2508400128	1626300032	1926800000	1580600064	1548899968	1548099968
AIMP2	AIMP2	Q13155;F8W950;A8MU58	Q13155	Aminoacyl tRNA synthase complex-interacting multifunctional protein 2	911030016	942480000	937009984	786800000	1060400000	871689984	1206000000	1059900032	718700032	922019968	851360000	815729984
AIP	AIP	O00170;E9PMH2	O00170	AH receptor-interacting protein	678329984	772510016	871480000	904270016	1009800000	703120000	898670016	768320000	850769984	757950016	655740032	648569984
AJUBA	AJUBA	H0YJL9;Q96IF1	H0YJL9	LIM domain-containing protein ajuba		22898000	35084000		19355000				21076000			14229000
AK1	AK1	Q5T9B7;P00568;H0Y4J6	Q5T9B7	Adenylate kinase isoenzyme 1	1354800000	1852000000	1538099968	1791000064	2488699904	1823299968	2408800000	1871299968	2149799936	2092300032	2507300096	1988000000
AK2	AK2	P54819;F8W1A4;F8VZG5;F8VY04;G3V213	P54819	Adenylate kinase 2, mitochondrial;Adenylate kinase 2, mitochondrial, N-terminally processed;Adenylate kinase 2, mitochondrial	5895799808	4466800128	5005899776	4210299904	4613199872	5018399744	3516699904	4250700032	6112200192	3749199872	4048399872	4530599936
AK3	AK3	Q9UIJ7	Q9UIJ7	GTP:AMP phosphotransferase AK3, mitochondrial	2030800000	1834300032	1761400064	1764199936	1672000000	1821500032	1627900032	1645100032	1602899968	1410700032	1391299968	1627000064
AK4	AK4	P27144;D3DQ64	P27144	Adenylate kinase 4, mitochondrial	2265400064	1703100032	2014300032	1513400064	1278800000	1332400000	716390016	916960000	1072400000	974409984	621729984	1140400000
AK9	AK9	Q5TCS8;J3KP89;H7C517	Q5TCS8	Adenylate kinase 9			162700000			104110000			111580000	139040000		137140000
AKAP1	AKAP1	Q92667;I3L0W0	Q92667	A-kinase anchor protein 1, mitochondrial			113290000
AKAP10	AKAP10	E7EMD6;O43572;J3QL61	E7EMD6	A-kinase anchor protein 10, mitochondrial									530950016
AKAP12	AKAP12	Q02952	Q02952	A-kinase anchor protein 12	15900000256	18774999040	17237999616	40784998400	39471001600	32163000320	41181999104	21550999552	19896999936	42510000128	49045999616	38468001792
AKAP13	AKAP13	Q12802;H0YMW2	Q12802	A-kinase anchor protein 13	187380000	258430000	264510000	205570000	272950016	214120000	229550000	167500000	176220000	183450000	238370000	211880000
AKAP17A	AKAP17A	Q02040;X6RAJ1	Q02040	A-kinase anchor protein 17A	309900000	120670000	214760000	195350000	139450000	236630000		292089984	213850000	166370000	296910016	335489984
AKAP2	AKAP2	Q9Y2D5;C9JVY5	Q9Y2D5	A-kinase anchor protein 2	213090000	207720000	245240000	472780000	375520000	301580000	430000000	277190016	279750016	377329984	335940000	309500000
AKAP5	AKAP5	P24588	P24588	A-kinase anchor protein 5									17442000
AKAP8	AKAP8	O43823	O43823	A-kinase anchor protein 8	203310000	223000000	276409984	355160000	237730000	220930000	216670000	176640000	213340000	204600000	160240000	162040000
AKAP8L	AKAP8L	Q9ULX6;V9GZ50	Q9ULX6	A-kinase anchor protein 8-like	599150016	546440000	588950016	587900032	730460032	534270016	584560000	367169984	486889984	393369984	466700000	433489984
AKAP9	AKAP9	A0A0A0MRF6;Q99996;A0A0A0MRE9;H7BYL6	A0A0A0MRF6	A-kinase anchor protein 9	307590016	251450000	277140000	237680000	246140000	257930000	363030016	261710000	305969984	236230000	271760000	275809984
AKR1A1	AKR1A1	P14550	P14550	Alcohol dehydrogenase [NADP(+)]	6542700032	6302600192	6288399872	8287099904	7072300032	6682999808	4682399744	6084499968	6000099840	6106699776	6378899968	5134600192
AKR1B1	AKR1B1	P15121;E9PCX2	P15121	Aldose reductase	5861799936	7802699776	7731200000	7647099904	8449600000	7379700224	3093900032	5408200192	5881500160	5256200192	7043299840	5591499776
AKR1C1	AKR1C1	Q04828;H0Y804;A6NHU4	Q04828	Aldo-keto reductase family 1 member C1	165340000	196710000	203720000	400560000	641430016	598819968	116010000	458110016	427569984	373200000	436830016	373560000
AKR1C2	AKR1C2	P52895;B4DK69;S4R3P0	P52895	Aldo-keto reductase family 1 member C2	63628000	50476000	27878000	171690000	91030000	86830000	116270000	136080000	202560000	107600000	108780000	129170000
AKR1C3	AKR1C3	A0A0A0MSS8;P42330;S4R3Z2	A0A0A0MSS8	Aldo-keto reductase family 1 member C3	937790016	1363200000	1182200064	2206400000	2171699968	1365900032	747260032	1529400064	1695500032	963820032	1169900032	999470016
AKR1D1	AKR1D1	P51857	P51857	3-oxo-5-beta-steroid 4-dehydrogenase	223720000	199910000	122880000	296110016	252810000		77499000	332980000	321700000	140470000	215560000	216380000
AKR7A2	AKR7A2	O43488;H3BLU7	O43488	Aflatoxin B1 aldehyde reductase member 2	2503300096	2814700032	2943600128	3294899968	2927699968	2940600064	1639299968	2784100096	3361499904	2610700032	2583699968	2606599936
AKT1	AKT1	P31749	P31749	RAC-alpha serine/threonine-protein kinase	419390016	491630016	485129984	789329984	761660032	635889984	536390016	618270016	668769984	649510016	648700032	649440000
AKT1S1	AKT1S1	Q96B36;H9KV91	Q96B36	Proline-rich AKT1 substrate 1	69741000	71183000		95843000	96380000	90028000	118830000	92734000		68611000	71543000	64828000
AKT2	AKT2	P31751;M0R0P9	P31751	RAC-beta serine/threonine-protein kinase	92379000	89231000	115020000	113210000	88372000	106120000		119570000	113540000	110430000	88445000	109430000
AKT3	AKT3	Q9Y243	Q9Y243	RAC-gamma serine/threonine-protein kinase		48376000	60955000	81287000	85472000	79252000				74534000	65295000
ALAD	ALAD	P13716	P13716	Delta-aminolevulinic acid dehydratase	261370000	315649984	263580000	476160000	339020000	261810000		160320000	234780000	180640000	204190000	135760000
ALCAM	ALCAM	Q13740;F5GXJ9;H7C543	Q13740	CD166 antigen	2830200064	2821400064	3115899904	3208999936	2440100096	5131599872	3324400128	3844600064	3417700096	8002400256	6991200256	8583099904
ALDH16A1	ALDH16A1	Q8IZ83;F5H4B6	Q8IZ83	Aldehyde dehydrogenase family 16 member A1	715889984	784049984	663100032	712649984	766369984	882560000	449080000	702440000	781270016	529600000	720780032	502820000
ALDH18A1	ALDH18A1	P54886	P54886	Delta-1-pyrroline-5-carboxylate synthase;Glutamate 5-kinase;Gamma-glutamyl phosphate reductase	2835899904	2693100032	2848900096	2841400064	2784300032	2376600064	2761999872	2857799936	2372300032	2751600128	2621700096	2812600064
ALDH1A1	ALDH1A1	P00352	P00352	Retinal dehydrogenase 1	7631000064	9422399488	6937800192	10129000448	9715900416	7618200064	5926099968	6404199936	7458800128	6651500032	7494799872	7222900224
ALDH1A2	ALDH1A2	O94788;H0YMG7	O94788	Retinal dehydrogenase 2	3287300096	4407199744	3127699968	9396700160	8990799872	7558300160	4071699968	4532899840	3977999872	7424699904	8761400320	7260199936
ALDH1B1	ALDH1B1	P30837	P30837	Aldehyde dehydrogenase X, mitochondrial	845420032	925120000	879489984	1037000000	1150200064	760670016	396750016	756529984	921489984	842870016	865209984	825680000
ALDH2	ALDH2	P05091	P05091	Aldehyde dehydrogenase, mitochondrial	4858599936	4255200000	4198200064	4800799744	5044499968	4766199808	4046599936	3755699968	3633799936	3536800000	3601100032	3885700096
ALDH3A2	ALDH3A2	P51648;J3QRD1;I3L1M4	P51648	Fatty aldehyde dehydrogenase	1159800064	935169984	852190016	417670016	366449984	861209984	938600000	1071699968	971310016	913129984	765030016	1055800000
ALDH4A1	ALDH4A1	P30038	P30038	Delta-1-pyrroline-5-carboxylate dehydrogenase, mitochondrial	1004400000	1055800000	1013500032	1217799936	1056700032	808750016	966990016	908409984	1106000000	672680000	699390016	784870016
ALDH5A1	ALDH5A1	P51649;C9J8Q5	P51649	Succinate-semialdehyde dehydrogenase, mitochondrial	1794000000	1804899968	1889100032	1632099968	1690499968	1431900032	1724199936	1394499968	1865900032	1364000000	1331000064	1265500032
ALDH6A1	ALDH6A1	Q02252;G3V4Z4	Q02252	Methylmalonate-semialdehyde dehydrogenase [acylating], mitochondrial	5932000256	7734199808	6311099904	7122299904	6417900032	5097200128	3201600000	3176100096	4818299904	2583800064	2859099904	2787699968
ALDH7A1	ALDH7A1	A0A1B0GTG2;A0A1B0GW77;P49419;A0A1B0GUA1;A0A1B0GW82;A0A1B0GTY9;A0A1B0GTJ4;A0A1B0GV49;A0A140T9V3;A0A0J9YWF7	A0A1B0GTG2	Alpha-aminoadipic semialdehyde dehydrogenase	6398400000	7386800128	6798900224	8488600064	8114400256	6838799872	5870199808	6043899904	5932899840	4726900224	5830400000	5158400000
ALDH9A1	ALDH9A1	P49189	P49189	4-trimethylaminobutyraldehyde dehydrogenase	5997100032	6267700224	6633099776	7764100096	7686000128	5927000064	5478799872	5405100032	6093700096	5339899904	5545900032	5395800064
ALDOA	ALDOA	H3BPS8	H3BPS8	Fructose-bisphosphate aldolase							1026300032
ALDOA	ALDOA	P04075;J3KPS3;H3BQN4;H3BUH7	P04075	Fructose-bisphosphate aldolase A;Fructose-bisphosphate aldolase	65778999296	56349999104	60965998592	64988000256	62904999936	56642998272	48575000576	38938001408	48349999104	47976001536	47200002048	50668998656
ALDOC	ALDOC	P09972;A8MVZ9;J3KSV6;J3QKP5;C9J8F3	P09972	Fructose-bisphosphate aldolase C;Fructose-bisphosphate aldolase	6275800064	5564599808	5547400192	5977600000	5587700224	4442899968	3808699904	2161100032	2945900032	3299000064	3082099968	3334599936
ALG1	ALG1	Q9BT22;K7EID2;K7EPU3	Q9BT22	Chitobiosyldiphosphodolichol beta-mannosyltransferase	120290000	75354000	93414000			69019000		79032000	47785000	87460000	70103000	140810000
ALG11	ALG11	Q2TAA5	Q2TAA5	GDP-Man:Man(3)GlcNAc(2)-PP-Dol alpha-1,2-mannosyltransferase		27166000	35100000					44940000		43693000	22474000	78150000
ALG12	ALG12	H7C4I6;Q9BV10;H7C5R7	H7C4I6	Dol-P-Man:Man(7)GlcNAc(2)-PP-Dol alpha-1,6-mannosyltransferase	70737000	32536000	42043000					53241000	44285000	42460000	33524000	60510000
ALG13	ALG13	Q9NP73	Q9NP73	Putative bifunctional UDP-N-acetylglucosamine transferase and deubiquitinase ALG13	43118000	38658000	49953000	48167000	62736000	49328000					41521000
ALG2	ALG2	Q9H553	Q9H553	Alpha-1,3/1,6-mannosyltransferase ALG2	186020000	208600000	163390000	201380000	207190000	200010000		252610000	176120000	186730000	203870000	212440000
ALG5	ALG5	Q9Y673	Q9Y673	Dolichyl-phosphate beta-glucosyltransferase	87990000	176810000	135510000		67120000	72952000		112140000	118030000	136870000	105200000	122720000
ALG6	ALG6	S4R350;A2A2G4;Q9Y672	S4R350	Dolichyl pyrophosphate Man9GlcNAc2 alpha-1,3-glucosyltransferase									15213000
ALG9	ALG9	H0YCW6;A0A087WZ62;Q9H6U8	H0YCW6	Alpha-1,2-mannosyltransferase ALG9	154250000	111890000	97917000	37337000		113580000		135000000	63393000	145050000	87683000	165500000
ALKBH4	ALKBH4	Q9NXW9	Q9NXW9	Alpha-ketoglutarate-dependent dioxygenase alkB homolog 4	52050000	45686000	51770000	53021000	66096000	47184000		47296000	49264000	49783000	65336000	52614000
ALKBH5	ALKBH5	Q6P6C2	Q6P6C2	RNA demethylase ALKBH5	580609984	586990016	634449984	510800000	504769984	513860000	425449984	419320000	425020000	435910016	375720000	442190016
ALOX15	ALOX15	P16050	P16050	Arachidonate 15-lipoxygenase					23780000				24359000	22191000	38290000
ALPL	ALPL	P05186	P05186	Alkaline phosphatase, tissue-nonspecific isozyme	212800000		252000000			159510000		110500000	105850000	149510000		149360000
ALS2	ALS2	H0Y696;Q96Q42	H0Y696	Alsin		20484000
ALYREF	ALYREF	E9PB61	E9PB61										9677100
ALYREF	ALYREF	Q86V81	Q86V81	THO complex subunit 4	4682699776	3071000064	3453900032	2099699968	1579299968	3236300032	3715200000	3592699904	2548300032	3138800128	2087000064	3557700096
AMACR	AMACR	D6RB81;Q9UHK6;V9GZ45;V9GYP4;V9GYU9	D6RB81	Alpha-methylacyl-CoA racemase	541009984	498760000	338160000	613270016	467889984	418660000		368470016	665289984	225420000	210920000	213210000
AMDHD2	AMDHD2	Q9Y303;H3BTZ6;H3BSV9	Q9Y303	Putative N-acetylglucosamine-6-phosphate deacetylase	58936000	50088000	55811000		55075000	80815000		51467000	66056000			51830000
AMN	AMN	Q9BXJ7	Q9BXJ7	Protein amnionless	92052000	103360000				69741000		86560000	90943000
AMOT	AMOT	Q4VCS5;A6NP16;E7ERM3	Q4VCS5	Angiomotin	301200000	236140000	266900000	225930000	345340000	371800000	263190000	243930000	232210000	302320000	313009984	267480000
AMOTL2	AMOTL2	Q9Y2J4	Q9Y2J4	Angiomotin-like protein 2			59636000
AMPD2	AMPD2	H0Y360;Q01433	H0Y360	AMP deaminase 2	1411200000	1258200064	1361200000	1644000000	1606300032	1362700032	1592999936	1184800000	1505200000	1455600000	1405400064	1454000000
AMPH	AMPH	P49418	P49418	Amphiphysin				134730000	171630000		231030000		202930000	334430016	255890000	274830016
AMT	AMT	P48728;A0A1B0GTM2;A0A1B0GWC4;B3KTU4;A0A1B0GVP5;A0A1B0GUH1;A0A1B0GTA8;A0A1B0GTB6;H0Y695;A0A1B0GTV8;A0A1B0GUU7	P48728	Aminomethyltransferase, mitochondrial;Aminomethyltransferase	255590000	286320000	244990000	320800000	293649984	188640000	226410000	195960000	243720000	173760000	204900000	151530000
AMZ2	AMZ2	J3KSH1;J3KS38;J3KRS2;J3QLK6;J3KTM1;J3KRD0;Q86W34	J3KSH1	Archaemetzincin-2												44557000
ANAPC1	ANAPC1	Q9H1A4;H0Y564	Q9H1A4	Anaphase-promoting complex subunit 1	105510000	112970000	110950000	149910000	132410000	89608000		139180000	97051000	101590000	159880000	98419000
ANAPC10	ANAPC10	D6R9Q5;D6RD74;D6RA92;Q9UM13;D6RB36	D6R9Q5	Anaphase-promoting complex subunit 10	50046000	43134000	56670000	49729000	41542000	45109000	50037000	56682000	70130000	58901000	46180000	54872000
ANAPC16	ANAPC16	Q96DE5	Q96DE5	Anaphase-promoting complex subunit 16											15039000
ANAPC2	ANAPC2	Q9UJX6	Q9UJX6	Anaphase-promoting complex subunit 2							23801000
ANAPC4	ANAPC4	Q9UJX5	Q9UJX5	Anaphase-promoting complex subunit 4	42729000	39540000	41822000			38652000						39854000
ANAPC5	ANAPC5	Q9UJX4;F5H0F9;H0YFB5	Q9UJX4	Anaphase-promoting complex subunit 5								66643000
ANAPC7	ANAPC7	Q9UJX3	Q9UJX3	Anaphase-promoting complex subunit 7	97297000	122640000	141070000	208540000	157890000	201260000	156900000	150530000	252260000	146790000	122350000	123540000
ANGEL2	ANGEL2	Q5VTE6	Q5VTE6	Protein angel homolog 2	65006000			84496000						56563000	63303000
ANGPT1	ANGPT1	Q15389;E7ERK4;B4DTQ9	Q15389	Angiopoietin-1					17748000					43937000		50165000
ANGPTL2	ANGPTL2	Q9UKU9	Q9UKU9	Angiopoietin-related protein 2					38173000					94015000	50601000
ANGPTL4	ANGPTL4	Q9BY76	Q9BY76	Angiopoietin-related protein 4				24837000	32277000		70760000	42297000	36856000	47917000	39540000	42360000
ANK2	ANK2	I6L894;Q01484;D6RHE1;E9PHW9;E9PCH6;A0A0U1RQN6	I6L894	Ankyrin-2		51830000	44578000		85567000	67591000	83065000	72365000	59143000		59172000
ANK3	ANK3	H0Y3A4	H0Y3A4										31879000
ANK3	ANK3	Q12955;A0A087WTF3	Q12955	Ankyrin-3	2255699968	2515500032	2318500096	2807200000	2479000064	2050300032	2899300096	1724400000	1932499968	1742499968	1749699968	1712199936
ANKFY1	ANKFY1	Q9P2R3	Q9P2R3	Rabankyrin-5	1208300032	1174599936	1310200064	1677600000	1570499968	1344800000	1000499968	1316600064	1560499968	1251100032	1333500032	1203399936
ANKHD1	ANKHD1	Q8IWZ3;E9PDP5	Q8IWZ3	Ankyrin repeat and KH domain-containing protein 1	375849984	382169984	377100000	257980000	409180000	305860000	237950000	358800000	381249984	334089984	387489984	318910016
ANKLE2	ANKLE2	Q86XL3;F5H1D4	Q86XL3	Ankyrin repeat and LEM domain-containing protein 2											1312300032
ANKMY2	ANKMY2	Q8IV38;G3V0G5	Q8IV38	Ankyrin repeat and MYND domain-containing protein 2	113350000	99530000	146440000	159360000	151830000	162940000	129510000	188210000	173060000	110420000	107240000	116920000
ANKRD10	ANKRD10	Q8IUW1;Q9NXR5	Q8IUW1	Ankyrin repeat domain-containing protein 10											32756000
ANKRD17	ANKRD17	H0YM23;O75179;H0YLQ3	H0YM23	Ankyrin repeat domain-containing protein 17	139840000	77484000	83575000	101840000	126150000	78006000	101210000	114350000	102680000	90033000	87005000	105760000
ANKRD28	ANKRD28	O15084;B4DIW9	O15084	Serine/threonine-protein phosphatase 6 regulatory ankyrin repeat subunit A		217680000	218370000	201710000	208080000	79024000	616630016	201160000	94435000	183730000	133910000	108570000
ANKRD46	ANKRD46	J3KP26;Q86W74	J3KP26	Ankyrin repeat domain-containing protein 46									7680200
ANKRD49	ANKRD49	Q8WVL7	Q8WVL7	Ankyrin repeat domain-containing protein 49									10272000
ANKRD50	ANKRD50	Q9ULJ7	Q9ULJ7	Ankyrin repeat domain-containing protein 50					16234000			16927000		18004000	31157000	17671000
ANKS1A	ANKS1A	Q92625	Q92625	Ankyrin repeat and SAM domain-containing protein 1A	420830016	266590000	370310016	503500000	315150016	386640000	332260000	321689984	361649984	309060000	164030000	309680000
ANKS4B	ANKS4B	Q8N8V4	Q8N8V4	Ankyrin repeat and SAM domain-containing protein 4B	25376000	27781000	36384000		30367000			21081000	23997000	31702000
ANKZF1	ANKZF1	Q9H8Y5;B8ZZS4	Q9H8Y5	Ankyrin repeat and zinc finger domain-containing protein 1	43491000					48238000				47544000		47480000
ANO10	ANO10	Q9NW15;H7C3N6	Q9NW15	Anoctamin-10;Anoctamin						9858900		22674000				13753000
ANO6	ANO6	Q4KMQ2	Q4KMQ2	Anoctamin-6	280820000	269910016	206590000	90823000	60977000	182490000	179330000	190450000	168590000	270140000	235710000	259420000
ANP32A	ANP32A	P39687;H0YN26	P39687	Acidic leucine-rich nuclear phosphoprotein 32 family member A	14119000064	13347999744	12995000320	12995999744	13159999488	12245000192	8733299712	10833999872	9517200384	8563200000	10501000192	9560299520
ANP32B	ANP32B	Q92688	Q92688	Acidic leucine-rich nuclear phosphoprotein 32 family member B	4842899968	4675299840	4373799936	4797400064	4379599872	4584999936	6571299840	3984999936	4112900096	3360000000	3105700096	3625499904
ANP32E	ANP32E	Q9BTT0;E9PPH5;Q5TB19;E9PLC4	Q9BTT0	Acidic leucine-rich nuclear phosphoprotein 32 family member E	2005500032	2548600064	2551500032	2374200064	2169200128	1485600000	2652699904	1881500032	2390200064	2273700096	1965600000	1749600000
ANPEP	ANPEP	P15144	P15144	Aminopeptidase N		31581000	27035000	24629000		36414000			36632000		46634000	35888000
ANTXR1	ANTXR1	Q9H6X2	Q9H6X2	Anthrax toxin receptor 1							91850000
ANXA1	ANXA1	P04083	P04083	Annexin A1	2130800000	2490099968	2461100032	2658200064	2439600128	2136000000	3212699904	3670599936	4698699776	2133500032	1728899968	1879399936
ANXA11	ANXA11	P50995	P50995	Annexin A11	2341100032	2380600064	2090899968	2700600064	2395200000	2713299968	1960700032	2269499904	2556000000	2191300096	2265999872	2366000128
ANXA2;ANXA2P2	ANXA2	P07355;H0YN42;H0YMD0;H0YMU9;A6NMY6;H0YM50;H0YKS4;H0YNP5	P07355	Annexin A2;Annexin;Putative annexin A2-like protein	11166000128	11637000192	12716999680	12213999616	13025000448	11994999808	17568999424	14899000320	17570000896	16039000064	15475000320	16133000192
ANXA3	ANXA3	P12429;D6RA82	P12429	Annexin A3;Annexin	928249984	785020032	787800000	1194300032	1113400064	964000000	1381400064	1260099968	1486400000	994070016	943249984	1050499968
ANXA4	ANXA4	P09525;Q6P452	P09525	Annexin A4;Annexin	7063399936	8621400064	7308000256	12124000256	11667999744	7486900224	7320800256	7431399936	8465099776	7836700160	7482399744	7158700032
ANXA5	ANXA5	P08758;D6RBL5;D6RBE9	P08758	Annexin A5;Annexin	10097000448	6426999808	7350300160	7450599936	5498100224	10195999744	8231499776	10970999808	8069000192	13016999936	8916100096	14556000256
ANXA6	ANXA6	E5RK63;E5RJF5	E5RK63	Annexin							122790000
ANXA6	ANXA6	E5RK69	E5RK69	Annexin									29426000
ANXA6	ANXA6	P08133;E7EMC6	P08133	Annexin A6;Annexin	12312000512	13322999808	11621000192	24390000640	23736999936	21969999872	26712000512	24277000192	25162999808	27498000384	28316999680	27168999424
ANXA7	ANXA7	P20073	P20073	Annexin A7	2109500032	2191899904	1990400000	2657499904	2622599936	2102800000	1796800000	2058099968	2340199936	2100999936	1940700032	1780499968
AOC1	AOC1	P19801	P19801	Amiloride-sensitive amine oxidase [copper-containing]	64253000	35890000	24448000			19185000		19478000	23003000
AP1B1	AP1B1	Q10567;C9J1E7	Q10567	AP-1 complex subunit beta-1	1299399936	1474400000	1328300032	1538200064	1686099968	1298400000	1158899968	1230300032	1619900032	900670016	1103900032	1080899968
AP1G1	AP1G1	O43747	O43747	AP-1 complex subunit gamma-1	1146800000	1210599936	1121299968	1280999936	1215800064	941960000	1535100032	889929984	1340499968	954129984	1102499968	891459968
AP1G2	AP1G2	O75843	O75843	AP-1 complex subunit gamma-like 2		28314000	93266000	38765000	120000000				87911000	119310000	91118000
AP1M1	AP1M1	Q9BXS5;K7EJL1;E7ENJ6	Q9BXS5	AP-1 complex subunit mu-1	1050300032	1014800000	1009100032	961660032	1114899968	1020400000	913609984	855289984	956129984	835040000	871260032	872750016
AP1S1	AP1S1	H7C1E4;P61966	H7C1E4	AP-1 complex subunit sigma-1A	113600000	70216000	82442000	85654000	60277000			60474000	77381000	94599000	74557000	91804000
AP1S2	AP1S2	P56377;F6SFB5;A6NH01;H7BZG6;H0Y673	P56377	AP-1 complex subunit sigma-2	136090000	103070000	127240000	82939000	127450000	127390000		109480000	134320000	116660000	120180000	116550000
AP2A1	AP2A1	O95782	O95782	AP-2 complex subunit alpha-1	3850500096	3516199936	3880600064	4416500224	4343399936	3761900032	3083399936	4273900032	4525199872	3966799872	4218700032	4111300096
AP2A2	AP2A2	O94973;A0A0G2JS82	O94973	AP-2 complex subunit alpha-2	2210899968	2154800128	2064800000	3461900032	2699599872	2300800000	2819899904	2567600128	2935600128	2026700032	2225999872	2422299904
AP2B1	AP2B1	P63010;A0A087X253;A0A087WU93;A0A087WZQ6;A0A087WYD1	P63010	AP-2 complex subunit beta	6424300032	6761600000	6978599936	9816399872	10053999616	6823000064	6497699840	6680999936	7807799808	6772499968	7973600256	6408600064
AP2M1	AP2M1	Q96CW1;A0A087WY71;E9PFW3;C9JJ47	Q96CW1	AP-2 complex subunit mu	1853400064	1660499968	1567600000	1411299968	1215500032	2018899968	2167600128	2144700032	2184699904	1750300032	1438300032	2075600000
AP2S1	AP2S1	M0R0N4;M0QYZ2;P53680;X6R390;M0QZ21	M0R0N4	AP-2 complex subunit sigma	400190016	455070016	466630016	591049984	456769984	406080000	543169984	501350016	429390016	498320000	491420000	500689984
AP3B1	AP3B1	O00203	O00203	AP-3 complex subunit beta-1	1416400000	1485500032	1525200000	1696300032	1528300032	1247800064	1353100032	1555200000	1559100032	1216400000	1315500032	1369799936
AP3D1	AP3D1	O14617	O14617	AP-3 complex subunit delta-1	1009600000	829209984	804569984	1016899968	932489984	830940032	1607399936	924070016	855180032	771580032	786409984	858489984
AP3M1	AP3M1	Q9Y2T2	Q9Y2T2	AP-3 complex subunit mu-1	628040000	588310016	630140032	638910016	595020032	589219968	426769984	636000000	652440000	614870016	556179968	588070016
AP3M2	AP3M2	E5RJ52;P53677	E5RJ52	AP-3 complex subunit mu-2	47040000			65411000		60144000		66666000		46677000		49728000
AP3S1	AP3S1	Q92572	Q92572	AP-3 complex subunit sigma-1	429020000	299849984	316440000	314409984	301620000	358129984	337929984	379449984	301200000	335420000	237900000	341590016
AP5B1	AP5B1	Q2VPB7	Q2VPB7	AP-5 complex subunit beta-1									3912900
AP5Z1	AP5Z1	O43299	O43299	AP-5 complex subunit zeta-1									5437100
APAF1	APAF1	C9JLV4;O14727	C9JLV4	Apoptotic protease-activating factor 1	145990000	94393000	125820000	128960000	131730000	165750000		167850000	150840000	151920000	131720000	153710000
APBA1	APBA1	Q02410;A0A0D9SFA9;A0A0G2JMD7	Q02410	Amyloid beta A4 precursor protein-binding family A member 1												61576000
APBB1	APBB1	J3KPL8;O00213;A0A087X0V7;A0A087WYH9;A0A075B7G8	J3KPL8	Amyloid beta A4 precursor protein-binding family B member 1	61496000	100420000	94951000	53827000	65342000	41453000	49298000		34130000		54239000
APC	APC	P25054	P25054	Adenomatous polyposis coli protein				6082200
APEH	APEH	C9JIF9;P13798;H7C1U0;H7C393	C9JIF9	Acylamino-acid-releasing enzyme	2227500032	1813400064	2071699968	2297499904	2211300096	2052800000	339520000	1332099968	1582099968	1840199936	2035900032	2067900032
APEX1	APEX1	P27695;G3V3M6;G3V5Q1;A0A0C4DGK8;G3V3C7;H7C4A8;G3V5M0;G3V359	P27695	DNA-(apurinic or apyrimidinic site) lyase;DNA-(apurinic or apyrimidinic site) lyase, mitochondrial	8289399808	8922999808	9327500288	10304000000	10257000448	8992199680	9718899712	7786999808	7327099904	7137200128	7328399872	6828499968
API5	API5	G3V1C3;Q9BZZ5;H0YER7	G3V1C3	Apoptosis inhibitor 5	3505900032	3215800064	3545999872	2407500032	2089900032	2650700032	3304399872	2787000064	2654299904	2668900096	2292600064	2800300032
APIP	APIP	Q96GX9;S4R3D6	Q96GX9	Methylthioribulose-1-phosphate dehydratase	264890000	174180000	174560000	224760000	283030016	180080000	251610000	277060000	141280000	160800000	138340000	171860000
APLP2	APLP2	Q06481	Q06481	Amyloid-like protein 2	122030000	134580000	110850000	97871000	72212000	80590000	110750000	123010000	128850000	98367000	72443000	122340000
APMAP	APMAP	Q9HDC9;H0Y512	Q9HDC9	Adipocyte plasma membrane-associated protein	3301299968	3321700096	2967200000	1410700032	1075100032	2500400128	3114599936	2730400000	1911000064	3688399872	2174200064	3501100032
APOA1BP	APOA1BP	Q8NCW5	Q8NCW5	NAD(P)H-hydrate epimerase	1392899968	1479000064	1553699968	1593900032	2093799936	1408600064	1384300032	1288999936	1493600000	1245100032	1606300032	1322800000
APOBEC3B	APOBEC3B	B0QYD3;Q9UH17	B0QYD3	DNA dC->dU-editing enzyme APOBEC-3B					31790000
APOBEC3C	APOBEC3C	Q9NRW3	Q9NRW3	DNA dC->dU-editing enzyme APOBEC-3C	83881000	79599000	28579000	112960000	193500000	157070000	177010000	143500000	129190000	208990000	193520000	113120000
APOBEC3F	APOBEC3F	Q8IUX4	Q8IUX4	DNA dC->dU-editing enzyme APOBEC-3F	108050000	166920000	139300000	127130000	113460000	129200000		110270000	123690000	117200000	162300000	115010000
APOC3	APOC3	B0YIW2;P02656	B0YIW2	Apolipoprotein C-III	234820000	328369984		581020032	690600000	452920000	1168099968	696220032	743680000	738560000	602819968	671190016
APOE	APOE	P02649;H0Y7L5;E9PEV4;E7ERP7	P02649	Apolipoprotein E	2663600128	2708600064	2488600064	2510899968	3202899968	2642099968	3752300032	4419800064	5206400000	2743099904	2528699904	2971200000
APOL2	APOL2	J3KQL8;Q9BQE5	J3KQL8	Apolipoprotein L2		158260000	168830000	127770000	189430000	156270000	234000000	179730000	231490000	178430000	182240000	166520000
APOO	APOO	H7C1U8;Q9BUR5;G3V1B6	H7C1U8	Apolipoprotein O	142760000	166580000	202560000	159740000	124160000	171250000			200260000	242980000	185380000	148590000
APOOL	APOOL	A0A087WUX8;A0A087WYF7;Q6UXV4	A0A087WUX8	MICOS complex subunit MIC27	154700000	109710000	105760000	51960000		76738000	167470000	74123000		138760000	71574000	139330000
APP	APP	E9PG40;P05067;H7C0V9;A0A0A0MRG2	E9PG40	Amyloid beta A4 protein;N-APP;Soluble APP-alpha;Soluble APP-beta;C99;Beta-amyloid protein 42;Beta-amyloid protein 40;C83;P3(42);P3(40);C80;Gamma-secretase C-terminal fragment 59;Gamma-secretase C-terminal fragment 57;Gamma-secretase C-terminal fragment 50;C31	557209984	579600000	460489984	521350016	523180000	459289984	788950016	440910016	443129984	470740000	507529984	453630016
APPL1	APPL1	Q9UKG1	Q9UKG1	DCC-interacting protein 13-alpha	1223500032	1730499968	1537799936	2154700032	1959500032	1634899968	1504400000	1361299968	1478400000	1465299968	1529299968	1362899968
APPL2	APPL2	Q8NEU8	Q8NEU8	DCC-interacting protein 13-beta	541680000	553569984	581200000	683400000	577480000	683649984	588460032	587710016	590460032	509030016	506249984	493440000
APRT	APRT	P07741;H3BQZ9;H3BQF1;H3BQB1	P07741	Adenine phosphoribosyltransferase	1617200000	1345500032	1558099968	1932800000	1613200000	1705400064	817310016	1409100032	1680800000	1584999936	1374899968	1658599936
APTX	APTX	Q7Z2E3;F8W6G5;C9JZ40;A0A0A0MRW7;C9J8U3	Q7Z2E3	Aprataxin			41865000
AQR	AQR	O60306	O60306	Intron-binding protein aquarius	585809984	619360000	592230016	575420032	607320000	489990016	802200000	677510016	676150016	576400000	565830016	582889984
ARAF	ARAF	P10398;Q96II5	P10398	Serine/threonine-protein kinase A-Raf	176250000	157990000	182310000	245920000	221160000	171810000		247040000	240210000	168020000	182180000	186820000
ARAP1	ARAP1	E7EU13;A0A0A0MSJ2	E7EU13		261840000	352350016	296270016	428380000	449390016	326150016	339660000	250390000	326640000	324200000	397600000	336769984
ARAP3	ARAP3	Q8WWN8;G5E9Y3;Q05CH1	Q8WWN8	Arf-GAP with Rho-GAP domain, ANK repeat and PH domain-containing protein 3										37563000
ARCN1	ARCN1	P48444;B0YIW6	P48444	Coatomer subunit delta	5250999808	4622300160	4547599872	5706299904	6129999872	5236599808	5922800128	5226699776	6021000192	5007499776	4817099776	5216300032
ARF1;ARF3	ARF1	P84077;P61204;F5H423	P84077	ADP-ribosylation factor 1;ADP-ribosylation factor 3	7254900224	6564100096	5992500224	6168500224	5207399936	5489200128	2352100096	6013799936	5924100096	5519699968	4891400192	6067200000
ARF4	ARF4	P18085;C9JAK5;C9JPM4	P18085	ADP-ribosylation factor 4	1860999936	1278200064	1490599936	1494700032	1443500032	2028199936	924760000	2003399936	1550599936	2380600064	1724099968	2998899968
ARF5	ARF5	P84085;C9J1Z8	P84085	ADP-ribosylation factor 5	1075299968	1282000000	1108199936	1244700032	1193799936	902049984	929590016	1033800000	908950016	1259600000	1197500032	967969984
ARF6	ARF6	P62330	P62330	ADP-ribosylation factor 6	528409984	508820000	704380032	345990016	480129984	326089984	541809984	456590016	333960000	452590016	391140000	431700000
ARFGAP1	ARFGAP1	Q8N6T3;F8VWH9;E5RHC5;F8W1U7;E5RHT6	Q8N6T3	ADP-ribosylation factor GTPase-activating protein 1	387590016	545310016	519329984	702769984	797640000	401880000	500089984	377120000	468910016	530640000	708870016	464190016
ARFGAP2	ARFGAP2	Q8N6H7;A0A0D9SF70;G5E9L0;E9PQP3;E9PIY6	Q8N6H7	ADP-ribosylation factor GTPase-activating protein 2	700259968	537769984	692320000	636419968	554339968	683089984	753449984	606489984	701059968	664190016	591680000	669230016
ARFGAP3	ARFGAP3	Q9NP61	Q9NP61	ADP-ribosylation factor GTPase-activating protein 3	403689984	463280000	411160000	597420032	498120000	436080000	757329984	348780000	363160000	372160000	423660000	318569984
ARFGEF1	ARFGEF1	Q9Y6D6;E5RIF2;E5RHL7	Q9Y6D6	Brefeldin A-inhibited guanine nucleotide-exchange protein 1	184570000	181210000	137080000	136520000	174530000	190820000	209070000	209550000	186490000	144900000	136310000	206100000
ARFGEF2	ARFGEF2	Q9Y6D5	Q9Y6D5	Brefeldin A-inhibited guanine nucleotide-exchange protein 2			25846000			21323000	39574000	24895000		31201000	26358000	24496000
ARFIP1	ARFIP1	P53367	P53367	Arfaptin-1	618049984	504100000	677310016	611030016	738620032	530569984	526160000	608110016	570649984	441440000	533390016	430190016
ARFIP2	ARFIP2	A0A087X1E4;P53365	A0A087X1E4	Arfaptin-2	374350016	287849984	283769984	349940000	434680000	327640000	259980000	315520000	227430000	332600000	227820000	296169984
ARFRP1	ARFRP1	Q13795	Q13795	ADP-ribosylation factor-related protein 1						18842000
ARGLU1	ARGLU1	Q9NWB6	Q9NWB6	Arginine and glutamate-rich protein 1	1438300032	875779968	1136600064	870720000	935329984	1273500032	1536499968	950529984	1422499968	1028000000	952720000	813180032
ARHGAP1	ARHGAP1	Q07960;H0YE29	Q07960	Rho GTPase-activating protein 1	1138499968	1043200000	1226800000	1836099968	1321799936	1281299968	2008099968	1256800000	1456000000	1508499968	1440600064	1400199936
ARHGAP12	ARHGAP12	Q1RLN5;Q8IWW6	Q1RLN5	Rho GTPase-activating protein 12	33800000		33505000					27015000
ARHGAP17	ARHGAP17	Q68EM7	Q68EM7	Rho GTPase-activating protein 17	343710016	330900000	397550016	559059968	606000000	405540000	368710016	365460000	525070016	317640000	434080000	315350016
ARHGAP18	ARHGAP18	Q8N392	Q8N392	Rho GTPase-activating protein 18	60170000	65637000	67980000	55583000	48659000	37435000		31419000	39194000		39334000	34699000
ARHGAP21	ARHGAP21	F8W9U9;A0A1B0GV73;A0A087WW76;Q5T5U3;E7ESW5	F8W9U9	Rho GTPase-activating protein 21							13787000
ARHGAP24	ARHGAP24	D6RCP5;Q8N264	D6RCP5	Rho GTPase-activating protein 24				41389000
ARHGAP28	ARHGAP28	Q9P2N2;E9PMX7	Q9P2N2	Rho GTPase-activating protein 28												72719000
ARHGAP29	ARHGAP29	Q52LW3;F8VWZ8	Q52LW3	Rho GTPase-activating protein 29	235330000	476380000	223100000	201470000	177430000	154130000	170520000	172210000	114960000	180310000	239700000	247600000
ARHGAP32	ARHGAP32	G3V174;A7KAX9	G3V174	Rho GTPase-activating protein 32		602529984		389689984	276660000	470630016			344470016		443129984
ARHGAP35;GRLF1	ARHGAP35	Q9NRY4;A2RRE5	Q9NRY4	Rho GTPase-activating protein 35	406280000	407840000	470910016	451729984	396260000	521089984	174880000	385729984	434000000	395940000	354360000	450390016
ARHGAP42	ARHGAP42	E9PJK4;A6NI28	E9PJK4	Rho GTPase-activating protein 42												45958000
ARHGAP5	ARHGAP5	A0A0A0MSK6;Q13017	A0A0A0MSK6	Rho GTPase-activating protein 5	192580000	190080000	186800000	213820000	161000000	159600000		177920000	170800000	215080000	170290000	213310000
ARHGDIA	ARHGDIA	P52565;J3KTF8;J3QQX2;J3KRY1;J3KRE2	P52565	Rho GDP-dissociation inhibitor 1	5678099968	6158199808	5794899968	7325799936	6575099904	6194999808	6172599808	4980700160	6195999744	5850899968	6502099968	5944699904
ARHGEF1	ARHGEF1	M0QZR4;Q92888;M0QYC1	M0QZR4	Rho guanine nucleotide exchange factor 1	317929984	237730000	225380000	319569984	312129984	428689984		338110016	377380000	385840000	307800000	345760000
ARHGEF10	ARHGEF10	H0YAN8;O15013	H0YAN8	Rho guanine nucleotide exchange factor 10							191180000
ARHGEF10L	ARHGEF10L	Q5VXI4;Q9HCE6	Q5VXI4	Rho guanine nucleotide exchange factor 10-like protein	20046000	22505000	25466000	44106000	39241000				16059000	25283000	17736000	27303000
ARHGEF11	ARHGEF11	O15085	O15085	Rho guanine nucleotide exchange factor 11	67266000	77159000	83148000	95697000	54695000	85936000		98614000	88460000	74840000	71212000	68370000
ARHGEF12	ARHGEF12	E9PMR6;Q9NZN5	E9PMR6	Rho guanine nucleotide exchange factor 12	201040000	203460000	220850000	222340000	213040000	186050000	227460000	192080000	214860000	156420000	155700000	191940000
ARHGEF16	ARHGEF16	Q5VV41	Q5VV41	Rho guanine nucleotide exchange factor 16	621350016	556430016	619769984	702040000	717190016	606289984	283020000	436080000	480000000	383369984	481180000	455420000
ARHGEF17	ARHGEF17	Q96PE2	Q96PE2	Rho guanine nucleotide exchange factor 17	91792000	86973000	88792000	84555000	79292000	81230000	113070000	91051000	78356000	89792000	93005000	101180000
ARHGEF18	ARHGEF18	A0A087WZG4;Q6ZSZ5;M0QZS0	A0A087WZG4	Rho guanine nucleotide exchange factor 18	208250000	210750000	231830000	301689984	242510000	171070000		226390000	263140000	176130000	242210000	219170000
ARHGEF2	ARHGEF2	V9GYM8;Q92974	V9GYM8	Rho guanine nucleotide exchange factor 2	353640000	263000000	255800000	211880000	245220000	319600000	411820000	436220000	357880000	539040000	363120000	441110016
ARHGEF28	ARHGEF28	Q8N1W1;D6RGZ3	Q8N1W1	Rho guanine nucleotide exchange factor 28	29112000	28013000	27743000		25546000	26731000		31101000	26408000			30481000
ARHGEF3	ARHGEF3	C9J586;E7EU49;E9PG37;Q9NR81	C9J586	Rho guanine nucleotide exchange factor 3			9955500
ARHGEF40	ARHGEF40	Q8TER5	Q8TER5	Rho guanine nucleotide exchange factor 40	209440000	227830000	213970000	216350000	272680000	239560000	266320000	270380000	226540000	316500000	291649984	239850000
ARHGEF5	ARHGEF5	Q12774	Q12774	Rho guanine nucleotide exchange factor 5					26893000
ARHGEF7	ARHGEF7	B1ALK7;Q14155;E7EUY6;E9PDQ5	B1ALK7	Rho guanine nucleotide exchange factor 7	617420032	526560000	496929984	834380032	883680000	637809984	562960000	626470016	672969984	503169984	583129984	558929984
ARID1A	ARID1A	O14497;H0Y488;A0A1B0GTU5	O14497	AT-rich interactive domain-containing protein 1A	1552899968	1692000000	1724499968	2327200000	1848400000	1626899968	2197400064	1611900032	1530499968	1379800064	1530200064	1450499968
ARID1B	ARID1B	Q8NFD5;H0Y7H8;A0A1B0GWJ2;A0A1B0GTJ8;A0A1B0GVK1;A0A1B0GV63	Q8NFD5	AT-rich interactive domain-containing protein 1B	293060000	272830016	337070016	398529984	356720000	248500000	317950016	256430000	300420000	253960000	283070016	277449984
ARID2	ARID2	Q68CP9;F8WCU9;F8W108	Q68CP9	AT-rich interactive domain-containing protein 2	360609984	253840000	253140000	358609984	218610000	323030016	320049984	346070016	439969984	246350000	245150000	274180000
ARID3A	ARID3A	Q99856;K7EJ04	Q99856	AT-rich interactive domain-containing protein 3A	973600000	905500032	765139968	797950016	783880000	516060000	361720000	508729984	543150016	305489984	252690000	334460000
ARID3B	ARID3B	Q8IVW6	Q8IVW6	AT-rich interactive domain-containing protein 3B	164580000	143700000	187560000	103360000	91045000	74612000		70667000	72316000	60823000	38866000	56968000
ARID4A	ARID4A	P29374;H7C485	P29374	AT-rich interactive domain-containing protein 4A		30504000		30871000
ARID4B	ARID4B	Q4LE39;X6RCR8	Q4LE39	AT-rich interactive domain-containing protein 4B		102840000	93995000	96252000	111770000			82663000	86037000	82832000	93377000
ARIH1	ARIH1	Q9Y4X5	Q9Y4X5	E3 ubiquitin-protein ligase ARIH1	350440000	302790016	407980000	491900000	353040000	454120000	393500000	263470000	304969984	355329984	345969984	347110016
ARIH2	ARIH2	O95376	O95376	E3 ubiquitin-protein ligase ARIH2	196630000	186840000	172770000	180830000	215360000	236290000	317080000	265070000	186010000	181100000	174660000	199700000
ARKL1;C18orf25	ARKL1	Q5BIX2;Q96B23;K7EQH1;A0A087WVF1	Q5BIX2	Uncharacterized protein C18orf25	77072000	80469000			71616000	69968000	149670000	86681000		61815000
ARL1	ARL1	P40616;B4DZG7;F8VYN9	P40616	ADP-ribosylation factor-like protein 1	350080000	275590016	239110000	332820000	262760000	324380000	290380000	362950016	337580000	265140000	267700000	319240000
ARL14EP	ARL14EP	E9PRK7;Q8N8R7	E9PRK7	ARL14 effector protein	133580000	72919000	94468000	103090000		126510000		86138000	91465000	69440000	68081000	102410000
ARL15	ARL15	A0A0B4J222;A0A087WUW9;Q9NXU5	A0A0B4J222	ADP-ribosylation factor-like protein 15								27010000
ARL2;ARL2-SNX15	ARL2	P36404;V9GYD0	P36404	ADP-ribosylation factor-like protein 2	232190000	206260000	286809984	255150000	213910000	224000000	187460000	236860000	221060000	280140000	230100000	231700000
ARL2BP	ARL2BP	H3BU49;Q9Y2Y0	H3BU49	ADP-ribosylation factor-like protein 2-binding protein	238690000	169290000	203390000	286040000	240800000	180960000	222240000	231160000	188710000	252380000	170240000	259180000
ARL3	ARL3	P36405	P36405	ADP-ribosylation factor-like protein 3	1952899968	2016199936	1925600000	2070899968	2356199936	2191699968	1159600000	2016400000	1985699968	1490499968	1573500032	1766899968
ARL4C	ARL4C	P56559	P56559	ADP-ribosylation factor-like protein 4C											38777000
ARL6IP4	ARL6IP4	Q66PJ3;A0A0C4DG62;F8WCT1;F5GYV5;H7BZV4;F5H7X4	Q66PJ3	ADP-ribosylation factor-like protein 6-interacting protein 4	590369984	635040000	702990016	593689984	747110016	464070016	350800000	399689984	445990016	399329984	472670016	365169984
ARL6IP5	ARL6IP5	O75915	O75915	PRA1 family protein 3	720240000	678350016	552920000	281529984	207600000	564529984	806419968	780600000	594809984	826009984	647590016	911409984
ARL6IP6	ARL6IP6	Q8N6S5	Q8N6S5	ADP-ribosylation factor-like protein 6-interacting protein 6	72112000	70679000	71349000			54470000		58575000	31302000	52838000	45509000	98051000
ARL8A	ARL8A	Q96BM9	Q96BM9	ADP-ribosylation factor-like protein 8A	548009984	867960000	631910016	502260000	469000000	537049984	593920000	614080000	648889984	601670016	845670016	683510016
ARL8B	ARL8B	Q9NVJ2	Q9NVJ2	ADP-ribosylation factor-like protein 8B		254800000	111650000	178830000	106350000		204260000			228920000	167410000
ARMC1	ARMC1	Q9NVT9;E5RJ86	Q9NVT9	Armadillo repeat-containing protein 1	402500000	521500000	476409984	644230016	659580032	476230016	287249984	425440000	470310016	389390016	360270016	403030016
ARMC10	ARMC10	Q8N2F6;A0A0J9YWR7;H7BXQ8;A0A0J9YXE4;C9J5N7	Q8N2F6	Armadillo repeat-containing protein 10	122980000	79725000	85840000			73938000			65529000	78813000		90379000
ARMC6	ARMC6	Q6NXE6;B4E1N1	Q6NXE6	Armadillo repeat-containing protein 6	140220000	228710000	255460000	208370000	232780000	207450000		171270000	237440000	199680000	161520000	138060000
ARMC8	ARMC8	Q8IUR7;B7Z637;G5E9V6	Q8IUR7	Armadillo repeat-containing protein 8	141840000	96798000	128540000	141410000	119730000	117270000	162410000	139850000	94929000	102640000	143390000	158030000
ARMC9	ARMC9	A0A087X1I8;Q7Z3E5	A0A087X1I8	LisH domain-containing protein ARMC9		62094000	42357000	49784000	62331000	61128000	84867000	101440000	89261000	67634000	71760000	101050000
ARMCX1	ARMCX1	Q9P291	Q9P291	Armadillo repeat-containing X-linked protein 1										48734000		55343000
ARMCX2	ARMCX2	Q7L311	Q7L311	Armadillo repeat-containing X-linked protein 2		38551000									50192000	81532000
ARMCX3	ARMCX3	Q9UH62	Q9UH62	Armadillo repeat-containing X-linked protein 3	478040000	446780000	384910016	300640000	178920000	283030016	440880000	307550016	348750016	234900000	221300000	319600000
ARMT1	ARMT1	Q9H993;F5GZY1	Q9H993	Protein-glutamate O-methyltransferase	1111000064	1127399936	1196000000	1089699968	1565400064	881369984	888819968	597689984	820289984	704700032	859340032	678320000
ARNT	ARNT	P27540	P27540	Aryl hydrocarbon receptor nuclear translocator	81275000	66799000	67855000	114980000	100550000	77905000		61452000		55814000	66552000	70534000
ARPC1A	ARPC1A	Q92747;E9PF58	Q92747	Actin-related protein 2/3 complex subunit 1A	3390899968	3550500096	3636400128	4350900224	4255699968	4167000064	3556300032	3227000064	3841100032	3812699904	3809499904	3663099904
ARPC1B	ARPC1B	O15143	O15143	Actin-related protein 2/3 complex subunit 1B	1222499968	1243600000	1301600000	1430400000	1442400000	1430400000	1912700032	1302200064	1510099968	1630000000	1456099968	1619000064
ARPC2	ARPC2	O15144	O15144	Actin-related protein 2/3 complex subunit 2	3508699904	3805299968	3967000064	6112300032	5379800064	4185900032	4462600192	3900600064	3921700096	3926799872	4447900160	4306999808
ARPC3	ARPC3	O15145	O15145	Actin-related protein 2/3 complex subunit 3	2829900032	2759800064	2430599936	3248600064	4204100096	2572199936	2455699968	2950000128	2621900032	2689400064	3432699904	3090200064
ARPC4-TTLL3;ARPC4	ARPC4-TTLL3	F8WCF6;P59998;F8WDD7;H7C0A3;A0A0A6YYG9	F8WCF6	Actin-related protein 2/3 complex subunit 4	1853699968	2008300032	1951000064	1690300032	2636999936	2133600000	1773799936	2116499968	2168300032	2009799936	2272800000	2307399936
ARPC5	ARPC5	O15511;B1ALC0	O15511	Actin-related protein 2/3 complex subunit 5	786819968	1575900032	925280000	2878500096	2665900032	994760000	775030016	807089984	1003100032	1218400000	1715399936	926849984
ARPC5L	ARPC5L	Q9BPX5	Q9BPX5	Actin-related protein 2/3 complex subunit 5-like protein	341369984	321560000	334990016	450420000	322880000	384660000	260400000	349040000	463510016	381860000	322180000	412660000
ARPP19	ARPP19	P56211;H3BMD8;H3BTD3	P56211	cAMP-regulated phosphoprotein 19	252280000	296329984	307809984	351489984	288230016	261430000	331750016	152940000	179690000	218380000	222970000	233560000
ARRB1	ARRB1	P49407;E9PM35	P49407	Beta-arrestin-1	316920000	364649984	339480000	553920000	524760000	488240000	432089984	315760000	368680000	420209984	548800000	348700000
ARRB2	ARRB2	P32121;K7ENA6	P32121	Beta-arrestin-2	111130000		68180000		78099000		100240000
ARSA	ARSA	A0A0C4DFZ2;P15289	A0A0C4DFZ2	Arylsulfatase A;Arylsulfatase A component B;Arylsulfatase A component C	336190016	416740000	415960000	437660000	497529984	393689984	354080000	424760000	512510016	367169984	424849984	414470016
ARSB	ARSB	P15848	P15848	Arylsulfatase B	494600000	363689984	374140000	626230016	606470016	722140032	694760000	803340032	854259968	593310016	709939968	705670016
ARSE	ARSE	F5H324;F5GYY5;P51690	F5H324	Arylsulfatase E	247260000	129420000	191010000	97570000		115080000		122610000	92289000	154950000	82344000	170100000
ARSK	ARSK	Q6UWY0;E9PGI0	Q6UWY0	Arylsulfatase K	268670016	251430000	322049984	394640000	313660000	299560000		206310000	288960000	349710016	239510000	217960000
ARVCF	ARVCF	C9JJX6;E9PDC3;O00192	C9JJX6	Armadillo repeat protein deleted in velo-cardio-facial syndrome	65805000	73639000	89104000	73469000	88695000	89120000		80002000	81370000	75520000	67454000	86171000
AS3MT	AS3MT	A0A087WVD4;Q9HBK9	A0A087WVD4	Arsenite methyltransferase	264880000	214280000	165360000	325350016	283070016	190680000	308140000	191220000	213480000	143590000	249460000	197870000
ASAH1	ASAH1	E7EMM4;A0A1B0GW68;A0A1B0GUA4;A0A1B0GTM3;A0A1B0GTZ5;Q13510;A0A1B0GTP7;A0A1B0GUH5;A0A1B0GUE3;A0A1B0GUW4;A0A1B0GUG1;A0A1B0GV06	E7EMM4	Acid ceramidase;Acid ceramidase subunit alpha;Acid ceramidase subunit beta	1642300032	1322800000	1192099968	1934400000	1670400000	1568899968	521600000	1592099968	1896400000	1444999936	1275000064	1672099968
ASAP1	ASAP1	A0A0A0MRE5;Q9ULH1;H0YBF7	A0A0A0MRE5	Arf-GAP with SH3 domain, ANK repeat and PH domain-containing protein 1	264960000			121960000			140260000	129860000			120770000	189630000
ASAP2	ASAP2	O43150	O43150	Arf-GAP with SH3 domain, ANK repeat and PH domain-containing protein 2				46877000							51680000
ASAP3	ASAP3	Q8TDY4;V9GY49;A0A087X0Y5	Q8TDY4	Arf-GAP with SH3 domain, ANK repeat and PH domain-containing protein 3	35846000	32991000	34077000	40914000	44979000	56524000		48222000	47971000	65355000	52561000	97651000
ASB9	ASB9	R4GN94;Q96DX5	R4GN94	Ankyrin repeat and SOCS box protein 9					9796900
ASCC1	ASCC1	Q8N9N2;E9PQZ6;H0YCB3;E9PKM6;E9PM82;E9PR40;H0YE76	Q8N9N2	Activating signal cointegrator 1 complex subunit 1	40044000	31732000	29865000	41572000	42003000				47165000	37002000	35615000	35372000
ASCC2	ASCC2	Q9H1I8	Q9H1I8	Activating signal cointegrator 1 complex subunit 2	11966000					15855000		20912000	24184000		17345000	11538000
ASCC3	ASCC3	Q8N3C0	Q8N3C0	Activating signal cointegrator 1 complex subunit 3	231780000	215560000	243210000	280080000	207850000	224830000	513409984	275180000	248220000	273369984	233970000	304760000
ASF1A	ASF1A	Q9Y294	Q9Y294	Histone chaperone ASF1A	69313000	57179000	75083000	131860000	100090000	97444000		92768000	78287000	58042000	48506000	79367000
ASF1B	ASF1B	K7ELW9;Q9NVP2	K7ELW9	Histone chaperone ASF1B									20751000
ASH2L	ASH2L	F5H8F7;Q9UBL3	F5H8F7	Set1/Ash2 histone methyltransferase complex subunit ASH2	435740000	563409984	499849984	637710016	644449984	410889984	738160000	387760000	544249984	430140000	585990016	484200000
ASL	ASL	P04424;F8W943	P04424	Argininosuccinate lyase			75004000
ASMTL	ASMTL	O95671	O95671	N-acetylserotonin O-methyltransferase-like protein	2055100032	1995500032	2072899968	2032300032	1860400000	1603800064	1866099968	1486899968	1490700032	1414599936	1463200000	1320800000
ASNA1	ASNA1	O43681;A0A087WXS7;K7ERW9	O43681	ATPase ASNA1	792390016	815689984	790590016	1025400000	1057100032	924720000	551779968	851699968	831360000	805080000	832470016	815500032
ASNS	ASNS	P08243	P08243	Asparagine synthetase [glutamine-hydrolyzing]	243270000	186580000	262140000	227930000	252670000	203620000	246740000	362630016	202590000	412500000	231240000	315790016
ASNSD1	ASNSD1	L0R819	L0R819									25566000
ASPH	ASPH	Q12797	Q12797	Aspartyl/asparaginyl beta-hydroxylase	2095600000	1605299968	1518800000	782289984	491529984	1529200000	1988700032	1537100032	1558599936	1953500032	1317699968	2154099968
ASPSCR1	ASPSCR1	Q9BZE9;J3QL04;J3KRY8;J3QR12	Q9BZE9	Tether containing UBX domain for GLUT4	358129984	351280000	327900000	362120000	380830016	372560000	414769984	356580000	367120000	287720000	333740000	350020000
ASRGL1	ASRGL1	Q7L266	Q7L266	Isoaspartyl peptidase/L-asparaginase;Isoaspartyl peptidase/L-asparaginase alpha chain;Isoaspartyl peptidase/L-asparaginase beta chain	375129984	422700000	388289984	426110016	513340000	344800000	405510016	346720000	475169984	247110000	221880000	214150000
ASS1	ASS1	P00966;Q5T6L6	P00966	Argininosuccinate synthase	3906500096	4523800064	3785999872	5721999872	4671399936	3893600000	3364199936	3715800064	3996600064	2117100032	2222799872	2371200000
ASUN	ASUN	Q9NVM9	Q9NVM9	Protein asunder homolog	427289984	365280000	429270016	301270016	442670016	413320000	376820000	393830016	419780000	291180000	359670016	301750016
ATAD1	ATAD1	Q8NBU5	Q8NBU5	ATPase family AAA domain-containing protein 1	564870016	721459968	488590016	231350000	218260000	407260000	495329984	369289984	373700000	440100000	465300000	456430016
ATAD2	ATAD2	Q6PL18	Q6PL18	ATPase family AAA domain-containing protein 2	33112000	22489000	29581000	47102000		28941000		44069000	32293000	36937000	32082000
ATAD2B	ATAD2B	Q9ULI0	Q9ULI0	ATPase family AAA domain-containing protein 2B	95283000	46301000	46278000	81236000	49919000	63471000				52326000	59869000	45092000
ATAD3A	ATAD3A	H0Y2W2	H0Y2W2		133840000	178310000	203800000	104830000		170520000	207400000	168420000	198710000	218490000	146090000	157340000
ATAD3A	ATAD3A	Q9NVI7	Q9NVI7	ATPase family AAA domain-containing protein 3A	1341400064	1252400000	1215800064	604800000	481000000	1056400000	1300800000	1226300032	1055900032	1186400000	1104600064	1330700032
ATAT1	ATAT1	Q5SQI0	Q5SQI0	Alpha-tubulin N-acetyltransferase 1	115440000	94665000	90238000	133600000	153900000		149730000	199330000	233710000	186510000	149960000	155440000
ATE1	ATE1	F5GXE4;B4E107;H0Y5C2;O95260;B4DK25	F5GXE4	Arginyl-tRNA--protein transferase 1	151820000	204520000	153960000	172320000	215440000	125900000		130100000	126360000	124400000	140950000	112720000
ATF2	ATF2	B8ZZU6;P15336;E9PEK8;H7C2N6;E9PBF9	B8ZZU6	Cyclic AMP-dependent transcription factor ATF-2	188940000	78275000	108510000	137950000		185290000	77563000	106480000	149280000		91748000	168110000
ATF6B	ATF6B	Q99941	Q99941	Cyclic AMP-dependent transcription factor ATF-6 beta;Processed cyclic AMP-dependent transcription factor ATF-6 beta									734490
ATF7	ATF7	P17544;K7ESA4;K7ELQ4	P17544	Cyclic AMP-dependent transcription factor ATF-7						36329000
ATF7IP	ATF7IP	Q6VMQ6	Q6VMQ6	Activating transcription factor 7-interacting protein 1	216000000	291550016	234690000	281009984	291040000	204480000	101390000	176080000	220960000	180730000	177350000	203120000
ATG16L1	ATG16L1	E7EVC7;Q676U5	E7EVC7	Autophagy-related protein 16-1	127310000	76674000	101390000	137610000	131830000	103650000	137330000	123290000	124600000	116300000	166450000	94251000
ATG3	ATG3	Q9NT62	Q9NT62	Ubiquitin-like-conjugating enzyme ATG3	159510000	232510000	163970000	283729984	226720000	182750000	229770000	161940000	197870000	150920000	207530000	180840000
ATG4B	ATG4B	Q9Y4P1;C9JIK8;C9JQ72	Q9Y4P1	Cysteine protease ATG4B	143730000	160110000	139780000	230260000	162730000	185900000	177620000	135860000	164350000	140020000	152410000	149440000
ATG5	ATG5	Q9H1Y0;A0A1B0GV54;A0A1B0GUS1;L7UQJ2	Q9H1Y0	Autophagy protein 5	113230000	102250000		95579000	122960000			83826000	82476000	94027000	116340000	120960000
ATG7	ATG7	O95352	O95352	Ubiquitin-like modifier-activating enzyme ATG7	140920000	119620000	132750000	132490000	148570000	172160000	174040000	166470000	191850000	149980000	138900000	208750000
ATG9A	ATG9A	Q7Z3C6	Q7Z3C6	Autophagy-related protein 9A								18865000
ATHL1	ATHL1	Q32M88;E7EMA9	Q32M88	Acid trehalase-like protein 1	169190000	133310000	132300000	145950000	157200000	124660000	138570000	129590000	139390000	131100000	125900000	113190000
ATIC	ATIC	P31939	P31939	Bifunctional purine biosynthesis protein PURH;Phosphoribosylaminoimidazolecarboxamide formyltransferase;IMP cyclohydrolase	8432399872	7642699776	8843700224	8976400384	8360399872	7920600064	5401500160	8012599808	8075899904	6849299968	6457200128	7141799936
ATL2	ATL2	B5MCN0;Q8NHH9;C9JQQ5	B5MCN0	Atlastin-2	148100000	72737000	86676000	80948000	57788000	111940000	115500000	144450000	78586000	139610000	86600000	122930000
ATL3	ATL3	Q6DD88;F5H6I7	Q6DD88	Atlastin-3	265400000	239930000	226440000	146270000	159820000	197830000	432220000	294940000	336640000	427760000	353580000	409769984
ATM	ATM	Q13315	Q13315	Serine-protein kinase ATM	314510016	284500000	237160000	165430000	212540000	240390000	290070016	342830016	249980000	199200000	194010000	266600000
ATOX1	ATOX1	O00244;E5RGN3;E5RIM7	O00244	Copper transport protein ATOX1	2119399936	2409100032	3195800064	2753900032	2556400128	2640300032	2007100032	2248100096	2098000000	1620700032	1633200000	1451699968
ATP11A	ATP11A	E9PEJ6;P98196;H0Y547	E9PEJ6	Phospholipid-transporting ATPase;Probable phospholipid-transporting ATPase IH		46618000	66410000								35521000
ATP11C	ATP11C	A0A067XG54;Q8NB49	A0A067XG54	Phospholipid-transporting ATPase;Phospholipid-transporting ATPase IG									60974000
ATP13A1	ATP13A1	Q9HD20	Q9HD20	Manganese-transporting ATPase 13A1	345209984	431160000	404990016	147580000	126650000	331590016	327950016	400400000	452660000	512089984	429700000	458880000
ATP1A1	ATP1A1	P05023	P05023	Sodium/potassium-transporting ATPase subunit alpha-1	8882799616	9258200064	8144600064	3945400064	2517400064	5695699968	6412499968	5580199936	4853899776	5942099968	4504600064	5889099776
ATP1A2	ATP1A2	B1AKY9;P50993;H0Y7C1	B1AKY9	Sodium/potassium-transporting ATPase subunit alpha-2									372350016
ATP1A3	ATP1A3	M0R116;A0A0A0MT26;P13637	M0R116	Sodium/potassium-transporting ATPase subunit alpha-3						100150000		111110000	136700000	129670000		135920000
ATP1B1	ATP1B1	P05026	P05026	Sodium/potassium-transporting ATPase subunit beta-1	1841699968	1738200064	1305500032	430160000	406190016	1184300032	1829200000	1046099968	878510016	1035000000	842430016	1112400000
ATP1B3	ATP1B3	P54709;C9JA36	P54709	Sodium/potassium-transporting ATPase subunit beta-3	378129984	357720000	297449984	103840000	71163000	441630016	225200000	293270016	306060000	404830016	254560000	681580032
ATP2A1	ATP2A1	O14983	O14983	Sarcoplasmic/endoplasmic reticulum calcium ATPase 1								40157000
ATP2A2	ATP2A2	P16615;H7C5W9	P16615	Sarcoplasmic/endoplasmic reticulum calcium ATPase 2	4575699968	3976199936	3746599936	1772099968	1011800000	3513100032	6936900096	4687300096	3363000064	4986500096	3442599936	5315700224
ATP2B1	ATP2B1	P20020;E7ERY9	P20020	Plasma membrane calcium-transporting ATPase 1;Calcium-transporting ATPase	2040600064	2044000000	1768000000	1296099968	1006300032	2239000064	3217799936	2186500096	2099399936	2761100032	2471300096	2908800000
ATP2B3	ATP2B3	Q16720	Q16720	Plasma membrane calcium-transporting ATPase 3									32013000
ATP2B4	ATP2B4	P23634	P23634	Plasma membrane calcium-transporting ATPase 4	849369984	700289984	733950016	392200000	324270016	847489984	1990000000	985190016	798889984	1226899968	944409984	1423200000
ATP2C1	ATP2C1	H0Y9V7;B4E2Q0;P98194	H0Y9V7	Calcium-transporting ATPase;Calcium-transporting ATPase type 2C member 1	213250000	178930000	153420000	119500000		151010000	237460000	157890000	110400000	182340000	163280000	188670000
ATP5A1	ATP5A1	P25705	P25705	ATP synthase subunit alpha, mitochondrial	31096999936	30471999488	29831999488	31186999296	28878999552	33970999296	28313999360	39099998208	42380001280	30287998976	29834000384	32790999040
ATP5B	ATP5B	P06576;H0YH81;F8W079	P06576	ATP synthase subunit beta, mitochondrial;ATP synthase subunit beta	30562000896	31264999424	30857000960	37984002048	34169999360	30133000192	31996999680	33219000320	40155000832	27303999488	29308999680	29330999296
ATP5C1	ATP5C1	P36542	P36542	ATP synthase subunit gamma, mitochondrial	5118099968	5140700160	5669400064	4261900032	3530500096	5098100224	2963300096	6167300096	6493199872	5129500160	4741400064	4916700160
ATP5D	ATP5D	P30049	P30049	ATP synthase subunit delta, mitochondrial	1890200064	2289400064	2315899904	2527300096	2439399936	1732899968	4586899968	1803299968	1664199936	2276400128	2229100032	1664899968
ATP5EP2;ATP5E	ATP5EP2	Q5VTU8;P56381	Q5VTU8	ATP synthase subunit epsilon-like protein, mitochondrial;ATP synthase subunit epsilon, mitochondrial	925590016	1091600000	770870016	635939968	1407399936		424569984	716329984	819009984	866019968	897820032	864600000
ATP5F1	ATP5F1	P24539;Q5QNZ2	P24539	ATP synthase F(0) complex subunit B1, mitochondrial	3739000064	3764800000	3638099968	2469400064	1788000000	3348699904	5078000128	4145400064	3760000000	3529900032	3178299904	3405799936
ATP5H	ATP5H	O75947	O75947	ATP synthase subunit d, mitochondrial	4058299904	3832999936	3251800064	2395899904	1925699968	3567600128	3670299904	3462599936	3029799936	3297999872	2722200064	3993299968
ATP5I	ATP5I	P56385	P56385	ATP synthase subunit e, mitochondrial	1520999936	1410499968	1240600064	642870016	536590016	1120099968	2260600064	1424700032	795529984	829660032	818929984	1164700032
ATP5J	ATP5J	P18859;A8MUH2	P18859	ATP synthase-coupling factor 6, mitochondrial	1623800064	1370800000	1826800000	1719000064	1541500032	1782899968	1230000000	1793100032	1235000064	1659800064	1291800064	1462400000
ATP5J2	ATP5J2	P56134;C9JU26	P56134	ATP synthase subunit f, mitochondrial	844529984	745390016	573150016	188230000	127910000	715420032	763900032	1022499968	659849984	677240000	639779968	1009699968
ATP5J2-PTCD1	ATP5J2-PTCD1	C9JJT5;G3V325	C9JJT5		226660000	149390000	126170000	53701000	62943000	106240000	145980000	337649984		269689984		223010000
ATP5L	ATP5L	O75964;E9PN17	O75964	ATP synthase subunit g, mitochondrial	1547399936	1011900032	1188999936	568449984	369990016	1049500032	1676499968	1927500032	1139399936	1650099968	888080000	1895800064
ATP5O	ATP5O	P48047;H7C0C1	P48047	ATP synthase subunit O, mitochondrial	5843100160	6074200064	5710499840	6455900160	6224099840	5812499968	3283300096	6549700096	7072699904	5401900032	6008300032	4861700096
ATP5S	ATP5S	Q99766	Q99766	ATP synthase subunit s, mitochondrial		33764000							36443000	40592000
ATP5SL	ATP5SL	Q9NW81	Q9NW81	ATP synthase subunit s-like protein									13463000
ATP6AP1	ATP6AP1	Q15904;A6QRJ1;A0A0C4DGX8	Q15904	V-type proton ATPase subunit S1	49469000	35955000	42031000	28354000		40778000		45862000	42175000	38127000	29088000	84542000
ATP6AP2	ATP6AP2	A0A1B0GWD6;B7Z1I9;A0A1B0GTU8;A0A1B0GVB9;A0A1B0GVW0;A0A1C7CYW4;O75787;A0A1B0GVI9;A0A1B0GVC7;A0A1B0GWJ8;H7C3E1;A0A1B0GU12;B7Z413;A0A1B0GTB0;A0A1B0GUT7	A0A1B0GWD6	Renin receptor	117320000	98205000	108300000	71996000	46188000	104170000	119250000	156270000	97149000	167000000	96482000	210670000
ATP6V0A1	ATP6V0A1	Q93050;B7Z641;B7Z2A9	Q93050	V-type proton ATPase 116 kDa subunit a isoform 1;V-type proton ATPase subunit a	506340000	539059968	480040000	342300000	271609984	377180000	431700000	474649984	508590016	415140000	419100000	405900000
ATP6V0A2	ATP6V0A2	Q8TBM3;Q9Y487	Q8TBM3	V-type proton ATPase subunit a;V-type proton ATPase 116 kDa subunit a isoform 2									12573000
ATP6V0C	ATP6V0C	P27449	P27449	V-type proton ATPase 16 kDa proteolipid subunit	97364000	48138000	49437000				33773000	37825000		82030000		60406000
ATP6V0D1	ATP6V0D1	R4GN72;F5GYQ1;P61421;J3QL14	R4GN72	V-type proton ATPase subunit d 1	464160000	483009984	556760000	789240000	633889984	583329984	660430016	519360000	891569984	484960000	617020032	458070016
ATP6V1A	ATP6V1A	P38606	P38606	V-type proton ATPase catalytic subunit A	2761799936	2794400000	2691200000	4399399936	4004000000	3004699904	2760300032	2691200000	3927200000	2186400000	2849900032	2359699968
ATP6V1B2	ATP6V1B2	P21281	P21281	V-type proton ATPase subunit B, brain isoform	2290400000	2238000128	2079000064	3062200064	2719099904	2366899968	1720000000	1862400000	2456600064	1852600064	2172199936	2064499968
ATP6V1C1	ATP6V1C1	P21283;E7EV59	P21283	V-type proton ATPase subunit C 1	304680000	300569984	378020000	365020000	351110016	281609984	288009984	265600000	394000000	235480000	311190016	234320000
ATP6V1D	ATP6V1D	Q9Y5K8;G3V2S6;G3V559;G3V3T8;H0YJS0;G3V2V6	Q9Y5K8	V-type proton ATPase subunit D	99108000	113620000	168080000	144510000	101470000	94839000	106660000	100920000	88605000	166430000	121770000	104950000
ATP6V1E1	ATP6V1E1	P36543;C9J8H1	P36543	V-type proton ATPase subunit E 1	1007100032	866190016	677859968	898760000	832120000	706760000	1189799936	749939968	915889984	729219968	607560000	777510016
ATP6V1F	ATP6V1F	Q16864	Q16864	V-type proton ATPase subunit F	131860000	156030000	160380000	358070016	235030000	105810000	174890000	138840000	119880000	104280000	173140000	92671000
ATP6V1G1	ATP6V1G1	O75348	O75348	V-type proton ATPase subunit G 1	593720000	689150016	711209984	645910016	759420032	649390016	809920000	478160000	713190016	684030016	632640000	570700032
ATP6V1H	ATP6V1H	Q9UI12;G3V126	Q9UI12	V-type proton ATPase subunit H	722929984	659089984	621009984	729049984	608430016	588220032	909900032	658550016	693790016	579500032	666720000	643150016
ATP7A	ATP7A	Q04656	Q04656	Copper-transporting ATPase 1												34516000
ATP8A1	ATP8A1	Q9Y2Q0	Q9Y2Q0	Phospholipid-transporting ATPase IA			72551000						60387000	107400000
ATP9A	ATP9A	A0A0A0MR22;O75110	A0A0A0MR22	Phospholipid-transporting ATPase;Probable phospholipid-transporting ATPase IIA								6560200
ATPAF1	ATPAF1	I3L448;Q5TC12;H0YEW4;H0YD21;A8MRA7	I3L448	ATP synthase mitochondrial F1 complex assembly factor 1	79715000	89366000	94143000	172100000	113600000	87922000			115300000	68004000	76800000
ATPAF2	ATPAF2	Q8N5M1	Q8N5M1	ATP synthase mitochondrial F1 complex assembly factor 2	206170000	186690000	210810000	309609984	308270016	187900000		141310000	184520000	125670000	176760000	140990000
ATPIF1	ATPIF1	Q9UII2	Q9UII2	ATPase inhibitor, mitochondrial	1650700032	1555299968	2462299904	1479900032	1644899968	1358400000	1839699968	1573400064	1705600000	1320800000	1748199936	1643500032
ATRN	ATRN	O75882	O75882	Attractin												76752000
ATRX	ATRX	P46100	P46100	Transcriptional regulator ATRX	629310016	646129984	650569984	810070016	796529984	688929984	892419968	706310016	646380032	658520000	623969984	588510016
ATXN10	ATXN10	Q9UBB4	Q9UBB4	Ataxin-10	2017400064	1950800000	2068600064	2517700096	2722599936	2146899968	2755800064	2074300032	2039399936	2004800000	2104199936	1987900032
ATXN1L	ATXN1L	P0C7T5	P0C7T5	Ataxin-1-like		32021000	29737000		32804000			18658000		20637000
ATXN2	ATXN2	H0YH87;V9GY86;Q99700;F8WB06;F8VQP2	H0YH87	Ataxin-2	363800000	379560000	307660000	410369984	471729984	440329984	702700032	380120000	328369984	313320000	349900000	335070016
ATXN2L	ATXN2L	Q8WWM7	Q8WWM7	Ataxin-2-like protein	1510000000	1374200064	1661799936	1761699968	1956400000	1550899968	2190899968	1405600000	1366000000	1540000000	1548700032	1446200064
ATXN3	ATXN3	G3V328;C9JQV6;D3VVH9;A0A087X1A8;G3V3R7;F5H211;P54252;G3V2G2;S4R399;G3V2G1;G3V3T6;G3V4U9;A0A087WXY4;A0A0A0MS38;G3V526;E9PJN5	G3V328	Ataxin-3	37295000	44685000	45664000	40861000	38993000	36784000	65965000	28870000	38944000	36264000		40363000
ATXN7L3B	ATXN7L3B	Q96GX2	Q96GX2	Putative ataxin-7-like protein 3B			53771000	80242000	72531000				64149000	64650000		59343000
AUH	AUH	Q13825	Q13825	Methylglutaconyl-CoA hydratase, mitochondrial	322910016	233300000	382060000	267890000	239010000	250000000	190030000	244070000	282809984	216230000	162520000	199880000
AURKAIP1	AURKAIP1	Q9NWT8	Q9NWT8	Aurora kinase A-interacting protein									38248000
AURKB	AURKB	J3QLN8;J3KT86;Q96GD4;J3QR41;J3KTD6	J3QLN8	Aurora kinase B								26153000
AVEN	AVEN	Q9NQS1	Q9NQS1	Cell death regulator Aven	136230000	97523000	97792000	116800000	117790000	100340000			86794000	68485000	81161000	76661000
AVL9	AVL9	B8ZZW5;Q8NBF6;H7C0I1	B8ZZW5	Late secretory pathway protein AVL9 homolog			68500000			33076000
AXL	AXL	P30530;M0R0W6	P30530	Tyrosine-protein kinase receptor UFO;Receptor protein-tyrosine kinase	41348000		40669000			43017000				47542000		48158000
B2M	B2M	P61769;H0YLF3;F5H6I0	P61769	Beta-2-microglobulin;Beta-2-microglobulin form pI 5.3	131450000					191300000		293049984	271830016			302420000
B3GALTL	B3GALTL	Q6Y288	Q6Y288	Beta-1,3-glucosyltransferase	160910000	132170000	158930000	255270000	240770000	305840000	459220000	263240000	424510016	322910016	407260000	370040000
B3GAT3	B3GAT3	O94766;G3V150	O94766	Galactosylgalactosylxylosylprotein 3-beta-glucuronosyltransferase 3	76591000	131940000	120110000	56883000	57937000	131440000		106450000		155200000	110830000	156080000
B4GALT1	B4GALT1	P15291	P15291	Beta-1,4-galactosyltransferase 1;Lactose synthase A protein;N-acetyllactosamine synthase;Beta-N-acetylglucosaminylglycopeptide beta-1,4-galactosyltransferase;Beta-N-acetylglucosaminyl-glycolipid beta-1,4-galactosyltransferase;Processed beta-1,4-galactosyltransferase 1	31779000	40032000	29286000					30697000	29141000	29009000	32125000	33439000
B4GALT4	B4GALT4	C9J3R8;O60513;E7ETS9	C9J3R8	Beta-1,4-galactosyltransferase 4;N-acetyllactosamine synthase;Lactotriaosylceramide beta-1,4-galactosyltransferase							57560000		80827000
B4GAT1	B4GAT1	O43505	O43505	Beta-1,4-glucuronyltransferase 1	32227000	37590000	56237000			45602000		46827000	29766000	47515000	22146000	51907000
B9D1	B9D1	Q9UPM9	Q9UPM9	B9 domain-containing protein 1									11619000
B9D2	B9D2	Q9BPU9	Q9BPU9	B9 domain-containing protein 2												18027000
BABAM1	BABAM1	Q9NWV8;M0R0I0;J3KQS6;M0R3F4;M0R2A4;M0R2K3;M0R193;M0R2I2	Q9NWV8	BRISC and BRCA1-A complex member 1	328009984	318169984	353809984	409520000	353240000	439820000	705950016	273420000	306150016	241110000	267560000	338100000
BACH1	BACH1	O14867	O14867	Transcription regulator protein BACH1											22165000
BAD	BAD	Q92934	Q92934	Bcl2-associated agonist of cell death											128070000
BAG1	BAG1	J3QTA2;Q99933;C9JYK5	J3QTA2	BAG family molecular chaperone regulator 1											106560000
BAG2	BAG2	O95816	O95816	BAG family molecular chaperone regulator 2	223660000	222090000	314520000	236530000	298089984	270670016	270129984	393849984	377980000	221280000	252990000	270620000
BAG3	BAG3	O95817;C9JFK9	O95817	BAG family molecular chaperone regulator 3	357440000	423329984	436740000	442569984	432790016	391929984	471409984	299520000	380270016	276049984	342729984	272910016
BAG4	BAG4	O95429	O95429	BAG family molecular chaperone regulator 4									12027000
BAG5	BAG5	Q9UL15;G3V274	Q9UL15	BAG family molecular chaperone regulator 5	175480000	153640000	152580000	255630000	187610000	189020000		134920000	194840000	146170000	187030000	150770000
BAIAP2	BAIAP2	I3L4C2;Q9UQB8;B4DWA1	I3L4C2	Brain-specific angiogenesis inhibitor 1-associated protein 2	283729984	244890000	308230016	343110016	317169984	229700000	252650000	216290000	306620000	212510000	194270000	184150000
BANF1	BANF1	O75531	O75531	Barrier-to-autointegration factor;Barrier-to-autointegration factor, N-terminally processed	4606400000	5904099840	5297800192	4296699904	5451299840	3713900032	2414799872	3378800128	3898500096	4403800064	5087200256	3782599936
BANP	BANP	Q8N9N5	Q8N9N5	Protein BANP		44752000		43160000	54373000			31766000	31671000		38952000
BAP1	BAP1	F8W6N3;Q92560;C9J7L9	F8W6N3	Ubiquitin carboxyl-terminal hydrolase;Ubiquitin carboxyl-terminal hydrolase BAP1									17358000
BAP18;C17orf49;RNASEK-C17orf49	BAP18	Q8IXM2;F8W038;H0YIS7;F8W1H0	Q8IXM2	Chromatin complexes subunit BAP18	1104199936	1225900032	1325699968	1372700032	1345699968	1136199936	1485900032	1129200000	1008000000	976129984	1099699968	1021299968
BASP1	BASP1	P80723	P80723	Brain acid soluble protein 1	5371200000	5132400128	5094300160	5801900032	6835899904	6644599808	16428999680	7196299776	6019599872	12032000000	9516300288	9805700096
BAT3;BAG6	BAT3	A0A024RCR6;A0A0G2JK23;P46379;A0A0G2JL47	A0A024RCR6	Large proline-rich protein BAG6	921900032	907340032	913470016	951960000	995640000	936270016	674150016	962200000	1117699968	877720000	927950016	944979968
BAX	BAX	Q07812;K4JQN1	Q07812	Apoptosis regulator BAX	932499968	1135800064	1014300032	719760000	874110016	869950016	1439500032	776790016	749889984	902120000	790019968	946489984
BAZ1A	BAZ1A	Q9NRL2	Q9NRL2	Bromodomain adjacent to zinc finger domain protein 1A								20798000
BAZ1B	BAZ1B	Q9UIG0	Q9UIG0	Tyrosine-protein kinase BAZ1B	634460032	474430016	457480000	202510000	133620000	431000000	659769984	517400000	289169984	594449984	365020000	640449984
BAZ2A	BAZ2A	A0A0C4DGI9;J3KPG5;F8VU39;Q9UIF9	A0A0C4DGI9	Bromodomain adjacent to zinc finger domain protein 2A	94062000	49876000	51410000		29828000				40556000		37076000
BBOX1	BBOX1	O75936	O75936	Gamma-butyrobetaine dioxygenase								9103600	20120000
BBS7	BBS7	Q8IWZ6	Q8IWZ6	Bardet-Biedl syndrome 7 protein									24309000
BBX	BBX	C9JA69;Q8WY36;H7C1Q0	C9JA69	HMG box transcription factor BBX	32881000	46894000	39339000		22464000	40428000	21141000	23493000	23892000	17691000	28071000	15271000
BCAM	BCAM	P50895;A0A087WXM8;K7ENU8	P50895	Basal cell adhesion molecule	8959299584	9556400128	9233999872	3893600000	2445900032	4862700032	6194400256	4682500096	5765700096	4005199872	2656800000	4185400064
BCAP29	BCAP29	C9JTE9;H7C5E2;Q9UHQ4;B7Z2L0;H0Y7N8;C9IYK6	C9JTE9	B-cell receptor-associated protein 29	39982000	106630000	74626000		43729000	119200000	130660000	73822000	118660000	129160000	79757000	114280000
BCAP31	BCAP31	P51572;C9JSP1;C9JQ75;C9J0M4	P51572	B-cell receptor-associated protein 31	3047200000	2140999936	2426700032	755020032	602220032	1728199936	3225999872	2594500096	2073400064	2802400000	1840600064	2356800000
BCAR1	BCAR1	P56945	P56945	Breast cancer anti-estrogen resistance protein 1									43400000
BCAS2	BCAS2	O75934	O75934	Pre-mRNA-splicing factor SPF27	1711500032	1574099968	1645100032	1960300032	1778800000	1674400000	1295399936	1831100032	1953299968	1375000064	1324499968	1446499968
BCAS3	BCAS3	Q9H6U6;K7ESE9	Q9H6U6	Breast carcinoma-amplified sequence 3	113730000	101960000	115940000	116960000	127680000	133600000	95249000	121620000	137560000	79589000	82911000	95893000
BCAT1	BCAT1	P54687	P54687	Branched-chain-amino-acid aminotransferase, cytosolic	948070016	928590016	1079200000	1057800000	887390016	756780032	752529984	634289984	696110016	889929984	864960000	948780032
BCAT2	BCAT2	O15382;B3KSI3;M0QXF9;M0QZ10;M0QZP4	O15382	Branched-chain-amino-acid aminotransferase, mitochondrial;Branched-chain-amino-acid aminotransferase	818920000	621390016	546120000	496620000	398590016	567139968	149290000	352020000	330040000	477300000	414430016	446660000
BCCIP	BCCIP	Q9P287	Q9P287	BRCA2 and CDKN1A-interacting protein	755569984	760040000	762960000	1013000000	941980032	737000000	701320000	908569984	489729984	757020032	754470016	579180032
BCHE	BCHE	F8WF14;P06276;H7C4Y0;H0Y885;F8WEX7	F8WF14	Carboxylic ester hydrolase;Cholinesterase										41785000	46059000	45836000
BCKDHA	BCKDHA	F5H5P2;P12694	F5H5P2	2-oxoisovalerate dehydrogenase subunit alpha, mitochondrial	1134300032	1340000000	1383000064	1517500032	1450400000	950729984	764910016	845369984	1039400000	787550016	828520000	776080000
BCKDHB	BCKDHB	P21953	P21953	2-oxoisovalerate dehydrogenase subunit beta, mitochondrial	464600000	422320000	379780000	473640000	418760000	510200000	489300000	398070016	660579968	252940000	385969984	303769984
BCKDK	BCKDK	O14874;H3BTL2;H3BS02	O14874	[3-methyl-2-oxobutanoate dehydrogenase [lipoamide]] kinase, mitochondrial	275300000	249980000	240060000	289209984	355560000	241090000	226910000	207480000	261580000	197610000	191070000	231770000
BCL10	BCL10	O95999;A0A087WWW9	O95999	B-cell lymphoma/leukemia 10											24061000
BCL2	BCL2	P10415	P10415	Apoptosis regulator Bcl-2									8850300
BCL2L1	BCL2L1	Q5QP56;Q9H1R6;Q5TE64;Q07817	Q5QP56	Bcl-2-like protein 1	53546000	64204000		59005000	54456000	50785000		89667000	77593000		45728000	43805000
BCL2L13	BCL2L13	Q9BXK5;A0A087WX97;A0A087WTL4;E9PDD6	Q9BXK5	Bcl-2-like protein 13	159440000	124610000	130840000			119590000	169440000	84592000		145310000	102640000	116160000
BCL7A;BCL7B	BCL7A	Q4VC05;F8WE18;F8WDZ4;F2Z3H6;Q9BQE9	Q4VC05	B-cell CLL/lymphoma 7 protein family member A;B-cell CLL/lymphoma 7 protein family member B	153690000	190160000	221450000	268800000	212330000	241430000	279060000	140870000	182910000	98826000	175790000	194060000
BCL7C	BCL7C	I3L1Q2;Q8WUZ0	I3L1Q2	B-cell CLL/lymphoma 7 protein family member C		90421000		94953000	102940000		116000000		127580000	86687000	130740000	92885000
BCL9	BCL9	O00512	O00512	B-cell CLL/lymphoma 9 protein	60893000	56126000	61055000	76541000	88593000	79265000				69405000
BCL9L	BCL9L	A0A087WZX0;Q86UU0	A0A087WZX0	B-cell CLL/lymphoma 9-like protein					37023000			40822000			38879000
BCLAF1	BCLAF1	Q9NYF8;E9PK91;E9PQN2;E9PKI6;E9PK09	Q9NYF8	Bcl-2-associated transcription factor 1	3960600064	3978400000	3841400064	5162999808	4633299968	4075300096	4493899776	3602899968	4794100224	2945900032	3735899904	3161600000
BCOR	BCOR	H7BZ37;H7C2V9;A6NE70;Q6W2J9;H7C231	H7BZ37	BCL-6 corepressor											133140000
BCR	BCR	P11274	P11274	Breakpoint cluster region protein	245510000	168400000	196700000	210630000	244000000	232010000	189070000	273969984	235480000	206550000	247810000	240650000
BCS1L	BCS1L	Q9Y276;C9J1S9	Q9Y276	Mitochondrial chaperone BCS1	47996000	45450000	43699000			56040000		61965000	56846000	51083000		61033000
BDH1	BDH1	Q02338;E9PCG9;H7C2W1;C9K0G7;C9JM78;C9JQ90;A0A0G2JRX6	Q02338	D-beta-hydroxybutyrate dehydrogenase, mitochondrial	85379000	81433000	55224000	81970000	71601000	55444000			52071000	35063000	41913000	30982000
BDH2	BDH2	Q9BUT1;D6R9U8;D6RIR6;D6RFG2	Q9BUT1	3-hydroxybutyrate dehydrogenase type 2	2573400064	2893900032	3168100096	2842500096	3571300096	2864199936	2260999936	2853100032	3381299968	2097900032	2612999936	2341199872
BEND3	BEND3	Q5T5X7	Q5T5X7	BEN domain-containing protein 3		33307000									31377000	26585000
BET1;DKFZp781C0425	BET1	H7C1N3;O15155;C9JTT8;Q68DU7	H7C1N3	BET1 homolog								173160000			144060000
BET1L	BET1L	H7BXT7;E9PHY4;A0A0C4DH16;B8ZZS0;Q9NYM9	H7BXT7	BET1-like protein										30630000
BGN	BGN	P21810	P21810	Biglycan	684780032	631089984	453409984	1791600000	1484700032	898609984	1574499968	2198400000	1352600064	1912899968	1771800064	2152199936
BHMT	BHMT	Q93088;E5RJH0	Q93088	Betaine--homocysteine S-methyltransferase 1	1380899968	953779968	784169984	590929984	443190016	1300999936	1398599936	2846700032	1027400000	2027399936	636209984	2331800064
BICC1	BICC1	Q9H694;A6NGY7	Q9H694	Protein bicaudal C homolog 1		105640000	111030000	154240000	187530000		147420000		129730000	97113000	122790000
BICD1	BICD1	A8MVZ6;Q96G01	A8MVZ6	Protein bicaudal D homolog 1					82304000
BICD2	BICD2	Q8TD16	Q8TD16	Protein bicaudal D homolog 2	158760000	184360000	209730000	144560000	209440000	254560000	227980000	208960000	165770000	188810000	206980000	159630000
BID	BID	P55957	P55957	BH3-interacting domain death agonist;BH3-interacting domain death agonist p15;BH3-interacting domain death agonist p13;BH3-interacting domain death agonist p11	81832000	105320000	124010000	88773000	146310000	114750000	150540000	106240000		119460000	115740000	85004000
BIN1	BIN1	O00499	O00499	Myc box-dependent-interacting protein 1	1140600064	1631500032	1208600064	1822599936	2034700032	1446599936	1553299968	1453600000	1879699968	1172300032	1319699968	1053400000
BIRC6	BIRC6	Q9NR09	Q9NR09	Baculoviral IAP repeat-containing protein 6					59811000
BLMH	BLMH	Q13867;K7ES02;K7ESE8;J3KSD8	Q13867	Bleomycin hydrolase	2490099968	2471399936	2459500032	3569600000	3697999872	2426800128	758640000	2270400000	2832999936	2238400000	2696699904	2104999936
BLOC1S1	BLOC1S1	G8JLQ3;P78537;F8W099;F8W606;A0A087WSV2;F8W036;F8VP73	G8JLQ3	Biogenesis of lysosome-related organelles complex 1 subunit 1			98616000	120820000				111900000		109910000		104520000
BLOC1S2	BLOC1S2	Q6QNY1;J3QRU7	Q6QNY1	Biogenesis of lysosome-related organelles complex 1 subunit 2	74317000		74270000		96920000	76337000		83791000	96567000	88249000	87707000	94932000
BLOC1S3	BLOC1S3	Q6QNY0	Q6QNY0	Biogenesis of lysosome-related organelles complex 1 subunit 3	141670000	124840000	90517000	135050000	134770000	140540000		69416000	111910000	122310000		132470000
BLOC1S4	BLOC1S4	Q9NUP1	Q9NUP1	Biogenesis of lysosome-related organelles complex 1 subunit 4	69148000	74212000	76754000	67212000	83608000	75564000				72683000	64675000	73637000
BLOC1S5-TXNDC5;BLOC1S5	BLOC1S5-TXNDC5	H3BN57;Q8TDH9;A0A0D9SEU2;A0A0A0MTN6;G5E931	H3BN57	Biogenesis of lysosome-related organelles complex 1 subunit 5												76849000
BLVRA	BLVRA	P53004	P53004	Biliverdin reductase A	2390599936	2164999936	2508400128	2768499968	3226899968	2828800000	2587899904	2798099968	2968900096	2547300096	2942200064	2755800064
BLVRB	BLVRB	P30043;M0R192	P30043	Flavin reductase (NADPH)	900929984	810630016	710089984	1197100032	1085799936	927049984	690800000	627630016	904680000	1009500032	1002499968	1091900032
BMF	BMF	Q96LC9	Q96LC9	Bcl-2-modifying factor					3806800
BMP1	BMP1	P13497	P13497	Bone morphogenetic protein 1	369609984	339300000	396350016	379220000	345000000	454680000	767710016	750979968	425769984	748609984	472750016	729340032
BMP2K	BMP2K	Q9NSY1;H0Y9P1	Q9NSY1	BMP-2-inducible protein kinase									6512400
BMP3	BMP3	P12645	P12645	Bone morphogenetic protein 3											24706000
BMP7	BMP7	B1AL00;P18075;H0Y4B5;B1AKZ9	B1AL00	Bone morphogenetic protein 7	23585000											17305000
BMPER	BMPER	Q8N8U9	Q8N8U9	BMP-binding endothelial regulator protein										73433000	72514000
BMS1	BMS1	Q14692	Q14692	Ribosome biogenesis protein BMS1 homolog	99065000	213920000	142860000	163130000	179330000	117080000		121540000	121350000	126850000	254380000	142910000
BNIP1	BNIP1	Q12981	Q12981	Vesicle transport protein SEC20								39847000
BNIP3	BNIP3	F6RP06;A0A0J9YW18;Q12983	F6RP06	BCL2/adenovirus E1B 19 kDa protein-interacting protein 3	263820000	175170000	101950000	51256000	28632000	50883000	53881000	32770000	37289000	85761000	38511000	83853000
BNIP3L	BNIP3L	H0YBC7;O60238	H0YBC7	BCL2/adenovirus E1B 19 kDa protein-interacting protein 3-like	74103000	112200000	82969000	85335000		67481000		76488000	74883000
BOD1	BOD1	Q96IK1;H7C5I4	Q96IK1	Biorientation of chromosomes in cell division protein 1											51974000
BOD1L1	BOD1L1	Q8NFC6	Q8NFC6	Biorientation of chromosomes in cell division protein 1-like 1	388500000	372520000	449740000	323030016	336560000	332689984	425910016	308720000	326100000	336380000	433950016	346320000
BOLA1	BOLA1	Q9Y3E2	Q9Y3E2	BolA-like protein 1	28968000	38060000		77189000	35923000				38289000		37650000
BOLA2	BOLA2	Q9H3K6;A0A087WZT3	Q9H3K6	BolA-like protein 2	1130400000	918190016	841190016	1098000000	810009984	917729984	766739968	841299968	975449984	743689984	762019968	901619968
BOLA3	BOLA3	Q53S33	Q53S33	BolA-like protein 3									30830000
BOP1	BOP1	Q14137	Q14137	Ribosome biogenesis protein BOP1	267360000	296390016	338280000	423120000	319900000	314380000	323689984	344889984	361960000	309080000	282220000	285020000
BPGM	BPGM	P07738	P07738	Bisphosphoglycerate mutase	445849984	319729984	382969984	391140000	405830016	330080000	294329984	291820000	237540000	534449984	243350000	329020000
BPHL	BPHL	Q86WA6;B4DML3	Q86WA6	Valacyclovir hydrolase	1396199936	1588099968	1524600064	1303100032	1938899968	1378099968	665539968	1157100032	1318800000	1136899968	1298400000	1095500032
BPNT1	BPNT1	O95861;A6NF51	O95861	3(2),5-bisphosphate nucleotidase 1	1786400000	1796400000	1847500032	2137699968	2057299968	1714499968	1259399936	1490400000	1418200064	1502400000	1540899968	1349100032
BPTF	BPTF	E7ETD6;Q12830;F5GXF5	E7ETD6	Nucleosome-remodeling factor subunit BPTF	257350000	276670016	195620000	181810000		178740000		232690000	130250000	203280000	197570000	244620000
BRAP	BRAP	J3KNN7;Q7Z569	J3KNN7	BRCA1-associated protein		61016000			112290000					49049000	74799000
BRAT1	BRAT1	Q6PJG6	Q6PJG6	BRCA1-associated ATM activator 1	173570000	139720000	117240000	174040000	149250000	112730000	118900000	186530000	123250000	137690000	115550000	155660000
BRCC3	BRCC3	P46736;A0A087WZR3;H9KVA9;A0A0D9SF50;X6RJS7	P46736	Lys-63-specific deubiquitinase BRCC36	607070016	600640000	682760000	688339968	702009984	821400000	887920000	692609984	672280000	601920000	647560000	578009984
BRD1	BRD1	O95696	O95696	Bromodomain-containing protein 1		52386000						69026000
BRD2	BRD2	H0Y6K2;A0A140T9E9;A0A0G2JK44;P25440;U3KQA6;A0A0G2JHL0;A0A140T9F7;A0A140T9V2	H0Y6K2	Bromodomain-containing protein 2	163650000	210900000	183980000	181080000	158440000	188740000			103120000	146620000	171620000	140280000
BRD3	BRD3	Q15059	Q15059	Bromodomain-containing protein 3	685100032	567790016	606979968	597020032	504049984	610160000	640529984	625200000	528520000	691880000	560369984	678179968
BRD4	BRD4	O60885	O60885	Bromodomain-containing protein 4	1188300032	1107299968	1195699968	1253299968	1144400000	1303399936	1257100032	1116700032	1216400000	1088300032	1040800000	1133799936
BRD7	BRD7	Q9NPI1	Q9NPI1	Bromodomain-containing protein 7	114930000	127720000	96692000	152760000	124790000	93689000	112540000	84439000	111670000	102000000	107600000	79734000
BRD8	BRD8	H7C128;H7C179;B5MCW3;H7C127;Q9H0E9;F8WBH2	H7C128	Bromodomain-containing protein 8	68448000					82076000		72085000	78032000	62494000		59643000
BRD9	BRD9	Q9H8M2	Q9H8M2	Bromodomain-containing protein 9												24558000
BRE	BRE	Q9NXR7;C9J2G0;F8W733;A0A075B7D2	Q9NXR7	BRCA1-A complex subunit BRE	267990000	261020000	259220000	245100000	276740000	276500000		243930000	301800000	255640000	257480000	252050000
BRIX1	BRIX1	Q8TDN6	Q8TDN6	Ribosome biogenesis protein BRX1 homolog	287980000	354129984	338620000	407700000	253360000	272209984	254460000	445070016	412960000	276689984	390580000	338969984
BRK1	BRK1	Q8WUW1	Q8WUW1	Protein BRICK1	224890000	208370000	237420000	293489984	370950016	249000000	327569984	258640000	319360000	279900000	278369984	238850000
BRMS1L	BRMS1L	Q5PSV4;H0YHD0	Q5PSV4	Breast cancer metastasis-suppressor 1-like protein		79096000	90414000	125260000	107390000	118730000		88937000				106360000
BROX	BROX	Q5VW32;F5GXQ0;Q5VW33	Q5VW32	BRO1 domain-containing protein BROX	231580000	245830000	305809984	215730000	299580000	236930000	190610000	248770000	267790000	195190000	220100000	229330000
BRP44L;MPC1	BRP44L	Q5TI65;A0A087WVZ0;Q9Y5U8	Q5TI65	Mitochondrial pyruvate carrier 1	52094000	18091000				21507000		27760000		19801000		12975000
BSDC1	BSDC1	Q9NW68	Q9NW68	BSD domain-containing protein 1									14986000	16497000
BSG	BSG	A0A087X2B5;P35613;I3L192;A0A087WUV8	A0A087X2B5	Basigin	5440200192	5952900096	5314599936	2363599872	1717200000	3109299968	5137399808	2348300032	1872700032	4656900096	2034200064	3302700032
BST2	BST2	Q10589	Q10589	Bone marrow stromal antigen 2	1129100032	2573400064	2726799872	566300032	599609984	902169984	1056400000	1385900032	1057000000	1143200000	1708999936	1216499968
BTAF1	BTAF1	A0A0A0MTH9;O14981	A0A0A0MTH9	TATA-binding protein-associated factor 172	116030000	159570000	195450000	189620000	162820000	147980000	156160000	154890000	129090000	192550000	132840000	124560000
BTD	BTD	P43251	P43251	Biotinidase									18180000
BTF3	BTF3	D6RDG3;H0Y9Y1	D6RDG3	Transcription factor BTF3	294929984	143540000	112800000	193500000	268910016	123420000	172060000	231380000	93707000	160350000	83479000	145260000
BTF3	BTF3	P20290	P20290	Transcription factor BTF3	885560000	898089984	900280000	1170300032	865329984	955689984	1134099968	944009984	1081400064	1031900032	778950016	939619968
BTF3L4	BTF3L4	Q96K17;E9PL10	Q96K17	Transcription factor BTF3 homolog 4;Transcription factor BTF3	1264999936	1040400000	986830016	1409100032	1092499968	1105100032	1483600000	874510016	834950016	1022300032	1064400000	1063000000
BUB3	BUB3	O43684;J3QT28	O43684	Mitotic checkpoint protein BUB3	3154500096	3402899968	3599099904	3163599872	4181799936	3125100032	3332900096	3162899968	3214700032	2791300096	3124199936	2562700032
BUD13	BUD13	Q9BRD0	Q9BRD0	BUD13 homolog	140870000	95720000		109670000		138650000		99767000	84528000
BUD31	BUD31	P41223;C9JNV2	P41223	Protein BUD31 homolog	951520000	927289984	1029000000	798040000	859020032	952240000	743820032	949880000	967089984	864009984	902720000	930220032
BYSL	BYSL	Q13895	Q13895	Bystin	362020000	323070016	382000000	228590000	248340000	266930000	457520000	268620000	257290000	376390016	313270016	302849984
BZW1	BZW1	Q7L1Q6;C9IZ80	Q7L1Q6	Basic leucine zipper and W2 domain-containing protein 1	1049500032	1022800000	996470016	1387500032	1470700032	1176400000	812689984	1280499968	1487200000	1207200000	1327500032	1226099968
BZW2	BZW2	E7ETZ4;Q9Y6E2;B5MCH7;Q75MG1;B5MCE7;E9PFD4	E7ETZ4	Basic leucine zipper and W2 domain-containing protein 2	534609984	519350016	442889984	570720000	591920000	430249984	701720000	601110016	461329984	581470016	561150016	540620032
C10orf32-ASMT;C10orf32	C10orf32-ASMT	A0A0B4J1R7;Q96B45	A0A0B4J1R7	UPF0693 protein C10orf32			110860000					78571000	77007000	113420000
C10orf35	C10orf35	Q96D05;Q5VVH9	Q96D05	Uncharacterized protein C10orf35											41556000
C10orf76	C10orf76	Q5T2E6	Q5T2E6	UPF0668 protein C10orf76							95914000
C11orf31;SELH	C11orf31	A0A087WYP2;Q8IZQ5;H0YE28	A0A087WYP2	Selenoprotein H	1152400000	1355699968	1037100032	1000899968	975120000	1078499968	527780000	924929984	880390016	783710016	811569984	993950016
C11orf54	C11orf54	Q9H0W9;A0A087WT99;E9PQS1;E9PPB5;E9PJU8	Q9H0W9	Ester hydrolase C11orf54	3218800128	3559000064	2966700032	3954299904	3780199936	2933100032	1299800064	2550000128	3220000000	1634700032	1778899968	1789600000
C11orf57	C11orf57	Q6ZUT1	Q6ZUT1	Uncharacterized protein C11orf57									29536000
C11orf58;SMAP	C11orf58	E9PM92;O00193;E9PRZ9	E9PM92	Small acidic protein	1113400064	1521100032	1238800000	1562700032	1577200000	1015299968	1071100032	770240000	974049984	648160000	1020800000	647249984
C11orf68	C11orf68	Q9H3H3	Q9H3H3	UPF0696 protein C11orf68	215420000	190190000	180130000	209070000	210240000	254220000		192660000	240690000	206580000	184720000	266810000
C11orf73	C11orf73	Q53FT3;A0A087WYW7;E9PPG8	Q53FT3	Protein Hikeshi	198900000	166770000	187660000	217940000	265360000	238620000	244640000	277840000	84288000	125890000	135890000	167030000
C11orf84	C11orf84	Q9BUA3	Q9BUA3	Uncharacterized protein C11orf84			24885000		33131000	26138000	31776000		34369000	27199000	32051000
C11orf98	C11orf98	A0A0B4J220;E9PLD3;E9PRG8	A0A0B4J220	Uncharacterized protein C11orf98	242210000	224750000	207510000	237420000	194370000	225660000		238380000	196370000	195960000	207470000	218080000
C12orf10	C12orf10	Q9HB07;F8VQQ3;F8VR84	Q9HB07	UPF0160 protein MYG1, mitochondrial	1092700032	1385500032	1235299968	1473699968	1465299968	1116800000	1465200000	1120300032	1566700032	1096600064	1166700032	1062400000
C12orf29	C12orf29	Q8N999	Q8N999	Uncharacterized protein C12orf29	55560000	25042000	24018000	41803000	27338000	29432000	465390016	32591000		44839000	38424000	35686000
C12orf43	C12orf43	F5H7W8;Q96C57;F5H3K2;E7ENF1;G5EA44;F5H8B7	F5H7W8	Uncharacterized protein C12orf43	77890000	56878000	56145000	70169000	64949000	66741000		47688000	67746000	53562000	55969000	59963000
C12orf57	C12orf57	Q99622;U3KQ85;F5GXW5;U3KQ07	Q99622	Protein C10	196760000	193680000	168880000	312470016	270310016	257230000	306049984	242440000	314280000	241340000	241270000	286750016
C12orf73	C12orf73	Q69YU5;F8VQR3;F8VS87;G3V1W1;F8VXG8	Q69YU5	Uncharacterized protein C12orf73				4038000
C14orf1	C14orf1	Q9UKR5	Q9UKR5	Probable ergosterol biosynthetic protein 28								98837000
C14orf119	C14orf119	Q9NWQ9	Q9NWQ9	Uncharacterized protein C14orf119								8188800
C14orf142	C14orf142	Q9BXV9	Q9BXV9	Uncharacterized protein C14orf142								62242000
C14orf159	C14orf159	H0YB09;A0A0C4DGD4;H0YB62	H0YB09		111300000	99179000	49208000	160160000	161360000	53027000		80250000	79944000	52080000	60334000
C14orf159	C14orf159	Q7Z3D6	Q7Z3D6	UPF0317 protein C14orf159, mitochondrial	1036099968	1398899968	1162700032	1542700032	1552499968	1094300032	567680000	896249984	976579968	984780032	1125699968	879230016
C14orf166	C14orf166	Q9Y224;G3V4C6	Q9Y224	UPF0568 protein C14orf166	4058299904	3672000000	3293700096	3018899968	3018899968	3064300032	3218099968	3140900096	2713700096	2969700096	3046899968	3063800064
C14orf2;MP68	C14orf2	A0A0A0MTQ5;G3V556;P56378	A0A0A0MTQ5	6.8 kDa mitochondrial proteolipid	90254000	88682000	94412000	33215000	23256000	48197000		113240000	39732000	125290000	38054000	124280000
C15orf27	C15orf27	Q2M3C6	Q2M3C6	Transmembrane protein C15orf27			21287000
C15orf38-AP3S2;ARPIN	C15orf38-AP3S2	A0A0A6YYH1;Q7Z6K5	A0A0A6YYH1	Arpin	510020000	492070016	430150016	488420000	547710016	440849984	740080000	483100000	565480000	572960000	545219968	418900000
C15orf40	C15orf40	H3BQZ5;Q8WUR7	H3BQZ5	UPF0235 protein C15orf40									36703000
C15orf57	C15orf57	H0YLN5;H0YN78;Q9BV29	H0YLN5	Uncharacterized protein C15orf57									8761800
C16orf13	C16orf13	Q96S19;A0A087WYU2	Q96S19	UPF0585 protein C16orf13	393049984	293169984	412580000	284500000	428649984	494209984	331369984	419430016	461310016	449020000	370169984	402729984
C16orf58	C16orf58	H3BSM7;Q96GQ5;H3BR29;I3L2V0	H3BSM7	RUS1 family protein C16orf58								69950000		56221000	52081000
C16orf62	C16orf62	E7EWW0;Q7Z3J2;F5H7K1;C9J7I2;H3BV68;H3BVG8	E7EWW0	UPF0505 protein C16orf62	211120000	209230000	190570000	208350000	228090000	216750000		229170000	322360000	167460000	183230000	193260000
C16orf70	C16orf70	Q9BSU1;H3BSG0;H3BS58	Q9BSU1	UPF0183 protein C16orf70	49026000	50877000	59161000	66686000		57384000		50614000	52452000	40312000		44926000
C17orf59	C17orf59	Q96GS4	Q96GS4	Uncharacterized protein C17orf59	51897000	60011000	61502000	50939000	90022000	68021000	69370000	61714000	68068000	56145000	55833000	51624000
C17orf75	C17orf75	J9JIC5;Q9HAS0	J9JIC5	Protein Njmu-R1	96419000	71407000	56998000	91784000	79221000	64583000		110130000	73355000	52569000	57311000	61675000
C17orf80	C17orf80	Q9BSJ5;J3KT60;J3KTJ7;I3L072	Q9BSJ5	Uncharacterized protein C17orf80									206370000	374140000
C17orf85	C17orf85	Q53F19	Q53F19	Uncharacterized protein C17orf85	207690000	137860000	139230000	173650000	184240000	155470000	232960000	188330000	133450000	176670000	136730000
C18orf32	C18orf32	Q8TCD1	Q8TCD1	UPF0729 protein C18orf32												23875000
C19orf25	C19orf25	K7EK56;Q9UFG5;E7EP72	K7EK56	UPF0449 protein C19orf25											30213000
C19orf43	C19orf43	Q9BQ61	Q9BQ61	Uncharacterized protein C19orf43	751580032	612499968	581900032	859670016	592220032	617520000	957590016	432120000	445280000	531929984	461409984	346630016
C19orf47	C19orf47	Q8N9M1;J3QKZ5;J9JIE4;J3QS16;J3QS80	Q8N9M1	Uncharacterized protein C19orf47											19641000
C19orf53	C19orf53	Q9UNZ5;K7ESE5;A0A0A0MQS3	Q9UNZ5	Leydig cell tumor 10 kDa protein homolog	211950000	87708000	80618000	50993000	96316000	80329000	139220000	94531000	70475000	156460000	87764000	58692000
C19orf54	C19orf54	Q5BKX5;Q6ZWG5	Q5BKX5	UPF0692 protein C19orf54				15567000
C19orf66	C19orf66	Q9NUL5	Q9NUL5	UPF0515 protein C19orf66				70886000
C19orf84	C19orf84	K7EN44	K7EN44								59548000
C1D	C1D	J3KPZ4;Q13901	J3KPZ4	Nuclear nucleic acid-binding protein C1D									60199000
C1orf109	C1orf109	A0A087WUX7;V9GYT8;V9GYI2;V9GY35;V9GYN4;V9GYQ8;Q9NX04	A0A087WUX7	Uncharacterized protein C1orf109									19404000
C1orf122	C1orf122	Q6ZSJ8	Q6ZSJ8	Uncharacterized protein C1orf122				73832000	81543000			88663000		69195000		100770000
C1orf123	C1orf123	Q9NWV4	Q9NWV4	UPF0587 protein C1orf123	1107500032	1414700032	925779968	1425299968	1422099968	1383100032	816190016	1119399936	1257699968	1091600000	1248600064	1189600000
C1orf174	C1orf174	Q8IYL3	Q8IYL3	UPF0688 protein C1orf174	60716000		66240000					64907000	53425000		56524000	65149000
C1orf198	C1orf198	Q9H425	Q9H425	Uncharacterized protein C1orf198	267640000	409689984	376540000	721139968	951550016	675830016	369569984	387100000	405550016	734280000	992390016	663470016
C1orf21	C1orf21	Q9H246	Q9H246	Uncharacterized protein C1orf21									5095100
C1orf210	C1orf210	Q8IVY1	Q8IVY1	Type III endosome membrane protein TEMP									6684600
C1orf226	C1orf226	A1L170;F8W6W0	A1L170	Uncharacterized protein C1orf226		60783000	42360000		46267000				48706000	35422000	41898000	38568000
C1orf50	C1orf50	Q9BV19	Q9BV19	Uncharacterized protein C1orf50								15279000
C1QBP	C1QBP	Q07021;I3L3Q7;I3L3B0	Q07021	Complement component 1 Q subcomponent-binding protein, mitochondrial	1003000000	1093400064	1051299968	1429699968	1359100032	997600000	2069299968	999609984	888889984	913040000	1067600000	884179968
C1QTNF3-AMACR;C1QTNF3	C1QTNF3-AMACR	E9PGA6;Q9BXJ4	E9PGA6	Complement C1q tumor necrosis factor-related protein 3	17857000					17996000			22809000	23060000
C1QTNF4	C1QTNF4	Q9BXJ3;E9PPZ5	Q9BXJ3	Complement C1q tumor necrosis factor-related protein 4	44227000	19854000	46031000	36230000	32384000	36650000		56903000	44550000	54955000	34942000	73718000
C20orf24	C20orf24	Q9BUV8	Q9BUV8	Uncharacterized protein C20orf24		69030000		50402000
C20orf27	C20orf27	Q9GZN8;H7BYU9	Q9GZN8	UPF0687 protein C20orf27	127510000	116590000	114090000	292049984	281600000	217820000	194210000	207010000	226250000	248510000	235340000	225600000
C21orf33	C21orf33	A0A0B4J2D5;P30042;A0A096LNH5;H7C1F6;A0A0B4J2H4;H7C2G3	A0A0B4J2D5	ES1 protein homolog, mitochondrial									155770000
C21orf59	C21orf59	H7C2R6;H7BZW1;P57076;D3DSE6;C9J818;F8VZ95;C9JX57	H7C2R6	UPF0769 protein C21orf59	108780000			85561000	89987000	100270000		65559000				81390000
C2CD4C	C2CD4C	Q8TF44	Q8TF44	C2 calcium-dependent domain-containing protein 4C				17966000
C2CD5	C2CD5	Q86YS7	Q86YS7	C2 domain-containing protein 5	59523000	62637000	75937000	69010000	66875000	73756000	78908000	55605000	83715000	63889000	81147000	51825000
C2orf47	C2orf47	Q8WWC4	Q8WWC4	Uncharacterized protein C2orf47, mitochondrial	156350000	79136000	98779000			77620000	112910000			113130000		73579000
C2orf49	C2orf49	Q9BVC5;C9J4K0	Q9BVC5	Ashwin	196990000	333580000	288169984	148730000	219290000	211850000		219090000	92916000		167360000	173190000
C3orf17	C3orf17	Q6NW34	Q6NW34	Uncharacterized protein C3orf17		28155000
C3orf58	C3orf58	Q8NDZ4	Q8NDZ4	Deleted in autism protein 1	198820000	220740000	205240000	282470016	183380000	233630000	345089984	244990000	221210000	402700000	331120000	425990016
C4B;C4A	C4B	F5GXS0;A0A140TA49;A0A140TA44;A0A140TA32;A0A140TA29;A0A0G2JL54;A0A0G2JPR0;P0C0L5;P0C0L4	F5GXS0	Complement C4-B;Complement C4 beta chain;Complement C4-B alpha chain;C4a anaphylatoxin;C4b-B;C4d-B;Complement C4 gamma chain;Complement C4-A;Complement C4 beta chain;Complement C4-A alpha chain;C4a anaphylatoxin;C4b-A;C4d-A;Complement C4 gamma chain										41095000
C4orf27	C4orf27	Q9NWY4;A8MVJ9	Q9NWY4	UPF0609 protein C4orf27;Putative UPF0609 protein C4orf27-like	408049984	203640000	296620000	312569984	283480000	350129984	421100000	231580000	346769984	245570000	240570000	276809984
C5orf22	C5orf22	Q49AR2	Q49AR2	UPF0489 protein C5orf22	42203000			62040000		54294000			59866000		59393000
C5orf24	C5orf24	Q7Z6I8;H0YAE0	Q7Z6I8	UPF0461 protein C5orf24	238960000	196000000	177190000	112080000	193270000	179110000	125900000	184240000	146130000	146140000	176430000	152410000
C5orf45	C5orf45	E5RI52;B7Z1T6;Q6NTE8;E5RHY8;E5RHV0;E7EMV9;E5RJC6	E5RI52	UPF0544 protein C5orf45						15983000
C5orf51	C5orf51	A6NDU8;A0A0C4DGW6	A6NDU8	UPF0600 protein C5orf51	174980000	138960000	151190000			108960000			111770000	118970000	106270000	114470000
C6orf120	C6orf120	Q7Z4R8	Q7Z4R8	UPF0669 protein C6orf120	76026000		99661000	96667000	85182000	116630000		118950000	84415000			90750000
C6orf203	C6orf203	A0A0D9SEI0;Q9P0P8	A0A0D9SEI0	Uncharacterized protein C6orf203	243010000	225420000	195280000	178300000	182480000	171870000			157860000	138930000	156600000	179680000
C7	C7	P10643	P10643	Complement component C7		87733000	82680000	141910000	142560000	131180000	150530000		53776000	407800000	324000000	305870016
C7orf26	C7orf26	Q96N11	Q96N11	Uncharacterized protein C7orf26								17004000
C7orf50	C7orf50	Q9BRJ6;C9JQV0;H7C0T1	Q9BRJ6	Uncharacterized protein C7orf50	362920000	309160000	359609984	248560000	182880000	280430016	563219968	272860000	180850000	357840000	253390000	316480000
C7orf55	C7orf55	Q96HJ9	Q96HJ9	UPF0562 protein C7orf55	49858000	48638000	53521000		46264000	57803000		49460000	47597000			43797000
C8orf33	C8orf33	Q9H7E9	Q9H7E9	UPF0488 protein C8orf33	106940000	76894000	100580000	65145000				128180000	72128000	81752000		79289000
C8orf37	C8orf37	Q96NL8	Q96NL8	Protein C8orf37									18622000
C8orf59	C8orf59	Q8N0T1;A0A087WWE7	Q8N0T1	Uncharacterized protein C8orf59									10341000
C8orf82	C8orf82	Q6P1X6;H0YF29	Q6P1X6	UPF0598 protein C8orf82	290320000	273609984	244210000	294480000	307769984	337369984	207410000	237990000	336289984	252010000	230960000	254840000
C9orf114	C9orf114	Q5T280	Q5T280	Putative methyltransferase C9orf114			55028000
C9orf142	C9orf142	Q9BUH6	Q9BUH6	Protein PAXX	302280000	320369984	314790016	446830016	327220000	342449984	418900000	264280000	305150016	283790016	299409984	285129984
C9orf41	C9orf41	Q8N4J0;Q5T8U9;Q5T8V1	Q8N4J0	UPF0586 protein C9orf41			273809984	269060000	83910000	314140000		233470000	199630000	204680000	360270016	280220000
C9orf64	C9orf64	Q5T6V5;Q5T6V7	Q5T6V5	UPF0553 protein C9orf64	159400000	247580000	302750016	259000000	289870016	198150000	350160000	155860000	193240000	173560000	249610000	181910000
C9orf78	C9orf78	Q9NZ63	Q9NZ63	Uncharacterized protein C9orf78	76672000	109660000	133250000	247230000	217680000			49331000	55641000	69577000	95647000	82118000
CA14	CA14	U3KPU6;Q9ULX7	U3KPU6	Carbonic anhydrase 14									51289000
CA2	CA2	P00918	P00918	Carbonic anhydrase 2	1958899968	2907300096	2459599872	4421700096	3703500032	2454500096	2623500032	1923600000	2648800000	1882899968	2030599936	1491500032
CA3	CA3	P07451	P07451	Carbonic anhydrase 3		183950000	246400000	282289984	278510016	189690000		159170000	140140000	157890000	161110000
CA8	CA8	P35219	P35219	Carbonic anhydrase-related protein									29495000
CAAP1	CAAP1	Q9H8G2	Q9H8G2	Caspase activity and apoptosis inhibitor 1	110020000	115070000	126460000	141270000	114280000	94952000	136600000	80978000	86771000	88495000	87579000	88690000
CAB39	CAB39	A0A087X0K1;Q9Y376	A0A087X0K1	Calcium-binding protein 39	725470016	697830016	646830016	874390016	823139968	557649984	436080000	518340000	553740032	511160000	598000000	542019968
CABIN1	CABIN1	B5MEB3;A0A087WWW8;Q9Y6J0	B5MEB3	Calcineurin-binding protein cabin-1
CACHD1	CACHD1	A0A0A0MQY7;Q5VU97	A0A0A0MQY7	VWFA and cache domain-containing protein 1			55040000			62060000			61900000		55888000
CACNA2D1	CACNA2D1	P54289	P54289	Voltage-dependent calcium channel subunit alpha-2/delta-1;Voltage-dependent calcium channel subunit alpha-2-1;Voltage-dependent calcium channel subunit delta-1	592489984	617830016	501460000	352849984	266390000	531460000	895040000	531380000	504249984	749289984	662569984	829950016
CACNA2D2	CACNA2D2	C9JE82;C9JVC9;Q9NY47	C9JE82	Voltage-dependent calcium channel subunit alpha-2/delta-2;Voltage-dependent calcium channel subunit alpha-2-2;Voltage-dependent calcium channel subunit delta-2	145730000	187170000	173700000	115910000	96016000	150160000		128990000	194880000	269030016	276889984	257490000
CACNB3	CACNB3	F8W0F8;F8VWK1;F8VV14;F8VNV8;P54284	F8W0F8	Voltage-dependent L-type calcium channel subunit beta-3									8354800
CACTIN	CACTIN	Q8WUQ7	Q8WUQ7	Cactin			14867000					19259000	20972000			14139000
CACYBP	CACYBP	Q9HB71	Q9HB71	Calcyclin-binding protein	4104999936	3428800000	3231200000	3529499904	3564199936	3709799936	3670500096	3033999872	3384999936	3144199936	3281400064	3293700096
CAD	CAD	F8VPD4;P27708	F8VPD4	CAD protein;Glutamine-dependent carbamoyl-phosphate synthase;Aspartate carbamoyltransferase;Dihydroorotase	2698800128	2536300032	2215500032	3545400064	3258899968	2772600064	3487099904	2977299968	2858599936	3093199872	3176100096	3440300032
CADM1	CADM1	A0A087X105;A0A087WZW4;A0A087X1W8;A0A0A0MTJ8;A0A087WZR6;X5DQS5;Q9BY67;A0A087X0T8	A0A087X105	Cell adhesion molecule 1	665849984	809219968	642329984	452849984	360270016	679150016	562929984	436430016	568259968	644510016	704969984	525590016
CADM3	CADM3	A0A0C4DG09;Q8N126	A0A0C4DG09	Cell adhesion molecule 3							26855000	20247000	10504000	20913000	21574000
CADM4	CADM4	Q8NFZ8	Q8NFZ8	Cell adhesion molecule 4	135660000	150930000	102730000	115930000	81360000	161960000	80593000	171670000	164470000	198460000	229340000	173180000
CALB1	CALB1	P05937;E5RIZ8	P05937	Calbindin	1469699968	1699800064	942600000	1540899968	1468300032	1310800000	157600000	45483000	49773000	423480000	602169984	571169984
CALCOCO1	CALCOCO1	Q9P1Z2	Q9P1Z2	Calcium-binding and coiled-coil domain-containing protein 1									28487000
CALD1	CALD1	E7EX44	E7EX44		99297000			216510000	182820000	127610000		119220000		238040000	243880000	235020000
CALD1	CALD1	E9PGZ1	E9PGZ1		3336300032	4196900096	3741299968	7427700224	8448399872	6844899840	9807699968	7010899968	6509100032	11319000064	12350999552	8902099968
CALD1	CALD1	Q05682	Q05682	Caldesmon		19044000			27402000	29992000		37518000	38805000		53105000	80487000
CALM2;CALM1	CALM2	H0Y7A7;P62158;E7ETZ0;E7EMB3;Q96HY3;G3V361	H0Y7A7	Calmodulin	14682999808	14222999552	14081999872	19307999232	17216000000	15438999552	27131000832	12327999488	11651000320	16083000320	15781000192	12817999872
CALML4	CALML4	Q96GE6	Q96GE6	Calmodulin-like protein 4				124190000
CALR	CALR	P27797;K7EJB9	P27797	Calreticulin	17674000384	22567000064	22101000192	29954000896	29560000512	25456001024	28532000768	22891999232	22804000768	23473000448	27946999808	24167000064
CALU	CALU	O43852	O43852	Calumenin	3041799936	3593999872	3744499968	7267500032	4882299904	3471000064	6573599744	3353100032	3405600000	4438700032	4932100096	2940499968
CAMK1	CAMK1	Q14012	Q14012	Calcium/calmodulin-dependent protein kinase type 1										30173000	47046000
CAMK1D	CAMK1D	A0A087WUR6;Q8IU85	A0A087WUR6	Calcium/calmodulin-dependent protein kinase type 1D		16904000	16802000		25822000	16243000				52021000	35901000	19537000
CAMK2D	CAMK2D	D6R938;Q13557;E9PBG7;E9PF82;H0Y9J2	D6R938	Calcium/calmodulin-dependent protein kinase type II subunit delta	3252999936	3124199936	3137900032	3185400064	3251500032	3033799936	2756600064	2791800064	2763899904	2558500096	2282599936	2871399936
CAMK2G	CAMK2G	Q5SWX3;A0A0A0MS52;A0A0A0MT11;Q13555;Q8WU40	Q5SWX3	Calcium/calmodulin-dependent protein kinase type II subunit gamma	178010000	187080000	154590000	149250000	185610000	195770000	281510016	228380000	225240000	215850000	213880000	231170000
CAMK4	CAMK4	Q16566	Q16566	Calcium/calmodulin-dependent protein kinase type IV		25021000	15401000		31134000		36889000		46227000	64763000	73185000	52767000
CAMKK2	CAMKK2	F5GZ00;Q96RR4	F5GZ00	Calcium/calmodulin-dependent protein kinase kinase 2	14088000		21675000	17494000				16320000			23477000
CAMLG	CAMLG	P49069	P49069	Calcium signal-modulating cyclophilin ligand		59022000				66180000						63365000
CAMSAP1	CAMSAP1	Q5T5Y3	Q5T5Y3	Calmodulin-regulated spectrin-associated protein 1								6429200
CAMSAP2	CAMSAP2	Q08AD1	Q08AD1	Calmodulin-regulated spectrin-associated protein 2									20128000		23357000
CAMSAP3	CAMSAP3	Q9P1Y5	Q9P1Y5	Calmodulin-regulated spectrin-associated protein 3	212430000	181830000	186780000	145730000	136770000	134460000	127820000	117340000	120060000	90717000	114050000	100990000
CAND1	CAND1	Q86VP6;A0A0C4DGH5	Q86VP6	Cullin-associated NEDD8-dissociated protein 1	11667999744	11781000192	12231000064	13331000320	14040999936	11256999936	13258000384	10357000192	12078999552	11228999680	12908999680	11898000384
CAND2	CAND2	O75155	O75155	Cullin-associated NEDD8-dissociated protein 2	132160000	85682000	133180000	123550000	88425000	142760000	100710000	138800000	103080000	99985000	92710000	128570000
CANT1	CANT1	Q8WVQ1;K7EN15	Q8WVQ1	Soluble calcium-activated nucleotidase 1								37560000
CANX	CANX	P27824;D6RGY2	P27824	Calnexin	6625500160	7217800192	6714999808	3164699904	1962200064	5637899776	7240999936	6401399808	5404000256	6238199808	4798000128	6888699904
CAP1	CAP1	Q01518	Q01518	Adenylyl cyclase-associated protein 1	7113399808	8016300032	7447799808	8362399744	8753999872	8654600192	7699599872	8107599872	9537200128	9033400320	10583000064	8533100032
CAP1	CAP1	Q5T0R9	Q5T0R9	Adenylyl cyclase-associated protein		9940900				12014000			15708000	11204000	13122000	18268000
CAP2	CAP2	A0A087X0J3;A0A087WZ15;P40123;B7Z385;E9PDI2	A0A087X0J3	Adenylyl cyclase-associated protein;Adenylyl cyclase-associated protein 2	98232000	84666000	101250000	114550000	105040000	153600000	278729984	211250000	427480000	146670000	136790000	165590000
CAPG	CAPG	P40121;E7ENU9	P40121	Macrophage-capping protein	1007699968	1338899968	1164099968	1984400000	1876199936	1469900032	1868499968	1313500032	1486000000	1813500032	2172900096	1434400000
CAPN1	CAPN1	P07384	P07384	Calpain-1 catalytic subunit	2156900096	2135299968	2158400000	2738099968	2497200128	2592900096	2360800000	2252100096	2357100032	2688399872	2831899904	2811599872
CAPN2	CAPN2	P17655	P17655	Calpain-2 catalytic subunit	1156499968	1483200000	1389299968	1919800064	1864099968	1458400000	1112999936	1288600064	1884600064	1203900032	1688600064	1371699968
CAPN5	CAPN5	E7EV01;O15484	E7EV01	Calpain-5	72037000	78317000	98493000	59090000	50570000	80424000		93047000	67990000	132620000	84041000	79877000
CAPNS1	CAPNS1	A0A0C4DGQ5;P04632;A0A075B7C0;K7ELJ7;U3KQE2;K7EIV0;K7EKD8;K7EM73;U3KPR7	A0A0C4DGQ5	Calpain small subunit 1	2108300032	1777400064	1838300032	2272499968	2324400128	2271800064	1540000000	2036099968	2779000064	2189700096	2414299904	2334299904
CAPRIN1	CAPRIN1	Q14444;G3V153;E9PLA9	Q14444	Caprin-1	2245299968	2217400064	2024800000	2625299968	2888699904	2441600000	3172600064	2661600000	2798899968	2412600064	2829199872	2457200128
CAPZA1	CAPZA1	P52907	P52907	F-actin-capping protein subunit alpha-1	4409699840	4419599872	4635700224	5808000000	5586299904	5228299776	6719099904	4134299904	5083500032	4917600256	5180700160	4597899776
CAPZA2	CAPZA2	P47755;F8W9N7;A0A0D9SET8	P47755	F-actin-capping protein subunit alpha-2	2397299968	2543600128	2281100032	3691699968	3187399936	2437900032	2634200064	2327500032	3214000128	2112099968	2700199936	2122099968
CAPZB	CAPZB	B1AK87;B1AK88	B1AK87		6872300032	6362899968	6510000128	8629000192	7987400192	7293799936	7098200064	5250500096	7342099968	6059200000	7219599872	6156299776
CAPZB	CAPZB	P47756;B1AK85	P47756	F-actin-capping protein subunit beta									105930000
CARHSP1	CARHSP1	H3BNU9;H3BUY4;H3BPY5;H3BSW7	H3BNU9								132110000
CARHSP1	CARHSP1	Q9Y2V2	Q9Y2V2	Calcium-regulated heat stable protein 1	913160000	1083800064	1008400000	1372099968	1172999936	948899968	1126700032	814529984	974830016	848579968	866150016	898120000
CARKD	CARKD	Q8IW45	Q8IW45	ATP-dependent (S)-NAD(P)H-hydrate dehydratase	394769984	447080000	394710016	537619968	469820000	502350016	285950016	336540000	547849984	375860000	439110016	447809984
CARM1	CARM1	Q86X55;K7EQA8	Q86X55	Histone-arginine methyltransferase CARM1	1100800000	1225200000	1120999936	1621400064	1524899968	1232700032	1455500032	1287600000	1456700032	1204800000	1351500032	1243299968
CARS	CARS	B4DKY1;P49589	B4DKY1	Cysteine--tRNA ligase, cytoplasmic	521950016	504600000	578440000	563129984	492449984	469510016	360600000	466289984	476600000	524409984	434320000	613520000
CARS2	CARS2	Q9HA77	Q9HA77	Probable cysteine--tRNA ligase, mitochondrial	196620000	182150000	202320000	148560000	145420000	226570000		132570000	118270000	138700000	154080000	162280000
CASC3	CASC3	O15234;J3KSY7	O15234	Protein CASC3	79842000	89936000	72883000		110440000	104530000	129640000		94511000	96185000	99506000
CASC4	CASC4	Q6P4E1	Q6P4E1	Protein CASC4	122010000	83563000	74537000			93874000	216420000	99988000	129980000		104930000	93391000
CASK	CASK	O14936;Q5JS74	O14936	Peripheral plasma membrane protein CASK	2748400128	2425900032	2471699968	1974899968	1759000064	2246799872	2354400000	2468800000	2419399936	2598299904	2659399936	2577499904
CASK	CASK	Q5JS72	Q5JS72
CASP2	CASP2	P42575	P42575	Caspase-2;Caspase-2 subunit p18;Caspase-2 subunit p13;Caspase-2 subunit p12	90445000					112430000	100730000	112200000	110990000			120980000
CASP3	CASP3	P42574;A8MVM1	P42574	Caspase-3;Caspase-3 subunit p17;Caspase-3 subunit p12	497529984	505369984	508580000	506630016	678009984	526400000	651049984	424260000	781470016	534760000	650899968	538620032
CASP6	CASP6	P55212	P55212	Caspase-6;Caspase-6 subunit p18;Caspase-6 subunit p11	321960000	332080000	318689984	396700000	341700000	420660000	188760000	388809984	372180000	311049984	314430016	335249984
CASP7	CASP7	P55210;A0A0A0MRL7;Q5SVL2	P55210	Caspase-7;Caspase-7 subunit p20;Caspase-7 subunit p11		63347000		124150000	70949000					72393000	74955000
CAST	CAST	A0A0C4DGB5;B7Z574;P20810;E7ES10;E9PCH5;E7EVY3;E9PDE4;H0Y7F0;H0Y9H6;E7EQ12;E7EQA0;A0A0A0MR45;H0YD33	A0A0C4DGB5	Calpastatin	1102000000	1158000000	1067100032	1723299968	1292999936	900710016	1652199936	826280000	933859968	721049984	831480000	673990016
CAST	CAST	F8W7E0;E9PSG1	F8W7E0													25860000
CAT	CAT	P04040	P04040	Catalase	3482500096	3550899968	3391800064	4466999808	4242800128	3519200000	4659100160	3314700032	4376500224	2776399872	2615600128	2620100096
CATSPER2	CATSPER2	F8W9H2;Q96P56	F8W9H2	Cation channel sperm-associated protein 2											127320000
CBFB	CBFB	J3KS23;Q13951;J3KRT0	J3KS23	Core-binding factor subunit beta	190770000	238030000	266250000	394380000	337920000	229400000	273460000	186540000	182950000	243100000	286849984	223040000
CBFB	CBFB	J3KTD8	J3KTD8		35927000		59050000	55619000	80184000	54135000	90877000			56053000	47726000
CBL	CBL	P22681;A0A1B0GW38;A0A0U1RQX8;A0A0U1RR39	P22681	E3 ubiquitin-protein ligase CBL	114230000	83159000	120850000	141110000	155740000	111470000		93646000	97384000	95441000	103820000	92186000
CBLB	CBLB	B5MC15;Q13191	B5MC15	E3 ubiquitin-protein ligase CBL-B			2247900
CBLL1	CBLL1	C9J2P9;Q75N03	C9J2P9	E3 ubiquitin-protein ligase Hakai						75423000		76156000
CBR1	CBR1	P16152	P16152	Carbonyl reductase [NADPH] 1	3117199872	2493499904	2615500032	3632999936	3336499968	3252100096	3754500096	3469499904	3718400000	2757600000	2722700032	3227399936
CBR4	CBR4	Q8N4T8;H0Y962	Q8N4T8	Carbonyl reductase family member 4	325600000	299849984	346460000	411969984	376160000	287160000	393489984	335640000	390310016	259350000	276569984	266660000
CBS	CBS	P0DN79;P35520	P0DN79	Cystathionine beta-synthase	969710016	1113699968	1176300032	655440000	592449984	508270016	665390016	464040000	265450000	402889984	347529984	415470016
CBWD1;CBWD3;CBWD5;CBWD7;CBWD2;CBWD6	CBWD1	A0A087X140;Q9BRT8;A0A087WWG3;A0A0A6YYH9;Q5RIB0;H0Y5V3;A0A0A0MRU4;C9J3G2;Q5RIA9;Q5JTY5;Q4V339;Q8IUF1;A0A0B4J2F1;A6NM15;F2Z2T4	A0A087X140	COBW domain-containing protein 1;COBW domain-containing protein 5;COBW domain-containing protein 3;COBW domain-containing protein 6;COBW domain-containing protein 2;Putative COBW domain-containing protein 7	73345000	77192000	78323000	80167000	69668000	65256000		79668000	61782000	75684000	78168000	67942000
CBX1	CBX1	J3KS05;P83916;B5MD17;K7ELA4;C9JWS9	J3KS05	Chromobox protein homolog 1	1851399936	2020800000	2020600064	2791899904	2632000000	2352399872	3649799936	2197400064	2144700032	1756400000	2020999936	2012700032
CBX2	CBX2	Q14781	Q14781	Chromobox protein homolog 2	29627000		31780000	29874000	33480000	30554000		50094000	33852000	42650000	34590000	29644000
CBX3	CBX3	Q13185;S4R2Y4	Q13185	Chromobox protein homolog 3	5752200192	6735399936	6881600000	7702700032	6415799808	5917899776	5239799808	6220599808	5616300032	5271499776	5634599936	4938899968
CBX5	CBX5	P45973	P45973	Chromobox protein homolog 5	6166099968	6073900032	6930400256	8025699840	8125899776	7116899840	5455399936	5619700224	6484499968	4689800192	4901400064	4589899776
CBX8	CBX8	Q9HC52	Q9HC52	Chromobox protein homolog 8	93573000	91943000	72526000	77631000	45016000	92815000	75726000	87816000	65143000	100650000	67647000	112410000
CC2D1A	CC2D1A	Q6P1N0;K7EMP1	Q6P1N0	Coiled-coil and C2 domain-containing protein 1A	106710000	119050000	117760000	120000000	109060000	101670000		112020000	97714000	113000000	112150000
CC2D1B	CC2D1B	H0Y517;H7C1U3;Q5T0F9	H0Y517	Coiled-coil and C2 domain-containing protein 1B								24384000				31509000
CCAR1	CCAR1	Q8IX12;A0A0C4DGG8;F5H2E6;F5H1H2	Q8IX12	Cell division cycle and apoptosis regulator protein 1	2324800000	2166200064	1950700032	2569900032	2453700096	2121699968	2619300096	1981900032	1967699968	1706000000	1818599936	1679299968
CCAR2	CCAR2	Q8N163;H0YB24;G3V119	Q8N163	Cell cycle and apoptosis regulator protein 2	6460800000	6669100032	6910199808	6947899904	6788299776	6322200064	7672200192	5853499904	6200200192	5359900160	5482999808	5456200192
CCBE1	CCBE1	Q6UXH8;A0A0A0MS88	Q6UXH8	Collagen and calcium-binding EGF domain-containing protein 1	105720000	79401000	92049000		65852000	69551000		65432000	70875000	70790000		63020000
CCBL1	CCBL1	B7Z4W5;Q16773	B7Z4W5	Kynurenine--oxoglutarate transaminase 1	449460000	278289984	385080000	303689984	254330000	258050000	107710000	216060000	318129984	127430000	132050000	139570000
CCBL2	CCBL2	Q6YP21	Q6YP21	Kynurenine--oxoglutarate transaminase 3	652380032	636520000	653649984	752990016	643360000	637100032	432980000	721299968	712110016	524120000	569310016	607280000
CCDC102A	CCDC102A	Q96A19	Q96A19	Coiled-coil domain-containing protein 102A		82356000		91000000	79472000					73015000	98484000	94797000
CCDC117	CCDC117	Q8IWD4;B0QYH3	Q8IWD4	Coiled-coil domain-containing protein 117	18958000				17417000	26023000
CCDC12	CCDC12	J3KR35;Q8WUD4;C9JUN5;S4R331	J3KR35	Coiled-coil domain-containing protein 12	463630016	261800000	282220000	214880000	313169984	260770000	274590016	228610000	304040000	166420000	163830000	201560000
CCDC124	CCDC124	Q96CT7;M0R2F5	Q96CT7	Coiled-coil domain-containing protein 124	1075200000	1184300032	1246200064	1246000000	1270099968	1059000000	961660032	817310016	825299968	922179968	1264899968	845939968
CCDC127	CCDC127	Q96BQ5	Q96BQ5	Coiled-coil domain-containing protein 127	160620000	99629000	129690000		74528000	127470000	103420000	128110000	120700000	128330000	84625000	133820000
CCDC132	CCDC132	Q96JG6	Q96JG6	Coiled-coil domain-containing protein 132		71100000	57283000	87912000	61275000	65767000		51269000	72397000	48246000	75889000	62156000
CCDC134	CCDC134	Q9H6E4;B0QY51	Q9H6E4	Coiled-coil domain-containing protein 134	85305000	75097000	96596000	83792000	70605000	83177000	112400000	86161000	93437000			86255000
CCDC174	CCDC174	A0A0B4J1R8;Q6PII3	A0A0B4J1R8	Coiled-coil domain-containing protein 174									10010000
CCDC22	CCDC22	O60826	O60826	Coiled-coil domain-containing protein 22	516750016	544950016	535129984	596200000	585980032	509830016	530049984	475680000	604089984	467350016	484350016	522920000
CCDC23	CCDC23	Q8N300	Q8N300	Coiled-coil domain-containing protein 23				79119000	75463000	81112000				74791000	80085000	73352000
CCDC25	CCDC25	Q86WR0	Q86WR0	Coiled-coil domain-containing protein 25	440980000	456790016	429529984	472009984	512769984	388910016	368110016	315300000	358550016	331500000	392889984	359190016
CCDC43	CCDC43	Q86WV7;Q96MW1	Q86WV7	Coiled-coil domain-containing protein 43	96307000	136520000	141530000	106180000	132130000	109550000	127540000	77559000	108470000	91678000	118490000	81635000
CCDC47	CCDC47	Q96A33	Q96A33	Coiled-coil domain-containing protein 47	731150016	680950016	748000000	369240000	343350016	590209984	755740032	862440000	599420032	721790016	443510016	748689984
CCDC50	CCDC50	Q8IVM0	Q8IVM0	Coiled-coil domain-containing protein 50	314480000	368710016	324310016	439169984	503089984	448120000	394630016	258060000	355020000	427849984	407270016	380270016
CCDC51	CCDC51	Q96ER9	Q96ER9	Coiled-coil domain-containing protein 51	94130000	66684000	40148000	43434000	24476000	68004000		53882000	51505000	60266000	38717000	65258000
CCDC53	CCDC53	F5GWI9;F5GXZ7;F5GZ97;Q9Y3C0;H0YGN0	F5GWI9	WASH complex subunit CCDC53	66660000	51484000	74254000	64531000	88174000	72249000		94202000	89236000	68790000	71183000	65545000
CCDC55;NSRP1	CCDC55	A0A024QZ33;Q9H0G5	A0A024QZ33	Nuclear speckle splicing regulatory protein 1		31607000	37081000		41224000	26255000			38975000		30447000
CCDC58	CCDC58	Q4VC31;C9JQ41;H7C525	Q4VC31	Coiled-coil domain-containing protein 58	1478800000	1209100032	1147600000	860209984	1207900032	1032899968	819510016	734620032	844360000	748230016	823480000	845920000
CCDC6	CCDC6	Q16204	Q16204	Coiled-coil domain-containing protein 6	704750016	631950016	707089984	584009984	660499968	675470016	848700032	653089984	649080000	611150016	654380032	568110016
CCDC73	CCDC73	Q6ZRK6;H0YDV2	Q6ZRK6	Coiled-coil domain-containing protein 73	128510000	115200000	131110000			84777000
CCDC8	CCDC8	Q9H0W5	Q9H0W5	Coiled-coil domain-containing protein 8	188330000	156940000	137220000	178130000	181480000	247590000	488060000	199800000	170650000	180010000	253910000	184350000
CCDC80	CCDC80	Q76M96;H7C5K4	Q76M96	Coiled-coil domain-containing protein 80												189380000
CCDC82	CCDC82	Q8N4S0	Q8N4S0	Coiled-coil domain-containing protein 82												6225100
CCDC85C	CCDC85C	A6NKD9	A6NKD9	Coiled-coil domain-containing protein 85C	21416000	25558000	35216000	39124000	37514000				16500000	22901000	23214000	18651000
CCDC86	CCDC86	Q9H6F5	Q9H6F5	Coiled-coil domain-containing protein 86			93900000
CCDC88A	CCDC88A	Q3V6T2;A0A087WXD9	Q3V6T2	Girdin	109200000	106790000	114860000	136420000	150290000	120710000	189930000	112920000	115690000	132660000	110130000	170940000
CCDC9	CCDC9	Q9Y3X0	Q9Y3X0	Coiled-coil domain-containing protein 9	134840000	115980000	129240000	135580000	140010000	155860000	118110000	122900000	108830000	134150000	153070000	98858000
CCDC90B	CCDC90B	H0YF06;Q9GZT6	H0YF06	Coiled-coil domain-containing protein 90B, mitochondrial									49824000
CCDC91	CCDC91	Q7Z6B0;A0A0A0MTP0;A0A0A0MTK0	Q7Z6B0	Coiled-coil domain-containing protein 91					46975000	33229000
CCDC92	CCDC92	Q53HC0;F5H2Z7;F5H285	Q53HC0	Coiled-coil domain-containing protein 92					46839000
CCDC93	CCDC93	F8W9X7;Q567U6	F8W9X7	Coiled-coil domain-containing protein 93	302889984	243380000	410080000	247210000	233820000	289390016	766750016	301700000	331660000	348430016	189290000	272969984
CCDC94	CCDC94	Q9BW85;M0R2S3	Q9BW85	Coiled-coil domain-containing protein 94	137030000	143430000	155390000	109620000	140190000	117170000	156980000	105450000	114840000	134570000	98135000	128430000
CCDC97	CCDC97	Q96F63	Q96F63	Coiled-coil domain-containing protein 97	162080000	133130000	183540000	212510000	191290000	163650000	263650000	177410000	173950000	133530000	152240000	165820000
CCM2	CCM2	E9PEC4;A0A0A0MT72;Q9BSQ5	E9PEC4	Cerebral cavernous malformations 2 protein											10581000
CCND2	CCND2	P30279	P30279	G1/S-specific cyclin-D2								23533000
CCNH	CCNH	P51946;D6RHI7;D6RG18	P51946	Cyclin-H						48004000
CCNK	CCNK	G3V5E1;O75909;G3V2Q3	G3V5E1	Cyclin-K	103840000	83488000	98407000	98078000	74139000	81268000	184680000	104350000	79450000	97285000	69662000	85223000
CCNL1	CCNL1	Q9UK58	Q9UK58	Cyclin-L1	44131000	47488000	40665000	54388000		55631000			65333000	36328000	31800000	52847000
CCNT1	CCNT1	O60563	O60563	Cyclin-T1								27768000
CCNT2	CCNT2	O60583;F8WDY7;F2Z2C9	O60583	Cyclin-T2										48002000
CCNY	CCNY	Q8ND76	Q8ND76	Cyclin-Y		34814000	35808000		30428000					47502000	68955000
CCPG1	CCPG1	Q9ULG6	Q9ULG6	Cell cycle progression protein 1	341009984	148700000	153530000				689310016		97276000	974710016	168210000	362580000
CCS	CCS	J3KNF4;O14618;E9PP76	J3KNF4	Copper chaperone for superoxide dismutase;Superoxide dismutase [Cu-Zn]	570700032	366140000	470620000	480529984	508689984	603710016	325040000	331820000	554499968	477800000	491440000	642220032
CCSER1	CCSER1	Q9C0I3;E7EUW0	Q9C0I3	Serine-rich coiled-coil domain-containing protein 1		22417000
CCT2	CCT2	P78371;F5GWF6;F8VQ14	P78371	T-complex protein 1 subunit beta	14238999552	13356999680	13642999808	17029999616	16273999872	15047999488	15141000192	16010999808	17417000960	12622000128	14126999552	13674999808
CCT3	CCT3	P49368;B4DUR8	P49368	T-complex protein 1 subunit gamma	11966999552	9447100416	10890999808	11864000512	11760000000	12245000192	11427999744	13244999680	15486999552	10874000384	10554999808	11480000512
CCT4	CCT4	P50991	P50991	T-complex protein 1 subunit delta	9499899904	7596100096	8104099840	11128999936	10069999616	9303400448	9222099968	11118999552	10174000128	8702199808	9047199744	9696700416
CCT5	CCT5	P48643;E7ENZ3;B7ZAR1;E9PCA1	P48643	T-complex protein 1 subunit epsilon	12691999744	12039000064	13409000448	14184999936	15648000000	13288999936	14972999680	13415000064	15164999680	12583000064	13182999552	12592000000
CCT6A	CCT6A	P40227	P40227	T-complex protein 1 subunit zeta	8158099968	8271300096	7393500160	10282999808	9491600384	9228499968	9491800064	10449999872	10364000256	6949000192	8220100096	8090999808
CCT7	CCT7	Q99832	Q99832	T-complex protein 1 subunit eta	8531100160	8678400000	9348299776	10129999872	10712999936	8828499968	11488000000	9478099968	9981299712	8595200000	8802499584	8822200320
CCT8	CCT8	P50990	P50990	T-complex protein 1 subunit theta	13774000128	11594000384	12988000256	15603000320	16227000320	12762000384	15274999808	14389000192	15431999488	13125999616	13653999616	13720999936
CCZ1;CCZ1B	CCZ1	P86791;P86790	P86791	Vacuolar fusion protein CCZ1 homolog;Vacuolar fusion protein CCZ1 homolog B	35811000	26905000				42226000		56976000	54083000	40874000		34931000
CD109	CD109	Q6YHK3	Q6YHK3	CD109 antigen				19815000		29020000		26284000	27651000	27376000	32527000	24243000
CD151	CD151	E9PRJ3;E9PMR4;P48509	E9PRJ3	Tetraspanin;CD151 antigen	363020000	278969984	284209984		147020000	253350000	199120000	221850000	207860000	266630000	331129984	245630000
CD200	CD200	U3KQG5;P41217;F8W7G1	U3KQG5	OX-2 membrane glycoprotein		28075000	31942000		23889000					37516000	32154000
CD248	CD248	Q9HCU0	Q9HCU0	Endosialin	224680000	268250000	203420000	263380000	213270000	366680000	441220000	390489984	436340000	366300000	469929984	531400000
CD276	CD276	A0A0C4DGH0;Q5ZPR3;H0YL10	A0A0C4DGH0	CD276 antigen	712339968	640510016	535190016	255350000	259550000	456600000	1118000000	402840000	321150016	747929984	527980000	704489984
CD2AP	CD2AP	Q9Y5K6	Q9Y5K6	CD2-associated protein	1388400000	1259699968	1166200064	1172700032	1125799936	1213200000	1016200000	930220032	1007600000	652950016	640849984	656179968
CD2BP2	CD2BP2	O95400	O95400	CD2 antigen cytoplasmic tail-binding protein 2	336169984	392900000	316560000	488329984	386470016	370940000	539320000	454700000	289590016	302200000	365449984	220650000
CD320	CD320	M0R100;Q9NPF0	M0R100	CD320 antigen									7959800
CD3EAP	CD3EAP	O15446	O15446	DNA-directed RNA polymerase I subunit RPA34		69609000	67082000	82984000		79382000		63193000		100370000		83692000
CD46	CD46	P15529	P15529	Membrane cofactor protein	86978000	82112000	95629000	43972000	30274000	39935000		29580000	37272000	68606000		54987000
CD46	CD46	R4GN18	R4GN18		248960000	137290000	132150000	84726000	58670000	97249000	115860000	81746000	69171000	111240000		104100000
CD47	CD47	Q08722	Q08722	Leukocyte surface antigen CD47	252020000	139740000	177680000		89879000	177210000		225200000		366910016	205630000	308280000
CD59	CD59	E9PNW4;E9PR17;P13987;H0YET2	E9PNW4	CD59 glycoprotein	3395899904	2654899968	2857999872	1041100032	972889984	2512000000	2271200000	2243300096	1598000000	2788100096	2028999936	2953400064
CD63	CD63	F8VV56;F8W022;F8VWK8;P08962;F8VNT9	F8VV56	Tetraspanin;CD63 antigen										117550000
CD74	CD74	E7EQJ3;H0YBZ8;E7ESL3;H0YBZ2;P04233;E7ER71	E7EQJ3	HLA class II histocompatibility antigen gamma chain									10869000
CD81	CD81	E9PJK1;E9PRJ8;H0YDL9;H0YDJ9;E9PIF1;A6NMH8;P60033	E9PJK1	Tetraspanin;CD81 antigen	1264600064	1035400000	1155000064	795529984	471880000	1206300032	1556099968	1433900032	956729984	2078400000	1126099968	1541600000
CD9	CD9	A6NNI4;G8JLH6;P21926	A6NNI4	Tetraspanin;CD9 antigen	149890000	266530000	170510000		106530000	169810000	217930000	139310000	214490000	296280000	254790000	237200000
CD97	CD97	P48960	P48960	CD97 antigen;CD97 antigen subunit alpha;CD97 antigen subunit beta											27792000
CD99	CD99	A0A096LP69	A0A096LP69					35514000			44878000
CD99	CD99	P14209	P14209	CD99 antigen	662329984	961129984	767689984	947449984	1060899968	944160000	1723200000	796680000	552480000	924099968	1097100032	736860032
CD99L2	CD99L2	Q8TCZ2;A0A0U1RQT8	Q8TCZ2	CD99 antigen-like protein 2	56442000			105440000	86278000	84828000		116420000	69351000	55933000	43826000	56168000
CDA	CDA	P32320	P32320	Cytidine deaminase				63643000	56515000					52205000	104610000
CDC123	CDC123	X6RA30;O75794;X6RKY7;X6RF82	X6RA30	Cell division cycle protein 123 homolog	20527000	24691000	21892000	29461000	21913000	22749000	14103000	31146000	30721000	25803000	25722000	34090000
CDC16	CDC16	Q13042;Q5T8C6	Q13042	Cell division cycle protein 16 homolog	131590000	174150000	214110000	239050000	213380000	186790000		176800000	204150000	182960000	217800000	145750000
CDC23	CDC23	Q9UJX2	Q9UJX2	Cell division cycle protein 23 homolog	707880000	990320000	868259968	1205299968	950689984	868620032		690510016	715200000	908670016	1163500032	862569984
CDC26	CDC26	Q8NHZ8	Q8NHZ8	Anaphase-promoting complex subunit CDC26				48072000
CDC27	CDC27	G5EA36;P30260	G5EA36	Cell division cycle protein 27 homolog					84036000			83075000		68594000	80228000	53013000
CDC34	CDC34	P49427	P49427	Ubiquitin-conjugating enzyme E2 R1	138760000	149900000	143250000	174750000	161880000	128970000	135710000	162010000	134030000	139940000	124810000	122550000
CDC37	CDC37	Q16543;K7EKQ2;K7EQA9	Q16543	Hsp90 co-chaperone Cdc37;Hsp90 co-chaperone Cdc37, N-terminally processed	2503899904	2240199936	2527099904	2699200000	3024399872	2841499904	3470799872	2422299904	2302400000	2783699968	2802099968	2528699904
CDC37L1	CDC37L1	B1AL69;Q7L3B6	B1AL69	Hsp90 co-chaperone Cdc37-like 1											45201000
CDC40	CDC40	O60508;Q5SRN1	O60508	Pre-mRNA-processing factor 17	270080000	199690000	187040000	248550000	261860000	277889984		253590000	244110000	125440000	167940000	225870000
CDC42	CDC42	P60953;Q5JYX0	P60953	Cell division control protein 42 homolog	5137999872	4071699968	4146099968	2106200064	1591200000	4260900096	5921399808	4433800192	3789400064	5900700160	4190899968	6504699904
CDC42BPA	CDC42BPA	A0A0A0MRJ0;Q5VT25	A0A0A0MRJ0	Non-specific serine/threonine protein kinase;Serine/threonine-protein kinase MRCK alpha										353860000
CDC42BPB	CDC42BPB	H0YLY0	H0YLY0													14574000
CDC42BPB	CDC42BPB	Q9Y5S2	Q9Y5S2	Serine/threonine-protein kinase MRCK beta	837280000	841820032	890929984	1299800064	1106700032	934140032	1120700032	1076800000	1045500032	1029800000	1088700032	1047100032
CDC42EP1	CDC42EP1	Q00587	Q00587	Cdc42 effector protein 1	116490000	124330000	176970000	236480000	155350000	193430000		129360000	128430000	170490000	195520000	188140000
CDC42EP3	CDC42EP3	C9JEZ4;Q9UKI2	C9JEZ4	Cdc42 effector protein 3									14470000
CDC42EP4	CDC42EP4	Q9H3Q1;J3KRZ9	Q9H3Q1	Cdc42 effector protein 4	304009984	258490000	233340000	481769984	599200000	417920000	503560000	353520000	387910016	502670016	485609984	561820032
CDC42EP5	CDC42EP5	Q6NZY7	Q6NZY7	Cdc42 effector protein 5	86892000	59669000	87768000	91235000	86830000	117130000	97955000	97971000	83206000	150840000	112570000	131200000
CDC42SE2	CDC42SE2	D6REL0;Q9NRR3	D6REL0	CDC42 small effector protein 2									21400000
CDC5L	CDC5L	Q99459	Q99459	Cell division cycle 5-like protein	2769100032	3332100096	2792800000	1888000000	1888099968	2731500032	3211599872	2495200000	2208000000	2479000064	2248399872	2309799936
CDC73	CDC73	Q6P1J9;A0A1B0GUB2	Q6P1J9	Parafibromin	605009984	540809984	446800000	450070016	438110016	586560000	870060032	625310016	633529984	505310016	378280000	563500032
CDH1	CDH1	A0A087WXI5;P12830;A0A087WX17;A0A087WU43	A0A087WXI5	Cadherin-1;E-Cad/CTF1;E-Cad/CTF2;E-Cad/CTF3	160850000	174780000	175500000	40729000		46549000		39383000	44358000	69247000	36123000	45987000
CDH11	CDH11	P55287;H3BUU9	P55287	Cadherin-11	105910000	98952000	103860000	205400000	142950000	192850000	281350016	215740000	237170000	401110016	469360000	484710016
CDH13	CDH13	P55290	P55290	Cadherin-13								7206000
CDH2	CDH2	P19022	P19022	Cadherin-2	859360000	569459968	733699968	359470016	277180000	527110016	882940032	748760000	623840000	670409984	516400000	653689984
CDH3	CDH3	P22223	P22223	Cadherin-3	37847000					43226000				34837000
CDH6	CDH6	P55285;D6RF86	P55285	Cadherin-6	243330000	231000000	221320000	142960000	139850000	156560000	630179968	405190016	444240000	317289984	277560000	237680000
CDHR5	CDHR5	A0A0G2JP44;A0A0G2JMW3;Q9HBB8	A0A0G2JP44	Cadherin-related family member 5	21396000
CDIPT	CDIPT	B3KY94;O14735;H3BUR9	B3KY94	CDP-diacylglycerol--inositol 3-phosphatidyltransferase	354880000		70283000			151480000		72824000		116740000	53311000	92828000
CDK1;CDC2	CDK1	P06493;A0A024QZP7;A0A087WZZ9;E5RIU6	P06493	Cyclin-dependent kinase 1	1010700032	796009984	715329984	921800000	1062200000	1030499968	1345299968	1273100032	1075500032	957350016	926329984	1076600064
CDK11B;CDC2L1;CDK11A	CDK11B	A0A0D9SEI3;A0A0D9SER5;A0A0D9SEN2;B7ZVY7;J3QR44;P21127;J3QR29;Q5QPR3;Q9UQ88;Q5QPR4	A0A0D9SEI3	Cyclin-dependent kinase 11B;Cyclin-dependent kinase 11A	690710016	788899968	761420032	936320000	896899968	561489984	943350016	647040000	642310016	643990016	659889984	510750016
CDK12	CDK12	Q9NYV4;J3QSD7	Q9NYV4	Cyclin-dependent kinase 12	117020000	59741000	95379000	56147000	64612000	94097000	98366000	121330000	92979000	89949000	71136000	85261000
CDK13	CDK13	Q14004;A0A087X209;Q9BVE2	Q14004	Cyclin-dependent kinase 13								54812000
CDK16	CDK16	A0A087WZU2;Q00536;E5RGN0;H0YAZ9	A0A087WZU2	Cyclin-dependent kinase 16	165390000	154360000	105480000	201110000	238870000	151520000		94063000	170750000		140760000	95602000
CDK18	CDK18	Q07002	Q07002	Cyclin-dependent kinase 18	21907000					14368000			13941000			10958000
CDK19	CDK19	Q9BWU1;Q5JQZ9;F6QTA4	Q9BWU1	Cyclin-dependent kinase 19	39240000	44996000	49657000		38054000	28574000		57558000				48547000
CDK2	CDK2	G3V5T9;P24941;E7ESI2	G3V5T9	Cyclin-dependent kinase 2	334020000	306630016	285460000	392260000	442440000	320009984	389900000	419729984	242030000	373249984	361060000	328820000
CDK2AP1;CDK2AP2	CDK2AP1	O14519;F5GZF0;O75956	O14519	Cyclin-dependent kinase 2-associated protein 1;Cyclin-dependent kinase 2-associated protein 2		63169000	50857000		68935000			62293000	89459000	61193000	58579000
CDK4	CDK4	P11802;F8VYH9;F8VTV8;F8VWX7;F8VZZ0;F8VZ51	P11802	Cyclin-dependent kinase 4	120770000	143550000	136950000	198010000	172980000	140950000	202610000	152510000	113630000	147950000	156670000	138010000
CDK5	CDK5	Q00535	Q00535	Cyclin-dependent-like kinase 5	214300000	283300000	264450000	454340000	450790016	311260000	458140000	315249984	307329984	259240000	320180000	266730000
CDK5RAP2	CDK5RAP2	A0A0A0MRG9;Q96SN8;C9K0C9;F8WF55;F8WCI3;Q5JTU8;B1AMJ5	A0A0A0MRG9	CDK5 regulatory subunit-associated protein 2	79953000	63105000	73652000	90177000	75855000					75090000	72537000	60216000
CDK5RAP3	CDK5RAP3	Q96JB5;J3QQY1	Q96JB5	CDK5 regulatory subunit-associated protein 3	763280000	806060032	870110016	1062600000	1054600000	674329984	1296000000	800569984	862969984	619080000	784830016	748280000
CDK6	CDK6	Q00534	Q00534	Cyclin-dependent kinase 6	218700000	163450000	217560000	232850000	170440000	212010000	181550000	230960000	214860000	236570000	180490000	200630000
CDK9	CDK9	P50750	P50750	Cyclin-dependent kinase 9	273350016	198280000	149130000	155740000	146510000	225470000	207290000	254590000	140580000	157960000	139280000	250590000
CDKAL1	CDKAL1	Q5VV42	Q5VV42	Threonylcarbamoyladenosine tRNA methylthiotransferase	78770000	64075000	65111000	54782000	45368000	62726000		93275000	64868000	82677000	51345000	87816000
CDKN1B	CDKN1B	P46527;E7ES52;H7C2T1	P46527	Cyclin-dependent kinase inhibitor 1B	264640000	337870016	219650000	253640000	148430000	151610000	107290000	104510000	116790000	66047000	72190000	54442000
CDKN1C	CDKN1C	A0A0G2JH30;A0A0G2JPX0;P49918;A6NK88	A0A0G2JH30	Cyclin-dependent kinase inhibitor 1C	79579000	80853000	76588000	79342000	100030000	71763000	50219000	62894000	72269000	55125000	70962000
CDKN2AIP	CDKN2AIP	Q9NXV6	Q9NXV6	CDKN2A-interacting protein	861470016	842320000	911240000	944569984	875779968	708369984	1427600000	734529984	725299968	686830016	848049984	649409984
CDKN2AIPNL	CDKN2AIPNL	Q96HQ2	Q96HQ2	CDKN2AIP N-terminal-like protein	83708000	56074000	75479000	65441000	61291000	77715000	99644000	117690000	131980000	83276000	96701000	67408000
CDR2	CDR2	H3BN65;H3BUE0;H3BTR1;H3BU23;Q01850	H3BN65	Cerebellar degeneration-related protein 2									9879900
CDS2	CDS2	O95674	O95674	Phosphatidate cytidylyltransferase 2	105250000	51488000	58210000			60882000		85089000	50584000	109260000	42272000	123780000
CDV3	CDV3	Q9UKY7;H0Y8K3	Q9UKY7	Protein CDV3 homolog	1610800000	1493299968	1657299968	1941200000	1908800000	1580199936	1718200064	1108099968	1108700032	1055500032	1121799936	1012000000
CDYL	CDYL	Q9Y232;C9JQG7	Q9Y232	Chromodomain Y-like protein	62668000	58202000	53468000		53436000	50056000		64241000		45785000	36896000
CEBPZ	CEBPZ	Q03701	Q03701	CCAAT/enhancer-binding protein zeta	303449984	279560000	233550000	165900000	150510000	233380000	232440000	309830016	222070000	217180000	150440000	224150000
CECR5	CECR5	Q9BXW7	Q9BXW7	Cat eye syndrome critical region protein 5	1088300032	1048499968	1050600000	1075200000	981400000	806579968	768000000	928590016	937740032	872510016	801020032	862169984
CELF1	CELF1	G5EA30;Q92879	G5EA30	CUGBP Elav-like family member 1	1879600000	2201799936	2619300096	2596999936	2324199936	1815600000	1638099968	2630099968	2289900032	1829400064	1688700032	1776999936
CELF2	CELF2	E9PC62;A0A0J9YXJ0;Q5VZZ6;A0A0J9YX66;A0A1B0GU44;A0A1B0GUN8;O95319;V9GYD9	E9PC62	CUGBP Elav-like family member 2	232120000	243580000	287729984	219680000	152680000	184870000		250800000	330220000	155690000	125640000	190230000
CENPB	CENPB	P07199	P07199	Major centromere autoantigen B												29329000
CENPC	CENPC	Q03188;H0Y8J2	Q03188	Centromere protein C	128950000	96726000	115570000		40463000	66423000		55278000	47108000	79973000	39716000	73210000
CENPH	CENPH	D6RBJ6;B3KVZ3;Q9H3R5	D6RBJ6	Centromere protein H									17920000
CENPM	CENPM	B1AHQ6;Q9NSP4	B1AHQ6	Centromere protein M								31980000
CENPV	CENPV	Q7Z7K6	Q7Z7K6	Centromere protein V	2204900096	2491099904	2091399936	1563000064	1642499968	1649200000	2596999936	2344800000	1759600000	2013100032	1753900032	2012800000
CEP112	CEP112	F5GYE8;Q8N8E3;J3QQV3	F5GYE8	Centrosomal protein of 112 kDa									37354000
CEP131	CEP131	I3L2J8;Q9UPN4	I3L2J8	Centrosomal protein of 131 kDa									6968600
CEP135	CEP135	Q66GS9	Q66GS9	Centrosomal protein of 135 kDa		7744900						9273300	10289000
CEP164	CEP164	Q9UPV0	Q9UPV0	Centrosomal protein of 164 kDa									8546400
CEP170	CEP170	Q5SW79;H0Y2V6	Q5SW79	Centrosomal protein of 170 kDa	647910016	557689984	508569984	786360000	697779968	709440000	987779968	648760000	631609984	756680000	951150016	733270016
CEP170B	CEP170B	J3KQR7;Q9Y4F5	J3KQR7	Centrosomal protein of 170 kDa protein B									11104000
CEP250	CEP250	Q9BV73	Q9BV73	Centrosome-associated protein CEP250		61624000	92383000		118410000	103220000	78026000	103200000	87846000	101470000	87398000	180550000
CEP41	CEP41	Q9BYV8	Q9BYV8	Centrosomal protein of 41 kDa	133070000	120210000		118530000	143710000	147930000	166250000		127840000	121280000	122540000
CEP57	CEP57	F5GYW0;Q86XR8;F5H0C6;F5H1B0;H0YFT8	F5GYW0	Centrosomal protein of 57 kDa											159460000
CEP68	CEP68	Q76N32	Q76N32	Centrosomal protein of 68 kDa				29399000		16185000					29597000
CEP97	CEP97	E9PG22;Q8IW35	E9PG22	Centrosomal protein of 97 kDa									31512000
CEPT1	CEPT1	A0A0C4DGS9;Q9Y6K0	A0A0C4DGS9	Choline/ethanolaminephosphotransferase 1		40747000	65249000				52688000	46951000		49040000		70145000
CERS1;LASS1	CERS1	P27544;M0R0T2;Q5XG75	P27544	Ceramide synthase 1									40095000
CERS2	CERS2	Q96G23;Q5SZE3;H0YKH6;Q5SZE4;Q5SZE1;Q5SZE2;H0YNU7	Q96G23	Ceramide synthase 2	255390000	180380000	200700000	63756000		234580000	223150000	244440000	161340000	243020000	106020000	231920000
CERS4	CERS4	H0YMY6;H0YLY3;H0YKR4;H0YNR6;H0YN04;H0YKC9;Q9HA82	H0YMY6	Ceramide synthase 4									6775500
CERS5;LASS5	CERS5	Q8N5B7;Q49AQ3;H0YI10;F8VXY1	Q8N5B7	Ceramide synthase 5								17595000
CERS6	CERS6	Q6ZMG9	Q6ZMG9	Ceramide synthase 6	109870000					100920000		109590000		125320000		128520000
CETN2	CETN2	P41208	P41208	Centrin-2	773270016	676440000	618400000	532990016	728819968	723350016	1544999936	979809984	662400000	712329984	561200000	791400000
CETN3	CETN3	E5RK82;E5RJF8;O15182	E5RK82	Centrin-3									20680000
CFAP20	CFAP20	Q9Y6A4	Q9Y6A4	Cilia- and flagella-associated protein 20	317200000	213880000	253750000	146430000	110000000	234110000	369550016	270670016	185880000	259820000	202520000	295670016
CFAP36	CFAP36	B5MC35;B5MD16;B5MCA1;Q96G28	B5MC35	Cilia- and flagella-associated protein 36	23456000	17976000			19711000			14126000		16443000	15537000	15306000
CFDP1	CFDP1	Q9UEE9	Q9UEE9	Craniofacial development protein 1	484030016	371580000	388529984	287400000	374100000	467569984	432120000	269800000	361590016	321980000	343409984	354910016
CFI	CFI	G3XAM2;E7ETH0;P05156;A0A087X0I2	G3XAM2	Complement factor I;Complement factor I heavy chain;Complement factor I light chain	128640000	105870000	105230000	289440000	246230000	274030016	437289984	383000000	357120000	343849984	456940000	328740000
CFL1	CFL1	P23528;G3V1A4;E9PP50;E9PK25;E9PQB7;E9PS23;E9PLJ3	P23528	Cofilin-1	24792000512	27401000960	24221999104	35131998208	32344999936	32365000704	29229000704	30456000512	25592000512	29660999680	30983999488	26165000192
CFL2	CFL2	Q9Y281	Q9Y281	Cofilin-2	1298400000	1188400000	1027100032	1240700032	1397299968	1125299968	1154300032	1269600000	1637699968	983100032	1073500032	1054099968
CGGBP1	CGGBP1	Q9UFW8;C9JUJ0	Q9UFW8	CGG triplet repeat-binding protein 1	537859968	579720000	541809984	549859968	642070016	471740000	453769984	482440000	455569984	434500000	431270016	346080000
CGN	CGN	Q9P2M7	Q9P2M7	Cingulin	721529984	782489984	795750016	770240000	674920000	538849984	603960000	543480000	599110016	304980000	286580000	255490000
CGNL1	CGNL1	Q0VF96	Q0VF96	Cingulin-like protein 1	1230200064	1311500032	1509200000	1067400000	1262599936	1086099968	1036400000	883870016	1122300032	489340000	470470016	418729984
CHAF1B	CHAF1B	Q13112	Q13112	Chromatin assembly factor 1 subunit B									37275000
CHAMP1	CHAMP1	Q96JM3	Q96JM3	Chromosome alignment-maintaining phosphoprotein 1	1185200000	1131399936	1145400064	1164700032	1316700032	1242599936	1147900032	1140099968	1080700032	1051100032	1078200064	871590016
CHCHD1	CHCHD1	Q96BP2;A6NJX6	Q96BP2	Coiled-coil-helix-coiled-coil-helix domain-containing protein 1	117410000		84180000	98771000	82396000	93630000		85800000	91186000		89470000	79267000
CHCHD10	CHCHD10	B5MBW9;Q8WYQ3	B5MBW9	Coiled-coil-helix-coiled-coil-helix domain-containing protein 10, mitochondrial									25182000
CHCHD2;CHCHD2P9	CHCHD2	Q9Y6H1;Q5T1J5	Q9Y6H1	Coiled-coil-helix-coiled-coil-helix domain-containing protein 2;Putative coiled-coil-helix-coiled-coil-helix domain-containing protein CHCHD2P9, mitochondrial	1009100032	771070016	922569984	751560000	781350016	682880000	1434599936	768620032	751910016	841849984	677779968	624620032
CHCHD3	CHCHD3	C9JRZ6;Q9NX63;F8WAR4	C9JRZ6	MICOS complex subunit MIC19	2604999936	2871000064	2427599872	2559099904	2071000064	2430899968	2762899968	2477600000	2128400000	2553700096	2317900032	2343300096
CHCHD4	CHCHD4	Q8N4Q1	Q8N4Q1	Mitochondrial intermembrane space import and assembly protein 40		69457000		70817000				59210000
CHCHD5	CHCHD5	Q9BSY4	Q9BSY4	Coiled-coil-helix-coiled-coil-helix domain-containing protein 5	406140000	305600000	245090000	484310016	337529984	319260000		271780000	250600000	224110000	258580000	313030016
CHCHD6	CHCHD6	J3QTA6;Q9BRQ6;J3QTB2;H0Y922	J3QTA6	MICOS complex subunit MIC25	301390016	239380000	244010000	112270000	279740000	373630016	498369984	373040000	350480000	268870016	335680000	311860000
CHD1	CHD1	O14646	O14646	Chromodomain-helicase-DNA-binding protein 1	93740000	87931000	104390000	79459000	71422000	76876000	83568000		58211000	69381000	82726000	97647000
CHD1L	CHD1L	Q86WJ1	Q86WJ1	Chromodomain-helicase-DNA-binding protein 1-like	444809984	375180000	346420000	229950000	217830000	299500000	334489984	340080000	268740000	289440000	228510000	275670016
CHD2	CHD2	O14647;A0A1B0GTU9	O14647	Chromodomain-helicase-DNA-binding protein 2	172290000	88013000	143160000	63040000	70039000	103750000	111000000	126210000	112930000	125470000	68096000	148790000
CHD3	CHD3	Q12873	Q12873	Chromodomain-helicase-DNA-binding protein 3	435760000	332830016	464060000	327630016	400100000	473729984	795160000	509940000	406360000	493400000	516860000	439460000
CHD4	CHD4	F5GWX5;A0A0C4DGG9;Q14839	F5GWX5	Chromodomain-helicase-DNA-binding protein 4	6867400192	5894700032	6126000128	5097200128	4570800128	5987800064	7060400128	6243800064	5864500224	5858999808	5473800192	5792300032
CHD7	CHD7	Q9P2D1	Q9P2D1	Chromodomain-helicase-DNA-binding protein 7	127050000		119150000		121660000			114870000
CHD8	CHD8	Q9HCK8	Q9HCK8	Chromodomain-helicase-DNA-binding protein 8	237740000	246320000	189210000	191000000	140780000	148380000	198730000	212410000	156190000	269720000	155480000	236180000
CHDH	CHDH	Q8NE62	Q8NE62	Choline dehydrogenase, mitochondrial								36371000
CHEK1	CHEK1	J3KN87;O14757;A0A087WT52;E9PQW7;E9PJI4;E9PKQ3;E7EPP6	J3KN87	Serine/threonine-protein kinase Chk1											17587000
CHEK2	CHEK2	O96017;H0Y820;B7ZBF6	O96017	Serine/threonine-protein kinase Chk2									25268000
CHERP	CHERP	Q8IWX8;J3QK89	Q8IWX8	Calcium homeostasis endoplasmic reticulum protein	1478300032	1386400000	1594499968	1957600000	1739500032	1558300032	1641600000	1377900032	1490599936	1210899968	1204000000	1265200000
CHID1	CHID1	Q9BWS9;E9PPA0	Q9BWS9	Chitinase domain-containing protein 1	631849984	655769984	609569984	697180032	757129984	565230016	635379968	624430016	638449984	603929984	660019968	537040000
CHKB	CHKB	Q9Y259	Q9Y259	Choline/ethanolamine kinase	76697000	80587000	77126000	101300000	94417000	73362000	100140000	74119000	79376000	95972000	87055000	54390000
CHM	CHM	P24386	P24386	Rab proteins geranylgeranyltransferase component A 1	53252000	41493000		101050000	70616000	52143000			62344000		43068000
CHMP1A	CHMP1A	Q9HD42;F8VVT7;F8VUA2;F5H875	Q9HD42	Charged multivesicular body protein 1a	399590016	318529984	380249984	322649984	349540000	275769984	460140000	343800000	430200000	370640000	480720000	401740000
CHMP1B	CHMP1B	Q7LBR1	Q7LBR1	Charged multivesicular body protein 1b	481920000	626560000	621680000	503160000	476340000	382689984	189860000	319940000	519020000	419000000	436129984	265630000
CHMP2A	CHMP2A	O43633;M0R1L7;M0R1T5	O43633	Charged multivesicular body protein 2a	461590016	314889984	337089984	340849984	302190016	306169984	481240000	336100000	373200000	336049984	220970000	247420000
CHMP2B	CHMP2B	C9J0A7;Q9UQN3	C9J0A7	Charged multivesicular body protein 2b		233820000	227140000	266780000	298600000	198760000	225330000	263260000	289400000	402300000		382350016
CHMP3	CHMP3	Q9Y3E7;A0A140T963	Q9Y3E7	Charged multivesicular body protein 3	136850000	120930000	137520000	154330000	130100000	152360000	75628000	128400000	142750000	133280000	108270000	130040000
CHMP4B	CHMP4B	Q9H444	Q9H444	Charged multivesicular body protein 4b	2086300032	2063900032	2380100096	1921500032	2542200064	1957900032	1966400000	2119299968	1800600064	2397100032	2456600064	2013600000
CHMP5	CHMP5	Q9NZZ3	Q9NZZ3	Charged multivesicular body protein 5	399990016	522870016	495390016	423320000	517400000	436510016	449640000	361160000	395700000	458849984	407350016	433180000
CHMP6	CHMP6	Q96FZ7;I3L4G8;I3L4A1;I3L3E4	Q96FZ7	Charged multivesicular body protein 6		138730000	118270000		103650000	125570000	223090000	145820000	101470000	190020000	271780000	136180000
CHMP7	CHMP7	Q8WUX9	Q8WUX9	Charged multivesicular body protein 7				57107000	74175000	111990000			98595000		57494000
CHN1	CHN1	P15882	P15882	N-chimaerin		60674000	54016000	56542000			88255000			76960000
CHORDC1	CHORDC1	Q9UHD1;E9PPQ5	Q9UHD1	Cysteine and histidine-rich domain-containing protein 1	777020032	812440000	710249984	719150016	761569984	595120000	662440000	540950016	407220000	675059968	605249984	536280000
CHP1	CHP1	Q99653;H0YKE7;F5GX29;H0YNG9	Q99653	Calcineurin B homologous protein 1	462100000	219000000	180530000	108540000	89749000	235960000	120650000	176690000	158220000	218790000	101360000	273740000
CHPF	CHPF	Q8IZ52;F8W6H2	Q8IZ52	Chondroitin sulfate synthase 2								18844000
CHRAC1	CHRAC1	Q9NRG0;E5RGS9	Q9NRG0	Chromatin accessibility complex protein 1	54290000	33871000	45748000	56631000	46020000	39421000	57172000	50590000	90048000	39871000	39450000	47742000
CHST14	CHST14	Q8NCH0;H0YN65	Q8NCH0	Carbohydrate sulfotransferase 14	82977000	65163000	77643000	62443000	56978000	105790000	83698000	159470000	133800000	162820000	101320000	178590000
CHST9	CHST9	Q7L1S5	Q7L1S5	Carbohydrate sulfotransferase 9												41024000
CHTF18	CHTF18	E7EXA6;A0A0D9SF58;Q8WVB6	E7EXA6	Chromosome transmission fidelity protein 18 homolog		15654000	23834000		18871000		31915000	8455200	11533000	17317000	22248000	22237000
CHTF8	CHTF8	P0CG12	P0CG12	Chromosome transmission fidelity protein 8 homolog isoform 2	135410000	157290000	161860000	177690000	171390000	175810000		94745000	167360000	116440000	93843000	139170000
CHTOP	CHTOP	X6R700;Q9Y3Y2;A0A087X1B7	X6R700	Chromatin target of PRMT1 protein	1825200000	1158400000	1316300032	538780032	643100032	1174400000	575630016	749320000	446529984	1561500032	821640000	1358200064
CHURC1-FNTB	CHURC1-FNTB	B4DL54	B4DL54		124740000	189790000	180800000	296249984	279280000	232860000	192780000	162320000	204800000	157220000	204790000	146100000
CHURC1;CHURC1-FNTB	CHURC1	A0A0C4DGJ7;Q8WUH1;H0YIM9	A0A0C4DGJ7	Protein Churchill								26157000
CIAO1	CIAO1	O76071	O76071	Probable cytosolic iron-sulfur protein assembly protein CIAO1	504409984	512409984	646499968	596819968	546640000	590060032	432990016	487980000	435820000	536870016	441480000	482140000
CIAPIN1	CIAPIN1	Q6FI81;H3BV90;H3BT65;H3BUG4	Q6FI81	Anamorsin	1766700032	1782099968	1888700032	1610200064	1400499968	1914899968	2256000000	1621600000	1545400064	1498200064	1506599936	1578000000
CIC	CIC	A0A0A0MQR4;I3L2J0;Q96RK0	A0A0A0MQR4	Protein capicua homolog	71585000	82765000	76358000	62517000	99739000	91404000			90505000	49920000	64844000	77970000
CIRBP	CIRBP	Q14011;K7EJV1;K7EMY9;K7EPM4;K7EQR7;D6W5Y5;K7EJV5;K7ER40;K7ENX8;K7ELT6;K7ELV6	Q14011	Cold-inducible RNA-binding protein	3751899904	4241499904	4257799936	4762800128	4701700096	4344000000	4140100096	4567699968	5451800064	4086200064	4091200000	3984000000
CIRH1A	CIRH1A	Q969X6;H3BSH7;A0A0J9YWM9;A0A0J9YWK2	Q969X6	Cirhin	199680000	177900000	261380000	208550000	179870000	216910000		237160000	228300000	231560000	150660000	208210000
CISD1	CISD1	Q9NZ45	Q9NZ45	CDGSH iron-sulfur domain-containing protein 1	1237900032	1465799936	1362200064	793180032	544369984	948140032	1264099968	1079600000	777139968	948320000	862670016	761689984
CISD2	CISD2	Q8N5K1;I3L1N9;D6RCF4	Q8N5K1	CDGSH iron-sulfur domain-containing protein 2	709750016	484849984	415120000	121130000	98846000	430590016	508540000	546150016	244770000	468880000	311980000	723809984
CITED2	CITED2	A0A0A0MTM3;Q99967	A0A0A0MTM3	Cbp/p300-interacting transactivator 2									22088000
CIZ1	CIZ1	H0Y5D5;Q9BTG3;Q5SYW2;F5H2X7;Q9ULV3	H0Y5D5	Cip1-interacting zinc finger protein	167830000	182600000	180810000	158270000	156270000	214380000	212130000	181610000	233110000	186890000	165710000	196240000
CKAP2	CKAP2	Q8WWK9	Q8WWK9	Cytoskeleton-associated protein 2								10845000
CKAP4	CKAP4	Q07065	Q07065	Cytoskeleton-associated protein 4	18166999040	17734000640	18204999680	7594800128	5321900032	15751999488	25038000128	17316999168	14872999936	20945999872	17718999040	21959999488
CKAP5	CKAP5	Q14008	Q14008	Cytoskeleton-associated protein 5	1622899968	1399399936	1349699968	1078200064	1100099968	1285500032	2020099968	1635299968	1488600064	1618599936	1271699968	1803399936
CKB	CKB	P12277;H0YJG0	P12277	Creatine kinase B-type	17678999552	14535000064	15523999744	16792999936	16170000384	13283000320	11733999616	11054999552	12554000384	7974900224	7755700224	8297900032
CKMT1A;CKMT1B	CKMT1A	P12532;C9JSQ1;F8WCN3;C9JJX8;C9J995;C9J8F6;C9J6W7;C9JT96	P12532	Creatine kinase U-type, mitochondrial	49915000		32718000	45762000	37160000	38981000		46456000	36779000		51884000	58500000
CKS1B	CKS1B	P61024;Q9BZU3;Q5T179	P61024	Cyclin-dependent kinases regulatory subunit 1;Cyclin-dependent kinases regulatory subunit	122750000	84162000	95287000	174300000	118470000	164810000		122460000	91538000	98342000	136980000	111760000
CKS2	CKS2	P33552	P33552	Cyclin-dependent kinases regulatory subunit 2									40543000
CLASP1	CLASP1	F8WA11;Q7Z460;H0Y5T1	F8WA11	CLIP-associating protein 1	725640000	650380032	679580032	707480000	729760000	710880000	1233500032	833950016	749920000	760990016	861409984	813420032
CLASP2	CLASP2	E3W994;J3KR49;A0A0U1RQI6;O75122	E3W994	CLIP-associating protein 2												7413500
CLASP2	CLASP2	E7ERI8;E7EW49	E7ERI8		292609984	217790000	271830016	195250000	201230000	224500000	301280000	236480000	331900000	254900000	212980000	223400000
CLASRP	CLASRP	F5H0Q6;A0A0A0MQS2;Q8N2M8	F5H0Q6	CLK4-associating serine/arginine rich protein	60455000	47665000	40695000	63228000	74973000		54295000	52876000	50314000	46754000	46407000	33179000
CLCC1	CLCC1	Q96S66	Q96S66	Chloride channel CLIC-like protein 1	122420000	104050000	110990000	71572000		120600000	195370000	130910000	101230000	121930000	105130000	130950000
CLCN3	CLCN3	P51790;A0A087WU31;A0A0A0MTB7	P51790	H(+)/Cl(-) exchange transporter 3;Chloride channel protein									23260000
CLCN5	CLCN5	P51795	P51795	H(+)/Cl(-) exchange transporter 5	46929000	41465000		24976000			45235000	34836000	34348000	66281000	49012000	94441000
CLCN6	CLCN6	P51797	P51797	Chloride transport protein 6												10845000
CLCN7	CLCN7	P51798;H0Y2M6	P51798	H(+)/Cl(-) exchange transporter 7		40682000				26660000		53965000	27838000
CLDN11	CLDN11	O75508	O75508	Claudin-11										103330000
CLDN3	CLDN3	O15551	O15551	Claudin-3		78891000	89229000
CLDN6	CLDN6	P56747	P56747	Claudin-6	154870000	141810000	132520000					113550000		146900000		131130000
CLDN7	CLDN7	I3L3M4;K7EP40;K7EL87;F5H496;I3L3X1;O95471	I3L3M4	Claudin;Claudin-7									21423000
CLEC11A	CLEC11A	Q9Y240;V9H0X6;M0R081	Q9Y240	C-type lectin domain family 11 member A								46189000
CLEC18B;CLEC18A;CLEC18C	CLEC18B	A0A087X0Q5;F8W692;F5H550;Q8NCF0;A5D8T8;Q6UXF7;A0A087WT46	A0A087X0Q5	C-type lectin domain family 18 member C;C-type lectin domain family 18 member A;C-type lectin domain family 18 member B	2677199872	2231300096	1942800000	1421900032	1828199936	2024800000	2182299904	2928900096	3028300032	1374499968	933939968	1849799936
CLEC3A	CLEC3A	J3KNC9;O75596	J3KNC9	C-type lectin domain family 3 member A							105460000	91370000	102090000
CLIC1	CLIC1	O00299	O00299	Chloride intracellular channel protein 1	10218999808	12245999616	14862000128	13351999488	13720000512	11285999616	11281999872	11884000256	12010000384	11596999680	10881000448	10110999552
CLIC4	CLIC4	Q9Y696	Q9Y696	Chloride intracellular channel protein 4	4570800128	4568000000	4495900160	5484400128	5361399808	4665999872	4330399744	4901199872	5474400256	4529900032	4656099840	4610800128
CLIC5	CLIC5	Q9NZA1	Q9NZA1	Chloride intracellular channel protein 5	3916000000	5161299968	5005000192	3952100096	3678500096	2780499968	3330200064	2859899904	3674200064	1344899968	1023200000	1504400000
CLINT1	CLINT1	Q14677	Q14677	Clathrin interactor 1	1656700032	1606400000	1566400000	2004600064	1747900032	1434000000	1862300032	1247000064	1346499968	1197200000	1125200000	1093600000
CLIP1	CLIP1	P30622;J3KP58;F5H0N7	P30622	CAP-Gly domain-containing linker protein 1	152290000	162490000	114760000	128820000	163180000	132700000		112130000	131770000	113950000	122400000	104840000
CLIP2	CLIP2	Q9UDT6	Q9UDT6	CAP-Gly domain-containing linker protein 2	573619968	672489984	609329984	856160000	900689984	902899968	1327299968	789260032	989920000	978700032	916300032	881270016
CLK3	CLK3	P49761	P49761	Dual specificity protein kinase CLK3	78167000	48737000	59155000		52785000	53477000		78043000	59315000	45877000	47381000	51284000
CLMN	CLMN	Q96JQ2	Q96JQ2	Calmin	20730000		15061000		25165000	28678000			47258000	37669000	43487000	58305000
CLN5	CLN5	A0A1B0GWI2;A0A0A0MRU5;A0A024R644;O75503;A0A1B0GTI0;A0A087WZY0;A0A1B0GWJ7;A0A1C7CYZ2;A0A1B0GTR6;A0A1B0GTV7;A0A1B0GUE8;A0A1B0GV94	A0A1B0GWI2	Ceroid-lipofuscinosis neuronal protein 5	141440000	79348000	117680000	133280000	134450000	134420000	49917000	132830000	141960000	130330000	128440000	150030000
CLN6	CLN6	A0A0S2Z5D0;H3BUV4;A0A1B0GTU6;Q9NWW5;A0A1B0GW73;H3BNF1;A0A1B0GTV3;A0A1B0GUD2;H3BUT1	A0A0S2Z5D0	Ceroid-lipofuscinosis neuronal protein 6	102490000	33391000	86055000			41647000	61770000	64972000	41167000	85902000	23205000	60878000
CLNS1A	CLNS1A	E9PMI6;J3KN38;P54105;E9PJF4	E9PMI6	Methylosome subunit pICln	599489984	518800000	577120000	555080000	612510016	598860032	446950016	430009984	533590016	479150016	548950016	524729984
CLP1	CLP1	Q92989;E9PL17	Q92989	Polyribonucleotide 5-hydroxyl-kinase Clp1	82378000	73410000	66904000	80330000	76068000	96659000		111240000	116700000	84887000	66890000	81361000
CLPB	CLPB	F5GX99;F5H7A5	F5GX99		25638000		47530000			26637000				35925000
CLPB	CLPB	H0YGM0;Q9H078	H0YGM0	Caseinolytic peptidase B protein homolog	109550000	113000000	115790000		114940000	118970000		109860000	152970000	95891000	91332000	94652000
CLPP	CLPP	Q16740;M0R208;M0QYV5	Q16740	ATP-dependent Clp protease proteolytic subunit, mitochondrial;ATP-dependent Clp protease proteolytic subunit	494729984	462900000	441750016	767470016	573680000	455460000	514580000	415350016	364070016	427409984	496240000	395800000
CLPTM1	CLPTM1	O96005	O96005	Cleft lip and palate transmembrane protein 1	135300000	98503000	101840000				242880000	182760000	121430000	124900000	115700000	136430000
CLPTM1L	CLPTM1L	Q96KA5;G5E9Z2	Q96KA5	Cleft lip and palate transmembrane protein 1-like protein	77981000		78652000				142960000			110550000		67632000
CLPX	CLPX	O76031	O76031	ATP-dependent Clp protease ATP-binding subunit clpX-like, mitochondrial	509729984	384110016	513030016	550649984	402649984	448440000	537820032	558630016	484020000	375100000	382849984	456310016
CLTA	CLTA	P09496;F8WF69;C9J8P9	P09496	Clathrin light chain A	2315599872	3013199872	3033799936	3099099904	4575799808	3006599936	2634400000	2849700096	2535399936	3081999872	2684600064	2075500032
CLTB	CLTB	P09497	P09497	Clathrin light chain B	1084899968	1098700032	1111200000	1391399936	1286000000	1146200064	1156999936	854960000	980849984	1042000000	1299800064	972099968
CLTC	CLTC	A0A087WVQ6;Q00610	A0A087WVQ6	Clathrin heavy chain;Clathrin heavy chain 1	35240001536	36242001920	35959001088	46238998528	43512000512	37411999744	32600999936	37070000128	46506999808	33673000960	39574999040	36822999040
CLTCL1	CLTCL1	P53675;A0A087WX41	P53675	Clathrin heavy chain 2									89346000
CLU	CLU	P10909;H0YC35;H0YLK8	P10909	Clusterin;Clusterin beta chain;Clusterin alpha chain;Clusterin	4432099840	4171599872	3893700096	5926400000	6690599936	6377800192	8064300032	8005600256	9038699520	5666400256	5822199808	7326099968
CLUH	CLUH	O75153;K7EIG1;I3L2B0	O75153	Clustered mitochondria protein homolog	235860000	178010000	212280000	215810000	186080000	172150000	254700000	215260000	289740000	167070000	204980000	247950000
CLYBL	CLYBL	Q8N0X4	Q8N0X4	Citrate lyase subunit beta-like protein, mitochondrial	103060000	141850000	138790000	122660000	88517000	103900000		89841000	141720000	71668000	63544000	107500000
CMAS	CMAS	Q8NFW8	Q8NFW8	N-acylneuraminate cytidylyltransferase	852270016	1009400000	1100000000	1068899968	1083600000	1052400000	1203699968	950000000	1244499968	921849984	848990016	955070016
CMBL	CMBL	Q96DG6	Q96DG6	Carboxymethylenebutenolidase homolog	1976700032	2108199936	2204800000	2176499968	2123100032	1834800000	775580032	1439399936	1866899968	1604800000	1812300032	1626899968
CMC1	CMC1	Q7Z7K0;H7C3D8	Q7Z7K0	COX assembly mitochondrial protein homolog	88488000	120630000	73091000	105620000		69488000	132880000	68659000	79612000			85719000
CMC2	CMC2	Q9NRP2;H3BNN8;H3BTB6;H3BQQ1;H3BPP2	Q9NRP2	COX assembly mitochondrial protein 2 homolog	152450000	82799000	85183000		96702000	126100000		108420000	100470000	83515000	68979000	78410000
CMC4	CMC4	P56277	P56277	Cx9C motif-containing protein 4			37817000	122450000	45722000				24717000		43944000
CMIP	CMIP	A0A087WU05;A0A087WY48;Q8IY22	A0A087WU05	C-Maf-inducing protein		76974000	47945000	85252000	72058000	82372000		68879000	91967000	48360000	72478000	60646000
CMPK1	CMPK1	P30085;Q5T0D2	P30085	UMP-CMP kinase	1279000064	1406300032	1366099968	1353400064	1493400064	1396800000	2262799872	1488700032	1660300032	1226300032	1234700032	1203399936
CMSS1	CMSS1	C9J384;Q9BQ75	C9J384	Protein CMSS1	84752000							96459000			45492000	66947000
CMTR1	CMTR1	Q8N1G2	Q8N1G2	Cap-specific mRNA (nucleoside-2-O-)-methyltransferase 1	332200000	357300000	346000000	308409984	339289984	329969984	278510016	418009984	359460000	298580000	231690000	360240000
CNBP	CNBP	P62633	P62633	Cellular nucleic acid-binding protein	1751100032	2062099968	1772899968	1768199936	2928300032	1909500032	2030200064	1833600000	1517600000	1893500032	1611200000	1664700032
CNDP2	CNDP2	Q96KP4;J3QKT2	Q96KP4	Cytosolic non-specific dipeptidase	8758299648	9928299520	8693499904	10888999936	11342000128	7289800192	7243500032	7192200192	8420800000	5570800128	5755299840	4793099776
CNGB3	CNGB3	H0YAZ4	H0YAZ4				10658000
CNIH4	CNIH4	A6NLH6;Q9P003	A6NLH6	Protein cornichon homolog 4		137560000	150060000					132340000		138200000		124970000
CNN1	CNN1	P51911;B7Z7E1;K7ER02	P51911	Calponin-1;Calponin	62079000	55171000	52103000	260440000	285920000	86747000	113750000	95856000	225630000	699430016	554209984	751689984
CNN2	CNN2	B4DUT8;Q99439;B4DDF4;A0A087X271;A0A087X1X5;H3BVI6	B4DUT8	Calponin;Calponin-2	3031500032	2297100032	2387000064	4722500096	4222799872	4164699904	3775600128	3697600000	4172400128	4293499904	3762899968	4490100224
CNN3	CNN3	Q15417;E9PDU6	Q15417	Calponin-3;Calponin	3549799936	4049499904	3635200000	7328999936	7448399872	5660199936	3548000000	4804499968	5242500096	6601500160	6884899840	6504300032
CNOT1	CNOT1	A5YKK6	A5YKK6	CCR4-NOT transcription complex subunit 1	1541500032	1359000064	1346800000	1575299968	1239000064	1389699968	1597799936	1484600064	1567699968	1299200000	1359000064	1707299968
CNOT10	CNOT10	Q9H9A5;E9PCN5	Q9H9A5	CCR4-NOT transcription complex subunit 10	171650000	207500000	190700000	171250000	140370000	189130000	189850000	231040000	225900000	171770000	197730000	243710000
CNOT11	CNOT11	Q9UKZ1	Q9UKZ1	CCR4-NOT transcription complex subunit 11	158910000	96388000	99163000	124980000	137790000	147740000	239730000	151770000	123640000	86288000	104570000	117470000
CNOT2	CNOT2	F8VV52;Q9NZN8;F8VP97;F8VQD8;F8VUB4;A0A087X050;F8VVY1;F8VX63;F8W145	F8VV52	CCR4-NOT transcription complex subunit 2	171700000	145680000	162570000	108270000	153390000	184140000	198360000	180160000	244820000	128380000	150610000	172090000
CNOT3	CNOT3	O75175	O75175	CCR4-NOT transcription complex subunit 3	288649984	258100000	262460000	211960000	297070016	299230016	463780000	235070000	289220000	242010000	271510016	291870016
CNOT4	CNOT4	O95628	O95628	CCR4-NOT transcription complex subunit 4									9918300
CNOT6L;CNOT6	CNOT6L	H0Y9C1;H0Y9Z5;Q96LI5;D6RGK9;Q9ULM6	H0Y9C1	CCR4-NOT transcription complex subunit 6-like;CCR4-NOT transcription complex subunit 6	21038000					8468600			18038000			17625000
CNOT7	CNOT7	Q9UIV1	Q9UIV1	CCR4-NOT transcription complex subunit 7	84621000	46578000	70745000	93935000	82673000	83727000		89635000	114300000	70465000	55401000	59686000
CNP	CNP	P09543	P09543	2,3-cyclic-nucleotide 3-phosphodiesterase	1645299968	1472099968	1579399936	1132499968	1046300032	1442300032	1868800000	1742200064	1695200000	2158700032	1951200000	2191099904
CNPY2	CNPY2	Q9Y2B0;F8VXJ7;F8W031;F8W1K5	Q9Y2B0	Protein canopy homolog 2	2538299904	1909699968	2150700032	2200900096	2534000128	2427000064	2784699904	2001500032	2149900032	2170700032	2499699968	2177299968
CNPY3	CNPY3	Q9BT09	Q9BT09	Protein canopy homolog 3	946470016	861740032	803329984	939169984	1061400000	1373400064	1326400000	1079600000	1031100032	1337500032	1161299968	1404600064
CNPY4	CNPY4	Q8N129;A0A0J9YYJ0	Q8N129	Protein canopy homolog 4	228090000	222360000	242450000	287520000	377990016	379609984	348670016	327790016	489420000	363320000	393249984	432640000
CNRIP1	CNRIP1	Q96F85;B8ZZB8	Q96F85	CB1 cannabinoid receptor-interacting protein 1				75215000	61536000				59894000	80115000	87571000	125000000
CNTFR	CNTFR	P26992;Q5T8H6	P26992	Ciliary neurotrophic factor receptor subunit alpha	771740032	651539968	636169984	707840000	538240000	929260032	1497200000	802009984	885600000	1100400000	1019699968	1347100032
CNTN1	CNTN1	Q12860	Q12860	Contactin-1					31362000	38883000	35203000			68335000	144510000	59045000
CNTN2	CNTN2	Q02246	Q02246	Contactin-2	265480000	182830000	296689984	323510016	268170000	457190016		163400000	292220000	396200000	528329984	489230016
CNTN4	CNTN4	F8WD58;Q8IWV2	F8WD58	Contactin-4	12803000					13948000				12263000		14168000
CNTNAP1	CNTNAP1	P78357;K7EMM9	P78357	Contactin-associated protein 1						46479000		52263000	52105000	115730000	122510000	196690000
CNTNAP2	CNTNAP2	Q9UHC6;B7Z1Y6	Q9UHC6	Contactin-associated protein-like 2				74960000	69582000					124480000	83969000	70875000
COA1	COA1	C9JA07;Q9GZY4;C9J6J1	C9JA07	Cytochrome c oxidase assembly factor 1 homolog	54266000	48347000	37855000		12216000	21888000		27767000		39090000	24010000	64434000
COA3	COA3	Q9Y2R0;K7EPV0	Q9Y2R0	Cytochrome c oxidase assembly factor 3 homolog, mitochondrial	319240000	251640000	250310000	149150000	97822000	137240000	195240000	193490000	212830000	168460000	186280000	162160000
COA4	COA4	Q9NYJ1	Q9NYJ1	Cytochrome c oxidase assembly factor 4 homolog, mitochondrial	223540000	229680000	298300000	287609984	186690000	239470000	290190016	195710000	246320000	177060000	184700000	189590000
COA6	COA6	X6R5Z6;Q5JTJ3	X6R5Z6	Cytochrome c oxidase assembly factor 6 homolog	402080000	434270016	401110016	412849984	413430016	394089984	236600000	290420000	283260000	286249984	336520000	303120000
COA7	COA7	Q96BR5	Q96BR5	Cytochrome c oxidase assembly factor 7	243440000	299409984	298070016	273649984	324889984	307140000	395430016	286640000	339209984	303790016	345230016	325470016
COASY	COASY	Q13057	Q13057	Bifunctional coenzyme A synthase;Phosphopantetheine adenylyltransferase;Dephospho-CoA kinase	678630016	732419968	628179968	830710016	716590016	714940032	410969984	733350016	716150016	511369984	477300000	607859968
COBL	COBL	H7C1N2;J3KR05;O75128	H7C1N2	Protein cordon-bleu	53805000	55873000	55681000
COBLL1	COBLL1	A0A0X1KG75;A0A0D9SG04;Q53SF7	A0A0X1KG75	Cordon-bleu protein-like 1	69280000	69142000	60843000	62501000	67010000	67125000		59718000	51049000			49423000
COG1	COG1	Q8WTW3;A0A087WVI0;E9PBL8	Q8WTW3	Conserved oligomeric Golgi complex subunit 1	106320000	137870000	142090000	129660000	118600000	114370000	96097000	119920000	144560000	151110000	146630000	111420000
COG2	COG2	B7Z2Y2;Q14746	B7Z2Y2	Conserved oligomeric Golgi complex subunit 2	85401000	112010000	83465000	76699000	61009000	94786000		91565000	120920000	87771000	87259000	81264000
COG3	COG3	Q96JB2	Q96JB2	Conserved oligomeric Golgi complex subunit 3	173350000	139610000	165950000	122590000	195160000	149970000	173060000	148620000	195060000	152980000	142660000	195020000
COG4	COG4	A0A0A0MS45;J3KNI1;Q9H9E3	A0A0A0MS45	Conserved oligomeric Golgi complex subunit 4	227250000	221960000	206920000	351640000	274489984	233900000	322420000	201550000	211630000	243360000	230820000	261590000
COG5	COG5	Q9UP83	Q9UP83	Conserved oligomeric Golgi complex subunit 5	119140000	135130000	91107000	106560000	92822000	89285000	203940000	136260000	144820000	121120000	93712000	135130000
COG6	COG6	Q9Y2V7	Q9Y2V7	Conserved oligomeric Golgi complex subunit 6	140350000	137310000	138670000	144840000	143900000	125610000		120540000	140960000	122460000	128010000	122940000
COG7	COG7	P83436	P83436	Conserved oligomeric Golgi complex subunit 7	147330000	78002000	101000000	132450000	147880000	129520000		128410000	133110000	102230000	105930000	153820000
COG8	COG8	H3BQV3;Q96MW5	H3BQV3	Conserved oligomeric Golgi complex subunit 8	56057000	74081000	47024000		63923000			57592000		55443000	58307000	50563000
COIL	COIL	P38432	P38432	Coilin	140750000	120930000	213040000	227310000	151280000	125960000	156610000	125120000	139910000	156810000	99893000	120180000
COL11A1	COL11A1	P12107;H7C381;C9JMN2	P12107	Collagen alpha-1(XI) chain										14769000
COL12A1	COL12A1	D6RGG3;Q99715;A0A087X0A8	D6RGG3	Collagen alpha-1(XII) chain	682099968	664009984	446990016	1226200064	473280000	1526099968	1533900032	1999100032	1136800000	6280500224	2351600128	4996199936
COL14A1	COL14A1	Q05707	Q05707	Collagen alpha-1(XIV) chain	1596300032	1617900032	1316099968	3805400064	3921100032	4416500224	4890899968	4886600192	3859899904	9459200000	8556299776	9572299776
COL16A1	COL16A1	Q07092;A6NCT7	Q07092	Collagen alpha-1(XVI) chain						33660000		58005000		115960000	61919000	141290000
COL18A1	COL18A1	P39060;H7BXV5;H7C457	P39060	Collagen alpha-1(XVIII) chain;Endostatin	11578999808	9884900352	10014000128	10218000384	10190000128	9521000448	8825299968	11313000448	11486999552	8849000448	6894799872	8431300096
COL1A1	COL1A1	P02452	P02452	Collagen alpha-1(I) chain	521329984	645409984	531009984	893480000	750000000	877369984	2842299904	1202400000	571529984	3762500096	1610000000	2622599936
COL1A2	COL1A2	A0A087WTA8;P08123	A0A087WTA8	Collagen alpha-2(I) chain	1374400000	828609984	689870016	1830400000	1557200000	1226400000	3581499904	2346400000	842990016	4407900160	1771500032	6446199808
COL26A1	COL26A1	Q96A83	Q96A83	Collagen alpha-1(XXVI) chain	232330000	236930000	236620000	177600000	101750000	146950000	356200000	323310016	244580000	252800000	163830000	257000000
COL2A1	COL2A1	P02458	P02458	Collagen alpha-1(II) chain;Collagen alpha-1(II) chain;Chondrocalcin	1091500032	158190000	223800000			212810000	367380000	472040000		784910016		651440000
COL3A1	COL3A1	P02461	P02461	Collagen alpha-1(III) chain	433569984	580640000	532220000	955020032	832780032	813859968	609440000	465649984	554150016	926739968	1120700032	1009000000
COL4A1	COL4A1	P02462	P02462	Collagen alpha-1(IV) chain;Arresten	4191899904	5168799744	3985600000	3841400064	2829199872	3441799936	4310300160	4349700096	4560500224	4675200000	3119600128	4300899840
COL4A2	COL4A2	P08572	P08572	Collagen alpha-2(IV) chain;Canstatin	2413400064	2128800000	2287699968	1725500032	1122700032	1599000064	1656899968	1980999936	1777299968	2287699968	1303299968	2226200064
COL4A3BP	COL4A3BP	Q9Y5P4	Q9Y5P4	Collagen type IV alpha-3-binding protein	355320000	345470016	413230016	346470016	384000000	313849984	279280000	243440000	293030016	283710016	310150016	271480000
COL4A5	COL4A5	P29400	P29400	Collagen alpha-5(IV) chain	140610000	229310000	173920000	154320000		236970000		189560000	191790000	171010000	180610000	179150000
COL4A6	COL4A6	F5H3Q5;A0A087WZY5;F5H851;A8MXH5;Q14031	F5H3Q5	Collagen alpha-6(IV) chain	197620000	214360000	141190000	94108000	48125000	262940000	104350000	95804000	117740000	216520000	223260000	311230016
COL5A1	COL5A1	P20908;A0A087WXW9	P20908	Collagen alpha-1(V) chain	84433000	75865000	52353000	93861000	57395000	40076000	77084000	84925000	76919000	224550000	133880000	137630000
COL5A2	COL5A2	P05997;A0A087WYX9	P05997	Collagen alpha-2(V) chain	82348000	72789000	52553000	105940000	99114000	80872000		63684000	91326000	255640000	118630000	163170000
COL6A1	COL6A1	P12109;A0A087X0S5	P12109	Collagen alpha-1(VI) chain	2393600000	2397100032	2113200000	3471099904	2388900096	3728800000	3932300032	3339200000	3416300032	7104500224	4748299776	7516499968
COL6A2	COL6A2	P12110	P12110	Collagen alpha-2(VI) chain	1397299968	1614000000	1190700032	2355599872	2066300032	2434099968	2149100032	2573900032	2267500032	6182900224	3806700032	5639499776
COL6A3	COL6A3	E7ENL6	E7ENL6					3815800				247540000		288440000	128800000	192700000
COL6A3	COL6A3	P12111	P12111	Collagen alpha-3(VI) chain	5589499904	6163299840	4251800064	8743300096	6521399808	9881299968	10970000384	10245999616	9243700224	24789000192	13500999680	23773999104
COLEC12	COLEC12	Q5KU26	Q5KU26	Collectin-12	134090000	107640000	118680000			111340000	297990016	242660000	259070000	175530000	135370000	183960000
COLGALT1	COLGALT1	Q8NBJ5	Q8NBJ5	Procollagen galactosyltransferase 1	561400000	591929984	572169984	865640000	690670016	677880000	673470016	603729984	867849984	799409984	810630016	729740032
COLGALT2	COLGALT2	Q8IYK4	Q8IYK4	Procollagen galactosyltransferase 2				35592000
COMMD1	COMMD1	Q8N668	Q8N668	COMM domain-containing protein 1	69100000	62799000	72183000	48120000	67222000	68622000		89067000	86580000	71234000	63385000	83571000
COMMD10	COMMD10	D6RJ90;Q9Y6G5	D6RJ90	COMM domain-containing protein 10		77249000		95481000	81238000	62712000	95803000		65974000			58184000
COMMD2	COMMD2	Q86X83;F8WBW1	Q86X83	COMM domain-containing protein 2	117510000	76535000	106660000	154490000	69328000	95767000			158250000	80301000	68794000	125930000
COMMD3	COMMD3	Q9UBI1;H0Y4W0	Q9UBI1	COMM domain-containing protein 3					77662000
COMMD3-BMI1;COMMD3	COMMD3-BMI1	R4GMX3;R4GMW6;H0Y6Z9	R4GMX3		396380000	321160000	480950016	417400000	394089984	356489984	564220032	335340000	378150016	410129984	325969984	361980000
COMMD4	COMMD4	Q9H0A8;H3BM91;H3BRX0;H3BQF2;A0A0B4J287	Q9H0A8	COMM domain-containing protein 4	76002000	82956000	94189000	116960000	140300000	87934000		102110000	106810000	64065000	120550000	68763000
COMMD5	COMMD5	Q9GZQ3;E9PJE4	Q9GZQ3	COMM domain-containing protein 5	63517000	94815000	66890000	70178000	74082000	77203000		76488000	76864000	73609000	70496000	68385000
COMMD6	COMMD6	Q7Z4G1;B0QZ40	Q7Z4G1	COMM domain-containing protein 6	157750000	96273000	131380000	106940000	134600000	148200000	123950000	144070000	200130000	115440000	97762000	123770000
COMMD7	COMMD7	Q86VX2;V9GY66	Q86VX2	COMM domain-containing protein 7						37889000						39589000
COMMD9	COMMD9	Q9P000	Q9P000	COMM domain-containing protein 9	232120000	231840000	213090000	372289984	237780000	238260000	87162000	284929984	212510000	180930000	202010000	242950000
COMT	COMT	P21964;E7EMS6;E7EUU8	P21964	Catechol O-methyltransferase	996990016	1056000000	1102099968	824259968	587409984	931699968	448960000	918579968	848070016	993689984	858649984	921609984
COMTD1	COMTD1	R4GNF4;Q86VU5	R4GNF4	Catechol O-methyltransferase domain-containing protein 1									2326200
COPA	COPA	P53621	P53621	Coatomer subunit alpha;Xenin;Proxenin	6520200192	6188199936	6350900224	5709499904	5270900224	5642699776	7998000128	7158099968	6082400256	7094199808	6046199808	7229799936
COPB1	COPB1	P53618	P53618	Coatomer subunit beta	3974099968	3696399872	3531599872	4255000064	4190299904	3779300096	4783900160	3958200064	4086000128	4047300096	3928499968	3754400000
COPB2	COPB2	P35606	P35606	Coatomer subunit beta	6144799744	6293499904	6120900096	8034699776	7623000064	7093000192	6598199808	6960600064	7115599872	6287099904	6787999744	6485000192
COPE	COPE	O14579;M0QXB4	O14579	Coatomer subunit epsilon	1837799936	1894000000	1748199936	2209999872	2342500096	2182500096	1549400064	1990099968	2271099904	1760300032	1782300032	2261799936
COPG1	COPG1	Q9Y678	Q9Y678	Coatomer subunit gamma-1	3037700096	3144100096	2909900032	3507500032	3776600064	3055200000	3534700032	3545700096	4119200000	3340999936	3483500032	3437299968
COPG2	COPG2	Q9UBF2	Q9UBF2	Coatomer subunit gamma-2	1691200000	1643600000	1535299968	1575200000	1576499968	1494599936	1960300032	1683200000	1931299968	1332000000	1490400000	1459900032
COPRS	COPRS	Q9NQ92;J3QRX4	Q9NQ92	Coordinator of PRMT5 and differentiation stimulator			23920000
COPS2	COPS2	P61201;B4DIH5	P61201	COP9 signalosome complex subunit 2	1675500032	1501100032	1579100032	1720300032	1637200000	1636300032	1726200064	1689799936	1648400000	1434800000	1406499968	1452700032
COPS3	COPS3	Q9UNS2;H7C3P9	Q9UNS2	COP9 signalosome complex subunit 3	1454700032	1143299968	1203500032	1580000000	1644400000	1180099968	2322200064	1379100032	1360099968	1070099968	1234899968	1203100032
COPS4	COPS4	Q9BT78;D6RFN0;D6RAX7;D6RD63	Q9BT78	COP9 signalosome complex subunit 4	2660300032	2241400064	2505400064	3833100032	2812999936	2708699904	2590700032	2394500096	2477900032	2274899968	2352999936	2541100032
COPS5	COPS5	Q92905	Q92905	COP9 signalosome complex subunit 5	1129699968	1143600000	1008000000	1690200064	1599399936	1164800000	908190016	1076800000	1060899968	883209984	1045299968	827580032
COPS6	COPS6	E7EM64;Q7L5N1	E7EM64	COP9 signalosome complex subunit 6	1377600000	1417799936	1601200000	1942300032	1911800064	1633500032	1298499968	1457299968	1375200000	1219399936	1242800000	1207800064
COPS7A	COPS7A	Q9UBW8;F5H7C6;F5GYF7;F5H248	Q9UBW8	COP9 signalosome complex subunit 7a	467800000	403880000	372910016	477929984	510880000	441870016	382630016	438329984	586560000	458849984	441860000	380560000
COPS7B	COPS7B	Q9H9Q2;J3KQ34;A0A087X1P5;J3KQ41;J3QT73	Q9H9Q2	COP9 signalosome complex subunit 7b	476160000	547990016	527460000	654910016	626630016	469200000	1267500032	463200000	458440000	564110016	546220032	435190016
COPS8	COPS8	E9PGT6;Q99627	E9PGT6	COP9 signalosome complex subunit 8	366160000	473840000	389800000	571329984	564760000	398060000		368630016	519830016	362240000	410569984	367009984
COPZ1	COPZ1	F8VVA7;P61923;F8VXB1;F8W156;F8W651;F8VYZ4;F8VXR1	F8VVA7	Coatomer subunit zeta-1	898289984	1056800000	916460032	952579968	908659968	947670016	1317400064	1139900032	1098599936	893379968	966089984	1107800064
COQ3	COQ3	Q9NZJ6	Q9NZJ6	Ubiquinone biosynthesis O-methyltransferase, mitochondrial											32172000
COQ5	COQ5	Q5HYK3;F8VP53;F8VVW7;F8VVX6	Q5HYK3	2-methoxy-6-polyprenyl-1,4-benzoquinol methylase, mitochondrial	100740000	90046000	149010000	128160000	124260000	92337000		117590000	105840000	64343000	88715000	74506000
COQ7	COQ7	Q99807;H3BP28;H3BTN8;I3L1T0;H3BSZ3;H3BS11	Q99807	5-demethoxyubiquinone hydroxylase, mitochondrial	39055000	39933000	76788000		60553000	86053000	89295000	36767000		48565000	61571000	50705000
COQ9	COQ9	O75208;H3BSJ5;H3BNT2;H3BRC0	O75208	Ubiquinone biosynthesis protein COQ9, mitochondrial	231630000	109870000	125740000	117990000	119280000	98086000	113790000	115660000	47070000	147490000	79547000	180980000
CORO1A	CORO1A	P31146;H3BRY3	P31146	Coronin-1A;Coronin	87303000	91029000	107670000	113350000	161750000	129130000	240590000	183260000	213020000	261890000	214870000	191550000
CORO1B	CORO1B	Q9BR76;A0A087WW53;F5H390	Q9BR76	Coronin-1B;Coronin	1651200000	1379800064	1447800064	1566200064	1763299968	1567299968	1952099968	1400199936	1622000000	1556400000	1458000000	1501100032
CORO1C	CORO1C	Q9ULV4;B4E3S0;H0YHL7	Q9ULV4	Coronin-1C;Coronin	3724600064	3277199872	3003300096	3447500032	3606400000	4245199872	4664600064	4447699968	4800900096	5328500224	4691599872	5193999872
CORO2A	CORO2A	Q92828	Q92828	Coronin-2A		40699000	26205000	59875000	42601000						49789000
CORO2B	CORO2B	Q9UQ03	Q9UQ03	Coronin-2B	931390016	822550016	1016099968	851049984	803360000	783630016	983660032	1093400064	1106400000	547379968	491940000	640289984
CORO7-PAM16;CORO7	CORO7-PAM16	A0A0A6YYL4;P57737	A0A0A6YYL4	Coronin;Coronin-7	791280000	937240000	830179968	1064400000	999059968	1086099968	1220600064	961440000	1071600000	891670016	913209984	824350016
COTL1	COTL1	Q14019;H3BT58	Q14019	Coactosin-like protein	4551000064	4133400064	4509700096	6090200064	5988199936	4951300096	6975499776	4207200000	4870300160	5211800064	5916700160	4858800128
COX11	COX11	Q9Y6N1;B4DI26	Q9Y6N1	Cytochrome c oxidase assembly protein COX11, mitochondrial											11011000
COX15	COX15	Q7KZN9	Q7KZN9	Cytochrome c oxidase assembly protein COX15 homolog	115620000	75657000				56644000		77835000	73821000	64545000	55161000	82422000
COX17	COX17	Q14061;H7C4E5;C9J8T6	Q14061	Cytochrome c oxidase copper chaperone	240650000	266040000	402640000	368380000	262040000	188480000	496369984	289630016	177820000	225270000	205360000	154390000
COX20	COX20	Q5RI15	Q5RI15	Cytochrome c oxidase protein 20 homolog	109610000		128260000			81851000			93382000			118820000
COX4I1	COX4I1	P13073;H3BN72;H3BNV9;H3BPG0	P13073	Cytochrome c oxidase subunit 4 isoform 1, mitochondrial	3418299904	3191500032	2915300096	1351900032	863420032	2792800000	3573700096	3346899968	2573199872	3488999936	1900300032	3686599936
COX5A	COX5A	P20674;H3BNX8;H3BRM5;H3BV69	P20674	Cytochrome c oxidase subunit 5A, mitochondrial	3507699968	3408199936	3108900096	4002400000	3183000064	3302000128	2398400000	4153999872	3341600000	3078200064	2991500032	3503099904
COX5B	COX5B	P10606	P10606	Cytochrome c oxidase subunit 5B, mitochondrial	2604999936	2027200000	1915500032	1986000000	1822800000	2427000064	2522500096	2908400128	2570700032	2034800000	2237499904	2352199936
COX6A1	COX6A1	P12074	P12074	Cytochrome c oxidase subunit 6A1, mitochondrial	200830000	222610000		564320000	363840000	383760000		491340000	483569984		261970000	218840000
COX6B1	COX6B1	P14854	P14854	Cytochrome c oxidase subunit 6B1	1172899968	1495900032	1204300032	1358300032	1219299968	1164800000	960160000	1265699968	1619100032	1121799936	1175399936	1064400000
COX6C	COX6C	P09669	P09669	Cytochrome c oxidase subunit 6C	897340032	588449984	512790016	228690000	190810000	657369984	496089984	1137799936	830630016	487800000	419510016	768339968
COX7A2	COX7A2	H0UI06;P14406;D6RIE3;D6RGV5;D6R9C3	H0UI06	Cytochrome c oxidase subunit 7A2, mitochondrial	560289984	775740032		722339968	532670016	433120000	811500032	758270016	671049984	603500032	655710016	521630016
COX7A2L	COX7A2L	O14548;E5RJZ1;H0YBD2	O14548	Cytochrome c oxidase subunit 7A-related protein, mitochondrial	127200000		160780000	138420000				184070000	197950000	159660000		151110000
COX7C	COX7C	P15954;D6R9Z7	P15954	Cytochrome c oxidase subunit 7C, mitochondrial	335969984	340680000	319280000	212350000	179280000	306400000	238400000	433640000	550140032	408780000	358320000	370310016
CPD	CPD	O75976	O75976	Carboxypeptidase D	1304099968	1299900032	1363399936	707560000	510280000	881840000	1633400064	928120000	1025200000	752520000	778809984	860609984
CPE	CPE	P16870	P16870	Carboxypeptidase E									10635000
CPEB4	CPEB4	E5RFP2;B7ZLQ8;Q17RY0	E5RFP2	Cytoplasmic polyadenylation element-binding protein 4									16590000
CPM	CPM	P14384;F8W111	P14384	Carboxypeptidase M	239680000	176480000	141720000			93595000		103790000	87413000	65995000		83458000
CPNE1	CPNE1	Q99829;F2Z2V0;B0QZ18;A6PVH9;E7ENH5;Q5JX58;Q5JX59;Q5JX60;Q5JX44;Q5JX45;Q5JX56;Q5JX55;Q5JX61;Q5JX52	Q99829	Copine-1	2567800064	2300499968	2575099904	2629400064	2777799936	2428900096	2153999872	2297600000	2291000064	2401799936	2562800128	2269299968
CPNE2	CPNE2	Q96FN4	Q96FN4	Copine-2						67902000		105730000	65665000	84007000	62257000	65376000
CPNE3	CPNE3	O75131;A0A087WYQ3	O75131	Copine-3	3326899968	3010899968	2743899904	3881400064	3439699968	3139200000	2368999936	3114700032	3026099968	2877499904	2583099904	2928699904
CPOX	CPOX	P36551	P36551	Oxygen-dependent coproporphyrinogen-III oxidase, mitochondrial	876060032	969409984	885369984	874230016	894620032	912600000	348369984	936990016	958080000	879209984	835710016	988540032
CPPED1	CPPED1	Q9BRF8	Q9BRF8	Serine/threonine-protein phosphatase CPPED1	825040000	697720000	801990016	692710016	808609984	598969984	441630016	363169984	433200000	522920000	386449984	376180000
CPQ	CPQ	Q9Y646;E5RH35;E5RJZ7;E5RJP8;E5RJA8	Q9Y646	Carboxypeptidase Q	137000000	95769000	97532000	123820000	128690000	121000000		89512000	115430000	93661000	116920000	115610000
CPS1	CPS1	P31327	P31327	Carbamoyl-phosphate synthase [ammonia], mitochondrial	293760000	238660000	271030016	219990000	277020000	282480000	251890000	241360000	265770000	188100000	236100000	226310000
CPSF1	CPSF1	Q10570	Q10570	Cleavage and polyadenylation specificity factor subunit 1	1337500032	1273400064	1268099968	1192199936	1172800000	1185500032	1447600000	1380499968	1180700032	1080199936	1008000000	1159800064
CPSF2	CPSF2	Q9P2I0	Q9P2I0	Cleavage and polyadenylation specificity factor subunit 2	889209984	873800000	1050099968	984369984	1183200000	1005400000	1388000000	953230016	917190016	653809984	910390016	917800000
CPSF3	CPSF3	Q9UKF6;G5E9W3	Q9UKF6	Cleavage and polyadenylation specificity factor subunit 3	1132099968	1176999936	1108099968	1380999936	1382000000	1316099968	2034000000	1296400000	1161600000	902979968	947230016	1144600064
CPSF3L	CPSF3L	Q5TA45;C9IYS7;A0A087WYI0;E9PNS4;J3QRY6;C9J979	Q5TA45	Integrator complex subunit 11	114120000			105890000		139020000		175760000			114320000	116180000
CPSF4	CPSF4	O95639;B7Z7B0;C9JEV9;H7C419	O95639	Cleavage and polyadenylation specificity factor subunit 4	146600000	159430000	157580000	188510000	189050000	140740000	179570000	145570000	121550000	114910000	130990000	127170000
CPSF6	CPSF6	F8WJN3;Q16630	F8WJN3	Cleavage and polyadenylation specificity factor subunit 6	2512600064	2150700032	2579500032	2846400000	2397900032	2515200000	1868999936	2320199936	2843699968	2118099968	1895500032	2037900032
CPSF7	CPSF7	Q8N684;F5H669	Q8N684	Cleavage and polyadenylation specificity factor subunit 7	1598499968	1291800064	1773299968	1588700032	1580600064	1603000064	1812700032	1778200064	1624099968	1239100032	1449799936	1243600000
CPT1A	CPT1A	P50416	P50416	Carnitine O-palmitoyltransferase 1, liver isoform	97181000	117740000	101620000	76741000	46175000	178400000	335110016	248400000	182870000	209170000	147650000	205240000
CPT2	CPT2	P23786;A0A1B0GVF3;A0A1B0GTB8;A0A1B0GWC0;A0A1B0GV75	P23786	Carnitine O-palmitoyltransferase 2, mitochondrial	1318400000	1752000000	1630099968	1895299968	1651100032	1219100032	1765400064	1154000000	1281699968	1191200000	1245600000	1151200000
CPTP	CPTP	Q5TA50	Q5TA50	Ceramide-1-phosphate transfer protein									16301000
CPVL	CPVL	Q9H3G5;H7C0X5;H7C218	Q9H3G5	Probable serine carboxypeptidase CPVL	640720000	588670016	479560000	716550016	760220032	679049984	557539968	471510016	599219968	422889984	511470016	498990016
CPXM1	CPXM1	Q96SM3	Q96SM3	Probable carboxypeptidase X1	7461300224	6274899968	6517300224	5503200256	5596100096	5532299776	3820699904	7643500032	7818800128	4523400192	3489900032	5085199872
CPZ	CPZ	Q66K79	Q66K79	Carboxypeptidase Z	142750000	123510000	96295000	121340000	127390000	176280000	143110000	270300000	209660000	217900000	144370000	271849984
CRABP1	CRABP1	P29762;B5MCB5	P29762	Cellular retinoic acid-binding protein 1	8593999872	7889999872	5641600000	19120001024	14974000128	14780000256	32106000384	23029999616	21668999168	13966000128	16064000000	15528999936
CRABP2	CRABP2	P29373;Q5SYZ4	P29373	Cellular retinoic acid-binding protein 2	6398700032	5747899904	6688699904	5330800128	5074500096	5509100032	6597600256	4940499968	4675999744	4313500160	4426500096	4640999936
CRADD	CRADD	P78560	P78560	Death domain-containing protein CRADD									16026000
CRAT	CRAT	P43155	P43155	Carnitine O-acetyltransferase	619059968	520689984	533929984	497790016	594889984	556849984	666129984	670819968	674760000	538419968	562739968	563510016
CRB2	CRB2	Q5IJ48	Q5IJ48	Protein crumbs homolog 2	822640000	901180032	1089900032	349560000	255180000	496969984	843660032	585729984	677489984	313900000	270620000	331630016
CRBN	CRBN	J3QT87;Q96SW2;J3QT51	J3QT87	Protein cereblon			46481000	84732000	54625000	56982000				63647000
CREB1	CREB1	P16220;C9JBT4;C9J896	P16220	Cyclic AMP-responsive element-binding protein 1	402169984	445760000	439360000	546230016	460140000	486729984	569510016	491430016	403230016	375350016	380950016	446969984
CREBBP	CREBBP	Q92793	Q92793	CREB-binding protein	85721000	128590000	142440000	129790000	147400000	125210000	157960000	127950000	103820000	118470000	147410000	123910000
CREG1	CREG1	O75629	O75629	Protein CREG1
CRELD1	CRELD1	Q96HD1	Q96HD1	Cysteine-rich with EGF-like domain protein 1	271420000	262700000	319320000	85342000	77203000	212500000	427649984	207590000	203660000	356340000	211840000	279520000
CRELD2	CRELD2	Q6UXH1;A6PWM2	Q6UXH1	Cysteine-rich with EGF-like domain protein 2	146000000	181910000	204560000	152930000	177940000	143760000	238700000	175430000	297080000	254250000	234560000	198920000
CREM	CREM	E9PAR2;G5E998	E9PAR2											12802000
CRIP1	CRIP1	P50238	P50238	Cysteine-rich protein 1					34207000				28951000		37318000
CRIP2	CRIP2	P52943;H0YHD8;H0YFA4	P52943	Cysteine-rich protein 2	827529984	1021100032	907089984	1738400000	1733299968	1504800000	1495900032	1497799936	1724499968	1492099968	1839900032	1775800064
CRIPT	CRIPT	Q9P021	Q9P021	Cysteine-rich PDZ-binding protein	46920000	36272000	43066000	80967000	62818000	67927000	62788000	45621000	38891000	59670000	60459000	34368000
CRISPLD1	CRISPLD1	B7Z8V9;Q9H336	B7Z8V9	Cysteine-rich secretory protein LCCL domain-containing 1	40255000		57294000							90479000	79204000	118280000
CRK	CRK	P46108	P46108	Adapter molecule crk	627139968	566659968	584729984	588300032	524000000	666240000	275630016	651420032	539710016	638179968	572430016	743980032
CRKL	CRKL	P46109	P46109	Crk-like protein	1026700032	923580032	1038899968	1004700032	998190016	1023500032	616120000	817580032	709009984	924310016	844950016	1055900032
CRMP1	CRMP1	Q14194;E9PD68	Q14194	Dihydropyrimidinase-related protein 1	2554899968	2038099968	2420999936	4976200192	5178800128	5309700096	3863899904	5000399872	5488500224	5389499904	6392399872	5296200192
CRNKL1	CRNKL1	Q5JY65;Q9BZJ0	Q5JY65	Crooked neck-like protein 1	506350016	578120000	507560000	460009984	450240000	525209984	1000300032	594630016	530510016	524150016	477600000	531590016
CROCC	CROCC	Q5TZA2;B1AKD8	Q5TZA2	Rootletin	678409984	916179968	828030016	925640000	936870016	814569984	1009299968	846240000	802769984	735980032	693750016	686870016
CROT	CROT	C9J3D7;Q9UKG9	C9J3D7	Peroxisomal carnitine O-octanoyltransferase	132910000	166010000	88717000	133450000	98588000	113070000		116720000	173790000	84738000	82912000
CRTAP	CRTAP	O75718;C9JP16	O75718	Cartilage-associated protein	623379968	573710016	558830016	1291100032	1050700032	815840000	1061500032	837110016	1128800000	962920000	1230700032	1102000000
CRTC1	CRTC1	Q6UUV9;M0QXN6;M0QX46	Q6UUV9	CREB-regulated transcription coactivator 1									46302000
CRYL1	CRYL1	Q9Y2S2	Q9Y2S2	Lambda-crystallin homolog	1685799936	1764800000	1541100032	2155899904	1991600000	1789299968	1147800064	1561200000	2304300032	1373200000	1558499968	1391699968
CRYM	CRYM	Q14894;I3L325;I3NI53;I3L2W5	Q14894	Ketimine reductase mu-crystallin	724489984	705939968	566960000	552609984	665329984	334140000		206400000	151290000	155940000	195030000	156550000
CRYZ	CRYZ	Q08257;A6NP24;C9JH92	Q08257	Quinone oxidoreductase	10108000256	11409999872	12325000192	10021999616	12133999616	8657200128	7229199872	8026500096	10513999872	7506400256	8446099968	6822799872
CRYZL1	CRYZL1	O95825;A6NND8;A6NHJ8;A6NMA8;C9K0F7;H7C3I5;C9JAL0;F8WF64	O95825	Quinone oxidoreductase-like protein 1	360369984	242580000	337020000	230860000	310329984	366750016	360800000	335860000	404640000	251040000	282630016	349729984
CS	CS	B4DJV2;O75390;A0A0C4DGI3	B4DJV2	Citrate synthase;Citrate synthase, mitochondrial	6158199808	5359000064	5873099776	5518099968	6909799936	5653899776	4260699904	5420800000	6822099968	5785500160	5164700160	6197499904
CSDC2	CSDC2	Q9Y534	Q9Y534	Cold shock domain-containing protein C2									10832000
CSDE1	CSDE1	O75534;E9PLT0	O75534	Cold shock domain-containing protein E1	1858700032	1697500032	1722400000	1879800064	2091900032	2189600000	2700100096	2334099968	2166500096	2005600000	1967699968	2159000064
CSE1L	CSE1L	P55060	P55060	Exportin-2	8196800000	8789099520	9115599872	11788999680	9987000320	7406499840	8470099968	8881200128	9164999680	8695400448	10348000256	7653499904
CSGALNACT2	CSGALNACT2	Q8N6G5	Q8N6G5	Chondroitin sulfate N-acetylgalactosaminyltransferase 2									21261000
CSK	CSK	P41240	P41240	Tyrosine-protein kinase CSK	782609984	608110016	675640000	802929984	721280000	807729984	783619968	710249984	730929984	785430016	676140032	825990016
CSNK1A1	CSNK1A1	P48729;D6REM4;E7ETM0	P48729	Casein kinase I isoform alpha	344680000	230470000	233050000	138070000	153540000	209490000	393280000	280200000	190080000	263790000	236990000	277830016
CSNK1D;CSNK1E	CSNK1D	H7BYT1;P48730;B0QY36;J3QQI9	H7BYT1	Casein kinase I isoform delta	94285000	84321000	132150000	88362000	115200000	111060000	128450000	102770000	104690000	107120000	112200000	113030000
CSNK1G2;CSNK1G3	CSNK1G2	P78368;Q9Y6M4;K7ESB6;K7EP38;A0A0U1RQH9;A0A0U1RQK2;A0A0U1RR14	P78368	Casein kinase I isoform gamma-2;Casein kinase I isoform gamma-3	62055000		52155000			40174000		49012000	54239000	48045000		59246000
CSNK2A1;CSNK2A3	CSNK2A1	E7EU96;P68400;Q8NEV1	E7EU96	Casein kinase II subunit alpha;Casein kinase II subunit alpha 3	2088999936	2082400000	2085600000	2443000064	2172000000	2270500096	2884600064	2863300096	2611800064	2221600000	2025699968	1998400000
CSNK2A2	CSNK2A2	P19784;H3BSA1	P19784	Casein kinase II subunit alpha	563920000	533440000	692160000	526809984	533360000	649160000	699000000	674440000	675080000	545489984	502649984	623840000
CSNK2B;CSNK2B-LY6G5B-1181;CSNK2B-LY6G5B--991	CSNK2B	Q5SRQ6;P67870;Q5SRQ3;N0E472;A0A0G2JM12	Q5SRQ6	Casein kinase II subunit beta	991729984	1336800000	1135500032	1557200000	1716400000	1034499968	673699968	1124199936	1242599936	1008400000	1090599936	1045400000
CSPG4	CSPG4	Q6UVK1	Q6UVK1	Chondroitin sulfate proteoglycan 4		87329000	79799000	74394000	66279000	102020000		82588000	85753000	205610000	260460000	193020000
CSRP1	CSRP1	P21291;E9PS42;E9PND2;E9PP21	P21291	Cysteine and glycine-rich protein 1	1006400000	1368700032	1145200000	3280600064	3347500032	2428600064	3199600128	2082499968	1690700032	4251500032	3944399872	3431800064
CSRP2	CSRP2	Q16527;F8VQR7;F8VW96	Q16527	Cysteine and glycine-rich protein 2	580070016	645680000	500980000	2804300032	1705200000	1287500032	1398700032	941270016	754329984	2227099904	2475599872	2449999872
CSRP2BP	CSRP2BP	Q9H8E8;A0A075B6H4	Q9H8E8	Cysteine-rich protein 2-binding protein									17492000
CST3	CST3	P01034	P01034	Cystatin-C								40190000
CSTB	CSTB	P04080	P04080	Cystatin-B	948979968	723020032	546780032	494950016	1045299968	521160000	399880000	540190016	243970000	590169984	453940000	497569984
CSTF1	CSTF1	Q05048;A0A0A0MSZ9	Q05048	Cleavage stimulation factor subunit 1	1083200000	1148400000	1177900032	1038700032	1053299968	1001299968	616609984	926800000	1017800000	864289984	1010400000	1116400000
CSTF2	CSTF2	P33240;E7EWR4;E9PID8	P33240	Cleavage stimulation factor subunit 2	787769984	791720000	771059968	853619968	935929984	750120000	769619968	744009984	706289984	569169984	656540032	633160000
CSTF2T	CSTF2T	Q9H0L4	Q9H0L4	Cleavage stimulation factor subunit 2 tau variant	1256800000	1277900032	1221400064	1328300032	1364899968	1091299968	1295000064	1240499968	1404400000	1066000000	1215800064	1043100032
CSTF3	CSTF3	Q12996	Q12996	Cleavage stimulation factor subunit 3	905699968	842659968	925929984	906540032	822760000	853550016	588350016	935769984	1040200000	626579968	765609984	793150016
CTBP1	CTBP1	Q13363;D6RAX2;E7ESU7;E7EPF8	Q13363	C-terminal-binding protein 1	3126899968	3236900096	3280199936	3262200064	3412900096	3203899904	3045199872	3018200064	3256499968	2521900032	2867200000	2684800000
CTBP2	CTBP2	Q5SQP8;P56545	Q5SQP8	C-terminal-binding protein 2	1172000000	1011800000	1060200000	848569984	916169984	1198200064	1498599936	1105299968	1195299968	821180032	867910016	947550016
CTBS	CTBS	Q01459	Q01459	Di-N-acetylchitobiase	98524000	72656000	113740000	137790000	108640000	113490000		120960000	195330000	130220000	117900000	98874000
CTCF	CTCF	P49711	P49711	Transcriptional repressor CTCF	966889984	1108300032	1059200000	538249984	425960000	907990016	931539968	772080000	682569984	1130899968	842230016	904899968
CTDNEP1	CTDNEP1	I3L0X6;I3L3K5;I3L4B2;O95476	I3L0X6	CTD nuclear envelope phosphatase 1									5764100
CTDP1	CTDP1	A0A0J9YWB6;Q9Y5B0;A0A0J9YWJ4;K7EJD2;A0A0A0MR03	A0A0J9YWB6	RNA polymerase II subunit A C-terminal domain phosphatase	163890000	185530000	168540000	211000000	147190000	170820000	259830000	159500000	166220000	132370000	160640000	141860000
CTDSPL2	CTDSPL2	Q05D32	Q05D32	CTD small phosphatase-like protein 2	118360000	112640000	98355000	75848000	64918000	58289000	90965000	110840000	93987000	118460000	120940000	99562000
CTF1	CTF1	Q16619	Q16619	Cardiotrophin-1									11994000
CTGF	CTGF	P29279	P29279	Connective tissue growth factor	300649984	161030000	171260000	135730000	95442000	127600000		202150000	126270000	93155000		95177000
CTH	CTH	P32929	P32929	Cystathionine gamma-lyase	168180000	195390000	195560000	218460000	177990000	162130000	85887000	112810000	143990000	98189000	103490000	87457000
CTHRC1	CTHRC1	Q96CG8;E5RK99	Q96CG8	Collagen triple helix repeat-containing protein 1				51748000	45515000	38115000	52814000		57054000	82595000	233450000	75437000
CTIF	CTIF	O43310	O43310	CBP80/20-dependent translation initiation factor		13415000	12770000		16190000					26065000		21840000
CTNNA1	CTNNA1	P35221;G3XAM7	P35221	Catenin alpha-1	5161999872	5020199936	4879699968	5478300160	6159499776	5783199744	7110199808	6258899968	6301799936	6004499968	6252400128	6263499776
CTNNA2	CTNNA2	P26232;A0A0A0MRI5;A0A0A0MTJ6	P26232	Catenin alpha-2	169520000	243400000	157460000		255000000	164650000	263680000	205560000	173750000	183990000	188230000	210480000
CTNNAL1	CTNNAL1	Q9UBT7	Q9UBT7	Alpha-catulin	38934000	47738000			38682000				44775000
CTNNB1	CTNNB1	P35222;B4DGU4	P35222	Catenin beta-1	4236499968	4648099840	4170899968	5568500224	5071300096	5128099840	4628599808	4878799872	5169900032	5144800256	5375699968	5238000128
CTNNBIP1	CTNNBIP1	Q9NSA3	Q9NSA3	Beta-catenin-interacting protein 1			62127000		109670000	79316000			74216000	79268000	75236000	73830000
CTNNBL1	CTNNBL1	A0A087WUB9;Q8WYA6	A0A087WUB9	Beta-catenin-like protein 1	1564999936	1456099968	1440800000	1811900032	2024999936	1325299968	2017600000	1507200000	1557600000	1345100032	1188999936	1237100032
CTNND1	CTNND1	C9JZR2;O60716	C9JZR2	Catenin delta-1	3096499968	3295300096	2956800000	3855000064	3608999936	3526899968	4045600000	3186099968	3468699904	3369799936	3705499904	3331800064
CTPS1	CTPS1	P17812	P17812	CTP synthase 1	1923500032	1845200000	1947699968	2709700096	2826099968	2220199936	2119100032	2209299968	2189900032	2387300096	2374899968	2369600000
CTPS2	CTPS2	Q9NRF8	Q9NRF8	CTP synthase 2	1728300032	1606700032	1653400064	1963600000	2305700096	2044099968	1780099968	1915600000	1672499968	1610300032	1771399936	1638700032
CTR9	CTR9	Q6PD62	Q6PD62	RNA polymerase-associated protein CTR9 homolog	670000000	695369984	830950016	893830016	819240000	733160000	688780032	761510016	746950016	638700032	605059968	726060032
CTSA	CTSA	X6R5C5;X6R8A1;P10619	X6R5C5	Carboxypeptidase;Lysosomal protective protein;Lysosomal protective protein 32 kDa chain;Lysosomal protective protein 20 kDa chain	494990016	622200000	561240000	929350016	881430016	535169984	386830016	530430016	699209984	500790016	743710016	426049984
CTSB	CTSB	P07858	P07858	Cathepsin B;Cathepsin B light chain;Cathepsin B heavy chain	7216799744	7976200192	8249600000	10609999872	10254000128	8565799936	8909299712	6627599872	7969299968	7428800000	7552799744	7717199872
CTSC	CTSC	P53634	P53634	Dipeptidyl peptidase 1;Dipeptidyl peptidase 1 exclusion domain chain;Dipeptidyl peptidase 1 heavy chain;Dipeptidyl peptidase 1 light chain	3859200000	4791600128	4717899776	7836599808	8323100160	5634899968	4097900032	5452100096	6436599808	5826100224	7372599808	5351199744
CTSD	CTSD	A0A1B0GW44;A0A1B0GVD5;A0A1B0GWE8;P07339;A0A1B0GVP3;A0A1B0GV23;A0A1B0GU92;A0A1B0GU03;C9JH19;H7C469;F8WD96	A0A1B0GW44	Cathepsin D;Cathepsin D light chain;Cathepsin D heavy chain	7145099776	6146800128	8227400192	7666200064	7525499904	7621600256	4023000064	7218999808	8269700096	6191900160	5566400000	6420700160
CTSL	CTSL	P07711	P07711	Cathepsin L1;Cathepsin L1 heavy chain;Cathepsin L1 light chain	221030000	298969984	281380000	299340000	382480000	201640000	139140000	206310000	224560000	188330000	232460000	141780000
CTSZ	CTSZ	Q9UBR2	Q9UBR2	Cathepsin Z	1842300032	1632999936	1508700032	2483699968	2153100032	1584800000	926710016	1329299968	1426800000	1039500032	1418499968	1009500032
CTTN	CTTN	Q14247	Q14247	Src substrate cortactin	4381000192	4191500032	3896499968	4910600192	5654099968	4511799808	4605599744	3911699968	4264199936	4699599872	5253799936	4211699968
CTTNBP2	CTTNBP2	Q8WZ74;F8WB16;C9JFC9;H0Y448	Q8WZ74	Cortactin-binding protein 2	48421000	37556000			28116000	37685000		38493000				27911000
CTTNBP2NL	CTTNBP2NL	Q9P2B4;B1AMN7	Q9P2B4	CTTNBP2 N-terminal-like protein	165650000	105840000	94909000	157780000	168700000	155850000	192780000	155750000	139340000	116800000	148380000	150370000
CTU2	CTU2	H3BSW6;Q2VPK5	H3BSW6	Cytoplasmic tRNA 2-thiolation protein 2									27550000
CUBN	CUBN	O60494	O60494	Cubilin	867640000	1237799936	457590016	1470300032	1160999936	823030016	663539968	954060032	1496899968	53651000	83207000	59762000
CUL1	CUL1	Q13616;A0A0C4DGX4	Q13616	Cullin-1	867790016	665379968	720129984	462400000	464649984	773619968	954099968	819180032	693240000	629500032	527560000	716289984
CUL2	CUL2	A0A0A0MTN0;Q13617;Q5T2B5	A0A0A0MTN0	Cullin-2	1263900032	976790016	965440000	1208899968	1222899968	977560000	811100032	1017800000	1034099968	827820032	893430016	1088199936
CUL3	CUL3	Q13618	Q13618	Cullin-3	1624300032	1444499968	1567399936	1962400000	1712000000	1541400064	1256600064	1479800064	1678000000	1355200000	1571100032	1380400000
CUL4A	CUL4A	Q13619;A0A0A0MR50	Q13619	Cullin-4A	231380000	236740000	239140000	282129984	284929984	254840000	375920000	282460000	274160000	213620000	227100000	217050000
CUL4B	CUL4B	K4DI93;Q13620	K4DI93	Cullin-4B	992520000	1086200064	964249984	1116999936	1287000064	908680000	986270016	938940032	837990016	872489984	1022400000	887400000
CUL5	CUL5	Q93034	Q93034	Cullin-5	1055600000	976720000	1036800000	847320000	876360000	957500032	872680000	809600000	990739968	792329984	827150016	824179968
CUL7	CUL7	Q14999	Q14999	Cullin-7	298720000	246120000	210700000	248620000	274320000	268729984	207770000	301320000	320310016	250600000	262680000	335990016
CUTA	CUTA	O60888;C9IZG4	O60888	Protein CutA	1199100032	1333699968	1048200000	1632999936	1513100032	1221500032	845609984	775550016	1071000000	875990016	1132199936	1020099968
CUTC	CUTC	Q9NTM9;Q5TCZ7;A0A0B4J226	Q9NTM9	Copper homeostasis protein cutC homolog	75693000	76323000	62214000	120290000	82970000	68158000		51847000	71565000	67525000	49114000	74418000
CUX1	CUX1	P39880	P39880	Homeobox protein cut-like 1	447009984	452220000	444120000	458470016	513820000	532750016	705070016	505929984	657320000	563859968	603430016	460580000
CUX1	CUX1	Q13948	Q13948	Protein CASP												97353000
CWC15	CWC15	Q9P013	Q9P013	Spliceosome-associated protein CWC15 homolog	926339968	719369984	705800000	597129984	633459968	945580032	742950016	630000000	557900032	706990016	644729984	695009984
CWC22	CWC22	Q9HCG8;B7WP74	Q9HCG8	Pre-mRNA-splicing factor CWC22 homolog	208510000	163070000	193530000	131590000	186420000	137150000	273849984	185470000	189960000	209490000	210700000	177640000
CWC27	CWC27	Q6UX04;D6REK3	Q6UX04	Peptidyl-prolyl cis-trans isomerase CWC27 homolog	217560000	286230016	254020000	320780000	328800000	205940000	236810000	254720000	353760000	201850000	261200000	252920000
CWF19L1	CWF19L1	Q69YN2	Q69YN2	CWF19-like protein 1	274950016	272320000	246370000	391609984	336409984	289870016	255180000	326409984	239220000	193000000	248830000	234280000
CWF19L2	CWF19L2	H7C3G7;Q2TBE0;H0YE03	H7C3G7	CWF19-like protein 2	93071000	51457000	64762000	97512000	81725000				62958000		85794000
CXADR	CXADR	P78310	P78310	Coxsackievirus and adenovirus receptor	498630016	419870016	416480000	186680000	200000000	303070016	326889984	402880000	461710016	306840000	210990000	241230000
CXCL12	CXCL12	P48061	P48061	Stromal cell-derived factor 1;SDF-1-beta(3-72);SDF-1-alpha(3-67)	209740000	217140000	227790000	337209984	373220000	365780000	220670000	540140032	391270016	903350016	605590016	892110016
CXorf38	CXorf38	Q8TB03	Q8TB03	Uncharacterized protein CXorf38	192540000	123330000	133530000	183720000	156530000	202010000	117210000	187880000	147050000	118630000	170790000	210240000
CXorf56	CXorf56	Q9H5V9	Q9H5V9	UPF0428 protein CXorf56									21584000
CXXC1	CXXC1	Q9P0U4;K7EQ21	Q9P0U4	CXXC-type zinc finger protein 1	85828000	133340000	115370000	85079000	115920000	83693000	156450000	64230000	84365000	97360000	108980000	81127000
CXXC4	CXXC4	J9JIF5	J9JIF5
CXXC5	CXXC5	Q7LFL8;D6RDY2;D6RBE0;E7EVI8	Q7LFL8	CXXC-type zinc finger protein 5	70813000	31788000	61720000		30150000	54747000	55300000	70273000	37789000
CYB5A	CYB5A	P00167	P00167	Cytochrome b5	3073499904	2710200064	1914300032	3424699904	2762500096	3275599872	2928399872	2558700032	2602299904	2072400000	1942099968	2712000000
CYB5B	CYB5B	H3BUX2;O43169;D6RFH4	H3BUX2	Cytochrome b5 type B								1622400
CYB5B	CYB5B	J3KNF8	J3KNF8		974110016	816979968	950979968	589539968	277860000	673790016	514460000	906680000	768169984	1076400000	721500032	953910016
CYB5R1	CYB5R1	Q9UHQ9	Q9UHQ9	NADH-cytochrome b5 reductase 1	104970000	124020000	125570000	91556000	71497000	147920000	122040000	217620000	227380000	122000000	123300000	115760000
CYB5R2	CYB5R2	Q6BCY4;E9PIV9;E9PMI2;E9PQW2;E9PRM4	Q6BCY4	NADH-cytochrome b5 reductase 2	258600000	255170000	290550016	265620000	278220000	292169984	260120000	213060000	250590000	180980000	186920000	202950000
CYB5R3	CYB5R3	P00387;B1AHF3	P00387	NADH-cytochrome b5 reductase 3;NADH-cytochrome b5 reductase 3 membrane-bound form;NADH-cytochrome b5 reductase 3 soluble form	3103699968	2581799936	2709499904	1351500032	756220032	2684900096	4337399808	2792699904	2543699968	3622700032	2771500032	3594400000
CYC1	CYC1	P08574	P08574	Cytochrome c1, heme protein, mitochondrial	1792700032	1939000064	1816499968	680190016	479369984	1272999936	1538200064	1523900032	1198599936	1569799936	1220700032	1656400000
CYCS	CYCS	C9JFR7;P99999	C9JFR7	Cytochrome c	2359899904	631800000	495529984	349000000	309110016	565240000	388289984	380020000	180390000	1161200000	288990016	1568800000
CYFIP1	CYFIP1	Q7L576;A0A0G2JR96;A0A0G2JQT1	Q7L576	Cytoplasmic FMR1-interacting protein 1	2103200000	1956400000	1804199936	1739000064	1910400000	1645900032	2312499968	2110000000	1672000000	1932000000	1902800000	1944400000
CYFIP2	CYFIP2	E7EVJ5;Q96F07;H7C229;E7EW33	E7EVJ5	Cytoplasmic FMR1-interacting protein 2	102540000	113180000	134280000	116500000	175910000	128030000		119200000	117840000	110360000	147110000	113070000
CYGB	CYGB	K7EMC7;Q8WWM9	K7EMC7	Cytoglobin	111810000	85482000	79013000	196740000	100420000	370920000	85503000	115780000	92365000	423529984	114930000	262620000
CYHR1	CYHR1	E9PJD7;Q6ZMK1;E9PQ42	E9PJD7	Cysteine and histidine-rich protein 1	53165000	47953000	43724000	75915000	73281000	46516000		52054000	64669000	36172000	51929000	41544000
CYP1B1	CYP1B1	Q16678	Q16678	Cytochrome P450 1B1			19432000				64102000	50875000	58361000	69119000	57872000	39860000
CYP20A1	CYP20A1	E9PHG5;Q6UW02;F8WBE2;C9J8K7	E9PHG5	Cytochrome P450 20A1								45397000
CYP27A1	CYP27A1	Q02318	Q02318	Sterol 26-hydroxylase, mitochondrial	43716000	35582000	32289000	34267000	24047000			37902000	25702000	24361000		30687000
CYP51A1	CYP51A1	A0A0C4DFL7;Q16850	A0A0C4DFL7	Lanosterol 14-alpha demethylase	364070016	312889984	317750016	195590000	140980000	351790016	437300000	458070016	324929984	376230016	330969984	396500000
CYR61	CYR61	O00622	O00622	Protein CYR61	65960000	40517000	38345000	51136000	47087000	63456000		119300000	58908000	184620000	81740000	128230000
CYTH2;CYTH3	CYTH2	A0A0D9SFG6;Q99418;O43739	A0A0D9SFG6	Cytohesin-2;Cytohesin-3	79728000	61720000	55014000	71800000	56570000	56910000		62776000	62323000	62939000	47103000	61575000
D2HGDH	D2HGDH	Q8N465;H7C0N1;F8WCF9;H7BZ32;G5E9E8;B5MCV2	Q8N465	D-2-hydroxyglutarate dehydrogenase, mitochondrial					15057000		25641000		23059000
DAB2	DAB2	P98082	P98082	Disabled homolog 2	496320000	732070016	627059968	777299968	811760000	594259968	1062300032	645779968	788179968	305300000	294929984	253960000
DAB2IP	DAB2IP	H0Y3A3;Q5VWQ8	H0Y3A3	Disabled homolog 2-interacting protein			56059000	69082000	75869000	87736000			90400000	50984000	93980000
DACH1	DACH1	A0A087WZP2;Q9UI36;A0A087WY66;A0A087WZA7	A0A087WZP2	Dachshund homolog 1	1040300032	1089900032	1418599936	1316800000	1155800064	984929984	1284000000	1095800064	1037800000	953400000	1025200000	990620032
DAD1	DAD1	F5GXX5;P61803;F5H895;A0A0B4J239	F5GXX5	Dolichyl-diphosphooligosaccharide--protein glycosyltransferase subunit DAD1	886129984	465200000	409830016			557660032	667049984	616929984	189220000	1090200064	239880000	775009984
DAG1	DAG1	Q14118	Q14118	Dystroglycan;Alpha-dystroglycan;Beta-dystroglycan	588590016	686040000	613449984	412750016	449540000	521960000	760929984	584700032	591539968	445550016	363900000	490560000
DAGLB	DAGLB	E7ET49;Q8NCG7	E7ET49	Sn1-specific diacylglycerol lipase beta									7353400
DAK;TKFC	DAK	Q3LXA3;H0YCY6	Q3LXA3	Bifunctional ATP-dependent dihydroxyacetone kinase/FAD-AMP lyase (cyclizing);ATP-dependent dihydroxyacetone kinase;FAD-AMP lyase (cyclizing)	1273699968	1221500032	1099800064	1458300032	1250800000	1381299968	1510200064	1215000064	1193600000	992819968	1143900032	1031800000
DAP3	DAP3	P51398;V9GZ03;V9GYL9	P51398	28S ribosomal protein S29, mitochondrial	169160000	153970000	160680000	184220000	186090000	166860000		223880000	192240000	203560000	179170000	175210000
DAPK1	DAPK1	P53355	P53355	Death-associated protein kinase 1									4667300
DAPK3	DAPK3	O43293	O43293	Death-associated protein kinase 3						29039000
DARS	DARS	P14868	P14868	Aspartate--tRNA ligase, cytoplasmic	9142500352	7790700032	8258899968	8988000256	8504600064	7948400128	8259400192	7091800064	7373000192	6319200256	6737299968	6957000192
DARS2	DARS2	Q6PI48	Q6PI48	Aspartate--tRNA ligase, mitochondrial	149200000	170610000	129270000	195680000	156210000	116450000	361310016	183670000	205430000	131210000	104750000	139350000
DAXX	DAXX	Q9UER7	Q9UER7	Death domain-associated protein 6	68272000	66916000	96261000	80977000	75988000				63493000	65754000	64618000	73490000
DAZAP1	DAZAP1	K7EQ55;K7EK33;Q96EP5;K7EQ02	K7EQ55	DAZ-associated protein 1	2697100032	2698400000	2796300032	3646000128	2877700096	2742899968	2983200000	2566200064	2699200000	2279099904	1743500032	2298899968
DBI	DBI	P07108;B8ZWD1;A0A0A0MTI5	P07108	Acyl-CoA-binding protein	2843800064	1034899968	1043600000	426540000	585640000	1139200000	261440000	991689984	361000000	1607200000	364660000	1626700032
DBN1	DBN1	Q16643;D6R9W4	Q16643	Drebrin	5803599872	5492499968	5727799808	8788100096	10046000128	8489399808	12974999552	8963200000	9783300096	7845000192	9814400000	7372299776
DBNL	DBNL	B4DDD6	B4DDD6										19748000
DBNL	DBNL	Q9UJU6;H0Y5J4	Q9UJU6	Drebrin-like protein	3451300096	3097400064	3089700096	4493499904	4131599872	4214799872	4277299968	3671500032	4109299968	3897900032	4158799872	3399800064
DBR1	DBR1	Q9UK59	Q9UK59	Lariat debranching enzyme	358260000	507990016	490180000	626849984	506190016	374390016	332689984	406590016	470000000	374760000	461520000	299200000
DBT	DBT	P11182;Q5VVL7	P11182	Lipoamide acyltransferase component of branched-chain alpha-keto acid dehydrogenase complex, mitochondrial	748230016	928659968	737660032	844009984	935209984	676659968	137050000	485020000	755379968	523550016	626880000	579169984
DCAF10	DCAF10	A0A0A0MQT4;Q5QP82	A0A0A0MQT4	DDB1- and CUL4-associated factor 10									11036000
DCAF11	DCAF11	Q8TEB1;H0YN92	Q8TEB1	DDB1- and CUL4-associated factor 11						84004000
DCAF13	DCAF13	A0A087WT20;Q9NV06;B3KME9	A0A087WT20	DDB1- and CUL4-associated factor 13	156300000	124970000	107810000	86854000		130980000	138560000	159990000	85131000	124410000	110160000	159520000
DCAF16	DCAF16	Q9NXF7	Q9NXF7	DDB1- and CUL4-associated factor 16								24211000
DCAF5;WDR22	DCAF5	Q96JK2;Q8TBB7	Q96JK2	DDB1- and CUL4-associated factor 5	66366000	51411000	49133000		50766000
DCAF7	DCAF7	P61962;A0A087WWI6	P61962	DDB1- and CUL4-associated factor 7	744019968	626630016	671470016	670600000	640480000	687489984	762310016	750430016	753980032	487369984	547100032	677230016
DCAF8	DCAF8	G3V3G9;Q5TAQ9;V9GY54	G3V3G9	DDB1- and CUL4-associated factor 8	1076000000	1170700032	1149600000	1712600064	1421900032	932520000	126970000	960969984	1406300032	792120000	934579968	840790016
DCAKD	DCAKD	K7ESP4;Q8WVC6	K7ESP4	Dephospho-CoA kinase domain-containing protein	291809984	350689984	310470016	238660000	175980000	252880000	220950000	369849984	262990000	362089984	292249984	316880000
DCDC2	DCDC2	Q9UHG0	Q9UHG0	Doublecortin domain-containing protein 2	371920000	376329984	339920000	304080000	192220000	232200000	469609984	208630000	406750016	195940000	184840000	155040000
DCHS1	DCHS1	Q96JQ0	Q96JQ0	Protocadherin-16	304200000	207580000	237410000		276900000	316060000		300700000	204760000	203980000	212550000	218640000
DCK	DCK	D6RFG8;P27707;D6RCP9	D6RFG8	Deoxycytidine kinase	419529984	357049984	384630016	504550016	537689984	451449984	656870016	329240000	326920000	241220000	320200000	357510016
DCLK1	DCLK1	O15075;Q5VZY9	O15075	Serine/threonine-protein kinase DCLK1	31406000	42263000	28344000			60568000	213080000	281190016	216700000	240910000	171460000	254390000
DCN	DCN	P07585;F8VXZ8;F8VUF6;F8VWU0	P07585	Decorin	113720000	216090000	129800000	897169984	992409984	1010899968	278120000	369030016	624769984	2249499904	2637100032	2001799936
DCP1A	DCP1A	Q9NPI6;A0A087WT55	Q9NPI6	mRNA-decapping enzyme 1A	318129984	198210000	190660000	240290000	157200000	309620000		258030000	300960000	227770000	188500000	290030016
DCP1B	DCP1B	Q8IZD4;F5GZK9	Q8IZD4	mRNA-decapping enzyme 1B	45644000	70051000	62813000	88445000	83329000	48077000		70409000	45149000	43501000	68120000	69458000
DCPS	DCPS	Q96C86	Q96C86	m7GpppX diphosphatase	1083000064	766449984	1020099968	974419968	878969984	1037000000	554040000	775600000	783779968	768440000	691209984	825800000
DCTD	DCTD	P32321;D6RBJ9	P32321	Deoxycytidylate deaminase	559699968	727760000	596929984	710449984	747299968	552000000	736169984	522300000	515350016	501580000	531169984	366350016
DCTN1;DKFZp686E0752	DCTN1	E7EX90;Q6AWB1	E7EX90		4154400000	4595999744	4476199936	7301300224	6819299840	5100800000	7078400000	4940499968	6296500224	5188599808	6392500224	4897299968
DCTN2	DCTN2	Q13561;F8W1I6;H0YI98;F8VW18	Q13561	Dynactin subunit 2	2948800000	3180800000	3248800000	4012600064	4423099904	3663099904	5073900032	3682099968	4429899776	3673999872	4404700160	4015000064
DCTN3	DCTN3	O75935;X6RCK5;X6RLR1;X6RA56;A0A0A0MRV8	O75935	Dynactin subunit 3	762220032	776800000	846590016	1107600000	1102800000	839369984	609849984	935500032	1069000000	962640000	1024600000	952899968
DCTN4	DCTN4	Q9UJW0	Q9UJW0	Dynactin subunit 4	552990016	523460000	533820000	593249984	669980032	609379968	729960000	587209984	628630016	580590016	651110016	567230016
DCTN5	DCTN5	Q9BTE1;H3BR94;H3BUD2;H3BS05	Q9BTE1	Dynactin subunit 5	150900000	117350000	96657000	146400000	131590000	173100000	248260000	176350000	120080000	171110000	138700000	177190000
DCTN6	DCTN6	O00399	O00399	Dynactin subunit 6	193040000	201880000	207860000	335840000	284000000	265360000		262700000	215890000	228790000	239990000	261940000
DCTPP1	DCTPP1	Q9H773	Q9H773	dCTP pyrophosphatase 1	501080000	648780032	655609984	791040000	766009984	634360000	655430016	582760000	635820032	556019968	663520000	453110016
DCUN1D1	DCUN1D1	Q96GG9;C9JVE2;C9J8R4	Q96GG9	DCN1-like protein 1;DCN1-like protein	512960000	707880000	706009984	719310016	642659968	656659968	242960000	428880000	532849984	454400000	446100000	354880000
DCUN1D5	DCUN1D5	Q9BTE7;E9PQV9;E9PM04	Q9BTE7	DCN1-like protein 5;DCN1-like protein	108820000	124280000	125300000	98412000	109950000	135960000	125120000	140560000	142320000	139060000	149910000	139330000
DCX	DCX	H3BLV5;O43602;A0A1B0GWD1;A8K340;A0A140LJL1;A0A1B0GUE1;E7EU50	H3BLV5	Neuronal migration protein doublecortin	614960000	569529984	467500000	1055299968	1045299968	1305200000	1769600000	1200800000	1439800064	1543100032	1553200000	1963900032
DCXR	DCXR	J3KS22;Q7Z4W1;J3QS36;J3QL34;J3KRZ4	J3KS22	L-xylulose reductase	1312700032	1141400064	1264199936	1120800000	1260300032	1178599936	874540032	845280000	1033200000	828899968	785209984	895420032
DDA1	DDA1	Q9BW61	Q9BW61	DET1- and DDB1-associated protein 1					93346000	41355000	38754000	52994000	64986000	49009000		32467000
DDAH1	DDAH1	O94760;B4DYP1	O94760	N(G),N(G)-dimethylarginine dimethylaminohydrolase 1	2420999936	2471399936	2322200064	3520100096	3240199936	2026599936	1431200000	1789200000	1987500032	1978400000	2385999872	1717500032
DDAH2	DDAH2	O95865;A0A140T971;Q5SSV3;Q5SRR8;H0Y7N1	O95865	N(G),N(G)-dimethylarginine dimethylaminohydrolase 2	5523500032	4689500160	5714500096	5773700096	6086099968	5495600128	5347999744	5113699840	4979700224	5196800000	6523599872	5592399872
DDB1	DDB1	Q16531;F5GY55	Q16531	DNA damage-binding protein 1	8951100416	9117200384	9614900224	11130000384	11500000256	8344600064	8359300096	7721299968	9206899712	6685300224	8054600192	6795899904
DDB2	DDB2	Q92466	Q92466	DNA damage-binding protein 2	107140000	70794000	53630000	63191000	64396000	88555000		53985000	57934000	57901000	66244000	79318000
DDC	DDC	A0A087WV24;P20711;F8WER1;H7BZF7;A0A087WU57	A0A087WV24	Aromatic-L-amino-acid decarboxylase	219500000	208500000	191700000	120180000	176180000	218200000		155590000	140700000	113170000
DDHD2	DDHD2	O94830	O94830	Phospholipase DDHD2	48253000				84530000					43173000	50112000
DDI2	DDI2	Q5TDH0	Q5TDH0	Protein DDI1 homolog 2	727950016	779729984	825249984	824920000	898960000	517140000	473129984	490180000	577740032	376860000	401320000	412280000
DDN	DDN	O94850	O94850	Dendrin	250770000	320249984	304249984		111990000	113650000	169290000	134960000	125670000
DDOST	DDOST	A0A0C4DGS1;P39656	A0A0C4DGS1	Dolichyl-diphosphooligosaccharide--protein glycosyltransferase 48 kDa subunit	3552000000	4055099904	3404900096	1273799936	914689984	2738099968	1998200064	3272800000	2698299904	3651200000	2645600000	3950099968
DDR1	DDR1	A0A0G2JNZ7;A0A0A0MSX3;Q08345;A0A0G2JI85	A0A0G2JNZ7	Epithelial discoidin domain-containing receptor 1	75533000	68814000	107700000		30473000	39343000		45029000		26650000	26209000	44010000
DDRGK1	DDRGK1	Q96HY6;A0A0A0MRX2	Q96HY6	DDRGK domain-containing protein 1	602819968	573550016	448360000	163510000	123960000	440449984	758940032	603929984	519860000	519480000	414940000	539820032
DDT;DDTL	DDT	P30046;B5MC82;A6NHG4;J3KQ18	P30046	D-dopachrome decarboxylase;D-dopachrome decarboxylase-like protein	2246299904	2270799872	2180400128	2317100032	1867399936	2165700096	696369984	1579600000	2132999936	1908899968	2039399936	1848600064
DDX1	DDX1	Q92499;F1T0B3;A0A087X2G1	Q92499	ATP-dependent RNA helicase DDX1	9495300096	10110000128	9740199936	11148999680	10702000128	9684500480	7660000256	9350700032	8937400320	6647600128	7610500096	7827400192
DDX10	DDX10	E9PIF2;Q13206	E9PIF2	Probable ATP-dependent RNA helicase DDX10										39945000		51548000
DDX17	DDX17	H3BLZ8;Q92841	H3BLZ8	Probable ATP-dependent RNA helicase DDX17	20963999744	24885000192	24764999680	27785000960	25898999808	20632000512	22704001024	20879998976	22833000448	18428000256	20423000064	19135000576
DDX18	DDX18	Q9NVP1	Q9NVP1	ATP-dependent RNA helicase DDX18	629720000	480190016	546419968	378489984	351800000	441920000	444040000	577150016	471380000	545920000	535760000	560040000
DDX19A	DDX19A	F6QDS0;I3L352	F6QDS0		152810000				198040000		232260000	108150000	128460000	95170000	142340000	55000000
DDX19A	DDX19A	Q9NUU7;I3L0H8	Q9NUU7	ATP-dependent RNA helicase DDX19A	2529900032	2489999872	2612600064	2553400064	2899399936	2740499968	2971200000	2392000000	2512300032	2119699968	2482500096	2153400064
DDX19B	DDX19B	H3BQK0;Q9UMR2	H3BQK0	ATP-dependent RNA helicase DDX19B		53492000	47178000	71675000							54710000
DDX20	DDX20	Q9UHI6	Q9UHI6	Probable ATP-dependent RNA helicase DDX20	211370000	201670000	187850000	228410000	239210000	175470000	168570000	237430000	241990000	175700000	236470000	213110000
DDX21	DDX21	Q9NR30	Q9NR30	Nucleolar RNA helicase 2	1090099968	833299968	869459968	445940000	319590016	944120000	1326300032	1164199936	612630016	1425900032	794630016	1330000000
DDX23	DDX23	Q9BUQ8	Q9BUQ8	Probable ATP-dependent RNA helicase DDX23	2084000000	1891500032	1939600000	1659800064	1756899968	1880800000	3023300096	2054899968	1877100032	1680400000	1574599936	1778000000
DDX24	DDX24	G3V529;Q9GZR7	G3V529	ATP-dependent RNA helicase DDX24	76408000	55129000	72896000			75984000	62920000	94064000	56373000	71931000	37418000	79000000
DDX27	DDX27	B7Z6D5;Q96GQ7	B7Z6D5	Probable ATP-dependent RNA helicase DDX27	359769984	302969984	298470016	276500000	249270000	294400000	336609984	337270016	363120000	326929984	287380000	376980000
DDX39A	DDX39A	O00148;K7EQN7	O00148	ATP-dependent RNA helicase DDX39A	396310016	379750016	419920000	495720000	482440000	415420000	817139968	499420000	429409984	346489984	313000000	429529984
DDX39B	DDX39B	H0Y400	H0Y400								87960000
DDX39B	DDX39B	Q13838;Q5STU3;A0A0G2JJZ9;F6WLT2;A0A140T9X3;A0A140T996;A0A0A0MT12;F6TRA5;A0A140T9X9;F6S4E6;F6UJC5;A0A140TA18	Q13838	Spliceosome RNA helicase DDX39B	17584001024	17063000064	17075999744	20004999168	17500999680	16408999936	11704000512	18665000960	18722000896	13230999552	13372999680	15612999680
DDX3X;DDX3Y	DDX3X	A0A0D9SFB3;A0A0D9SG12;A0A0D9SF53;O00571;O15523	A0A0D9SFB3	ATP-dependent RNA helicase DDX3X;ATP-dependent RNA helicase DDX3Y	7886499840	7437499904	7633200128	8592499712	8682800128	8236199936	7501400064	9482399744	9586799616	8009299968	7526700032	7832800256
DDX41	DDX41	J3KNN5;Q9UJV9	J3KNN5	Probable ATP-dependent RNA helicase DDX41	446580000	347000000	454160000	583340032	442489984	414750016	500510016	392180000	472040000	435980000	368929984	346500000
DDX42	DDX42	Q86XP3;A0A0A0MSJ0	Q86XP3	ATP-dependent RNA helicase DDX42	1759200000	1737200000	1616600064	2101200000	1982499968	1705100032	1919500032	1568400000	1873799936	1463800064	1569200000	1400099968
DDX46	DDX46	A0A0C4DG89;Q7L014	A0A0C4DG89	Probable ATP-dependent RNA helicase DDX46	3424499968	3371699968	3460999936	3447300096	3416399872	3102400000	3398899968	3135000064	2934700032	2654500096	2618099968	2760000000
DDX47	DDX47	Q9H0S4	Q9H0S4	Probable ATP-dependent RNA helicase DDX47	207390000	144060000	131220000	143320000	113600000	140630000	168790000	243090000	129750000	190550000	216500000	232460000
DDX49	DDX49	Q9Y6V7	Q9Y6V7	Probable ATP-dependent RNA helicase DDX49									444240000
DDX5	DDX5	P17844;J3KTA4	P17844	Probable ATP-dependent RNA helicase DDX5	5066599936	4295499776	4591099904	5334400000	5491400192	5069000192	7283999744	7512900096	6575200256	5345900032	4605799936	5264900096
DDX50	DDX50	Q9BQ39;A0A087WVC1	Q9BQ39	ATP-dependent RNA helicase DDX50	736739968	589590016	600129984	507940000	467369984	610030016	707430016	889619968	497009984	703400000	578910016	786300032
DDX51	DDX51	Q8N8A6	Q8N8A6	ATP-dependent RNA helicase DDX51											12090000
DDX52	DDX52	Q9Y2R4	Q9Y2R4	Probable ATP-dependent RNA helicase DDX52	16385000	10716000	8729200			12766000		20254000	11180000	15146000	10586000	17172000
DDX54	DDX54	Q8TDD1	Q8TDD1	ATP-dependent RNA helicase DDX54	234480000	251450000	272870016	198500000	239840000	162150000	139710000	226800000	194450000	222260000	211580000	196140000
DDX56	DDX56	G3V0G3;Q9NY93;F8WDT8;H7C3E9	G3V0G3	Probable ATP-dependent RNA helicase DDX56	82613000					64162000		86652000	57235000	66711000		88335000
DDX6	DDX6	P26196	P26196	Probable ATP-dependent RNA helicase DDX6	4668599808	4966700032	5481900032	5579899904	5677599744	5010200064	4735099904	4537399808	4816600064	4751399936	4456000000	4091200000
DECR1	DECR1	Q16698	Q16698	2,4-dienoyl-CoA reductase, mitochondrial	3025999872	3164000000	3139500032	3574899968	3937299968	3318599936	3245400064	3144399872	3120100096	2392699904	2861299968	2729700096
DECR2	DECR2	Q9NUI1;A0A0J9YWI0;Q4VXZ8	Q9NUI1	Peroxisomal 2,4-dienoyl-CoA reductase	87062000	92348000	150420000	186620000	131110000	129800000		108930000	121400000	103620000	89566000	60249000
DEK	DEK	P35659;B4DFG0	P35659	Protein DEK	3427699968	3665200128	4340800000	3754599936	3655099904	3393999872	2859699968	2816399872	3822099968	3091599872	3585700096	3040999936
DENND1A	DENND1A	Q8TEH3;A0A0A0MS48	Q8TEH3	DENN domain-containing protein 1A								18267000
DENND4C	DENND4C	R4GNB2;R4GN35;Q5VZ89	R4GNB2	DENN domain-containing protein 4C	141820000	108760000	104910000	122610000	118160000	117780000		96005000	140100000	92061000		100040000
DENR	DENR	O43583;F8VVL1	O43583	Density-regulated protein	881600000	838369984	1028899968	1032300032	705800000	963660032	1626499968	762400000	584310016	842140032	819849984	723230016
DEPTOR	DEPTOR	Q8TB45	Q8TB45	DEP domain-containing mTOR-interacting protein	191760000	204050000	217800000	142380000	155410000	117540000		111900000	105040000			74836000
DERA	DERA	Q9Y315;E9PPM8;G3V158	Q9Y315	Deoxyribose-phosphate aldolase	258690000	317390016	283070016	272300000	362950016	221140000	222390000	306880000	311640000	274849984	261830000	218510000
DERL1	DERL1	E5RGY0;B4E1G1;Q9BUN8	E5RGY0	Derlin-1									33363000
DERL2	DERL2	Q9GZP9;I3L3R8;I3L4W7;K7EQE8;I3L1W3;I3L1S8;I3L1T3;I3L0R8	Q9GZP9	Derlin-2							83781000
DES	DES	P17661	P17661	Desmin	1737200000	1845200000	1793699968	4757199872	5535200256	4819599872	6709600256	6866899968	7423799808	7533000192	6899299840	6222099968
DET1	DET1	H0YK09;H0YN79;Q7L5Y6	H0YK09	DET1 homolog				3806500
DFFA	DFFA	O00273	O00273	DNA fragmentation factor subunit alpha	1624400000	1543600000	1756700032	1702400000	1552899968	1189699968	1238400000	1041699968	1260600064	1182200064	1431800064	1216700032
DFNA5	DFNA5	O60443;H7C3W1	O60443	Non-syndromic hearing impairment protein 5			24744000	29704000	40511000	36548000			37446000	22584000	58219000	36452000
DGCR14	DGCR14	Q96DF8;F8WEF8	Q96DF8	Protein DGCR14									23663000
DGUOK	DGUOK	Q16854	Q16854	Deoxyguanosine kinase, mitochondrial								17880000
DHCR7	DHCR7	Q9UBM7	Q9UBM7	7-dehydrocholesterol reductase	578409984	465049984	517100000	268010000	222040000	475230016	416500000	422980000	286990016	697960000	497660000	760870016
DHFR	DHFR	P00374;B4DM58	P00374	Dihydrofolate reductase	59630000	60151000	50401000	78833000	103770000	65246000		125510000	70650000	78717000	75290000	60797000
DHODH	DHODH	Q02127;J3QRQ3;I3L449;I3NI32	Q02127	Dihydroorotate dehydrogenase (quinone), mitochondrial		72617000	33522000	32147000	28746000						33426000
DHPS	DHPS	P49366;Q5J8M5;A0A087WZK0;M0R253;M0QX43;B4E3M2;M0R264	P49366	Deoxyhypusine synthase	174850000	125490000	171760000	118950000	131110000	103760000		104340000	121520000	115640000	81700000	109770000
DHRS1	DHRS1	Q96LJ7;H0YNC2	Q96LJ7	Dehydrogenase/reductase SDR family member 1	173090000	120460000	168470000	123270000	156060000	189300000	200450000	151090000	183830000	166810000	113060000	188440000
DHRS11	DHRS11	Q6UWP2;A0A087WZN3	Q6UWP2	Dehydrogenase/reductase SDR family member 11	100870000	101780000	134490000	120020000	99754000	113360000		93649000		97258000	78264000	90744000
DHRS13	DHRS13	Q6UX07	Q6UX07	Dehydrogenase/reductase SDR family member 13	76245000
DHRS3	DHRS3	O75911	O75911	Short-chain dehydrogenase/reductase 3	170810000	138480000	165150000	138690000	123010000	139890000		113060000	132550000	299449984	207260000	307420000
DHRS4	DHRS4	Q9BTZ2;F5GWZ1	Q9BTZ2	Dehydrogenase/reductase SDR family member 4	248080000	293660000	288900000	309710016	327889984	313600000	272100000	374470016	245420000	200500000	175180000	232870000
DHRS7	DHRS7	Q9Y394;A0A087X0Z7;H0YJ66;H0YJE4	Q9Y394	Dehydrogenase/reductase SDR family member 7	404820000	359129984	268350000	166720000	95681000	296160000	274400000	404800000	277000000	458670016	350489984	532740000
DHRS7B	DHRS7B	A0A0C4DGQ8;Q6IAN0;J3KRS1	A0A0C4DGQ8	Dehydrogenase/reductase SDR family member 7B	351190016	252200000	264710000	141560000	76650000	278710016	217760000	333500000	314880000	263320000	175300000	344470016
DHTKD1	DHTKD1	Q96HY7	Q96HY7	Probable 2-oxoglutarate dehydrogenase E1 component DHKTD1, mitochondrial	264040000	215940000	316860000	251840000	199450000	235630000	268700000	253540000	313480000	160400000	157890000	130050000
DHX15	DHX15	O43143	O43143	Pre-mRNA-splicing factor ATP-dependent RNA helicase DHX15	9313999872	9436399616	8247000064	9436300288	9234799616	8207600128	9835599872	8873900032	8923700224	6442800128	7274899968	6889999872
DHX16	DHX16	O60231;A0A140T947	O60231	Putative pre-mRNA-splicing factor ATP-dependent RNA helicase DHX16	270230016	232950000	253680000	192830000	194630000	274550016	354580000	306230016	275910016	257480000	173780000	244150000
DHX29	DHX29	Q7Z478;A0A087WYN9	Q7Z478	ATP-dependent RNA helicase DHX29	269400000	292550016	310720000	157040000	192300000	242730000	581910016	324830016	213260000	351100000	259330000	308110016
DHX30	DHX30	H7BXY3;Q7L2E3	H7BXY3	Putative ATP-dependent RNA helicase DHX30	508460000	379270016	374449984	195190000	147810000	379849984	556240000	527180000	332430016	516670016	331750016	553800000
DHX35	DHX35	Q5THR1;Q9H5Z1	Q5THR1	Probable ATP-dependent RNA helicase DHX35		28129000				35198000		49251000	34901000	28248000	23394000	27517000
DHX36	DHX36	Q9H2U1;E7EWK3	Q9H2U1	ATP-dependent RNA helicase DHX36	412660000	421320000	451350016	354350016	395400000	423060000	420380000	519460000	387420000	436070016	441249984	510750016
DHX37	DHX37	Q8IY37;F5H3Y4	Q8IY37	Probable ATP-dependent RNA helicase DHX37								34599000
DHX38	DHX38	Q92620	Q92620	Pre-mRNA-splicing factor ATP-dependent RNA helicase PRP16	355769984	360600000	390820000	412529984	370320000	371980000	424409984	336910016	348380000	400329984	326740000	347580000
DHX40	DHX40	Q8IX18	Q8IX18	Probable ATP-dependent RNA helicase DHX40	35192000	27559000	24421000			26609000		34926000	25467000	25793000	25983000	36507000
DHX57	DHX57	Q6P158;H7C109	Q6P158	Putative ATP-dependent RNA helicase DHX57	108920000	94920000	88943000	99543000	96724000	110460000	111970000	110990000	79266000	110810000	82214000	143840000
DHX8	DHX8	Q14562;F5H658	Q14562	ATP-dependent RNA helicase DHX8	71047000	62516000	83862000	66092000	66869000	72150000		103140000	96928000	82956000	72319000	77729000
DHX9	DHX9	Q08211	Q08211	ATP-dependent RNA helicase A	20169000960	20111998976	20774000640	17075000320	19313999872	19217999872	20618999808	20305999872	20010000384	16430999552	16705000448	17440000000
DIABLO	DIABLO	Q9NR28;A0A024RBT2;F5H796;F5GXT8	Q9NR28	Diablo homolog, mitochondrial	1331800064	957449984	1055200000	943129984	726899968	1136800000	1474899968	792750016	700320000	1301100032	798350016	1232300032
DIAPH1	DIAPH1	A0A0G2JH68;O60610;A0A140T8Z0;H9KV28	A0A0G2JH68	Protein diaphanous homolog 1	635180032	569830016	489310016	566620032	608700032	707720000	894910016	700099968	857960000	540489984	695100032	567649984
DIAPH2	DIAPH2	A6NML8;C9J6U3;K4DI95;O60879	A6NML8	Protein diaphanous homolog 2	476940000	359910016	422760000	348220000	364569984	381649984	295360000	357300000	314540000	441830016	386200000	416849984
DICER1	DICER1	Q9UPY3	Q9UPY3	Endoribonuclease Dicer	847230016	917489984	917169984	1089400064	977070016	851929984	1433299968	1007500032	988760000	840300032	953750016	797569984
DIDO1	DIDO1	Q9BTC0	Q9BTC0	Death-inducer obliterator 1	677390016	604889984	539809984	380230016	377369984	512140000	663310016	710899968	524910016	589080000	486990016	553779968
DIEXF	DIEXF	Q68CQ4;H7C2R4	Q68CQ4	Digestive organ expansion factor homolog			29690000
DIMT1	DIMT1	Q9UNQ2;A0A0C4DGB1;D6RCL3	Q9UNQ2	Probable dimethyladenosine transferase	96141000	80550000	70708000	57980000	54941000	81415000		92397000	66854000	81056000	59519000	71643000
DIP2B	DIP2B	Q9P265	Q9P265	Disco-interacting protein 2 homolog B	247190000	224370000	264720000	226670000	173640000	175980000	197720000	248390000	196310000	258620000	187810000	255440000
DIP2C	DIP2C	A0A0U1RQW6;Q9Y2E4;E7EPU2	A0A0U1RQW6	Disco-interacting protein 2 homolog C		117980000	114790000	93549000	125910000	124070000				110270000	109110000	136510000
DIS3	DIS3	Q9Y2L1;G3V1J5;F2Z2C0	Q9Y2L1	Exosome complex exonuclease RRP44	1069299968	762089984	763260032	671649984	557100032	841000000	1270899968	963980032	842899968	846099968	529030016	932800000
DIS3L	DIS3L	Q8TF46	Q8TF46	DIS3-like exonuclease 1		22221000
DIS3L2	DIS3L2	Q8IYB7	Q8IYB7	DIS3-like exonuclease 2	377430016	418049984	382160000	339360000	395289984	373320000		273780000	402080000	359360000	392940000	309560000
DKC1	DKC1	O60832;C9IYT0	O60832	H/ACA ribonucleoprotein complex subunit 4	1779600000	1959699968	1721299968	1226499968	1465100032	1589699968	1726899968	1645400064	1715900032	1394099968	1428700032	1519200000
DKFZp434G0522;KLHDC4	DKFZp434G0522	Q9UF94;H3BQH3;Q8TBB5	Q9UF94	Kelch domain-containing protein 4					29656000
DKFZp686H0575;ELF1	DKFZp686H0575	Q6MZZ4;A0A0U1RRL5;P32519	Q6MZZ4	ETS-related transcription factor Elf-1	54058000	55125000	51395000	55101000	55037000	55673000	61961000	55247000	50286000	47463000	53554000	59590000
DKFZp686J1372	DKFZp686J1372	Q5HYB6	Q5HYB6		12856999936	12380999680	13420999680	16556999680	16627000320	14881999872	18343000064	12085000192	13283000320	14177999872	14492999680	13118999552
DKFZp781L1143;UNG	DKFZp781L1143	Q68DM5;F5GYA2;P13051	Q68DM5	Uracil-DNA glycosylase	63934000	49568000	96950000	65038000		68796000		74617000		86721000	48266000	65669000
DKK1	DKK1	O94907	O94907	Dickkopf-related protein 1				20769000	32133000	18415000	232300000	377609984	282910016	35776000	43115000	37470000
DLAT	DLAT	P10515;H0YDD4;E9PEJ4	P10515	Dihydrolipoyllysine-residue acetyltransferase component of pyruvate dehydrogenase complex, mitochondrial;Acetyltransferase component of pyruvate dehydrogenase complex	1970800000	1878300032	1713799936	2141900032	1658200064	1703900032	1239900032	1750599936	1631600000	1475200000	1513600000	1616199936
DLD	DLD	P09622;E9PEX6	P09622	Dihydrolipoyl dehydrogenase, mitochondrial;Dihydrolipoyl dehydrogenase	4247300096	3629400064	2545799936	3527899904	3368900096	3442700032	2652100096	3627000064	4078099968	3761100032	4040000000	3787899904
DLG1	DLG1	Q12959;A0A0C4DFT3;E7EQD7	Q12959	Disks large homolog 1	820579968	904259968	860099968	1006700032	802560000	725080000	732240000	583660032	627670016	709800000	808009984	782179968
DLG3	DLG3	Q5JUW8;Q92796	Q5JUW8	Disks large homolog 3	156560000	216170000	207560000	123630000	103250000			74980000	124270000	119890000	187000000	126520000
DLG5	DLG5	Q8TDM6	Q8TDM6	Disks large homolog 5	342100000
DLGAP4	DLGAP4	Q9Y2H0;F8WF49;A0A0B4J2C2	Q9Y2H0	Disks large-associated protein 4	297470016	424750016	506380000	701569984	566739968	497960000	254080000	428249984	397720000	431520000	521590016	399580000
DLGAP5	DLGAP5	Q15398	Q15398	Disks large-associated protein 5								6166100
DLST	DLST	P36957	P36957	Dihydrolipoyllysine-residue succinyltransferase component of 2-oxoglutarate dehydrogenase complex, mitochondrial	2437100032	1993299968	2207899904	2497900032	2364999936	2542599936	2140000000	2319800064	2718200064	2378299904	2169200128	2261299968
DMAP1	DMAP1	Q9NPF5;Q5TG40	Q9NPF5	DNA methyltransferase 1-associated protein 1	133660000	72710000	121340000	66300000		75715000	112830000	73421000	99015000		69465000	106190000
DMD	DMD	A0A087WV90;E9PDN5;A0A087WTU7;A0A075B6G3;P11532;E7EQR9;E7EQS5;F5GZY3	A0A087WV90	Dystrophin	527240000	725649984	498390016	544739968	682449984	444249984	719430016	659470016	959480000	517700000	606579968	443790016
DMD	DMD	F8VX32;E7ESB2;H0Y304	F8VX32										54258000
DMTN	DMTN	Q08495	Q08495	Dematin								76998000
DMXL1	DMXL1	F5H269;Q9Y485	F5H269	DmX-like protein 1			20102000
DMXL2	DMXL2	Q8TDJ6	Q8TDJ6	DmX-like protein 2				30850000	40097000						22255000
DNAAF2	DNAAF2	Q9NVR5	Q9NVR5	Protein kintoun									33039000
DNAAF5	DNAAF5	Q86Y56;H0Y650;E9PGY2	Q86Y56	Dynein assembly factor 5, axonemal	327180000	356720000	363369984	370230016	355470016	302040000	393340000	261470000	261140000	306100000	301630016	343440000
DNAH5	DNAH5	Q8TE73	Q8TE73	Dynein heavy chain 5, axonemal											305080000
DNAJA1	DNAJA1	P31689	P31689	DnaJ homolog subfamily A member 1	2331500032	2097400064	2130400000	1687600000	2399800064	2692900096	2508100096	2704800000	2453700096	2608399872	2294000128	2168199936
DNAJA2	DNAJA2	O60884	O60884	DnaJ homolog subfamily A member 2	2407899904	1830499968	1647800064	2595899904	2254299904	1976999936	1807800064	1948099968	1653600000	1580099968	1756300032	1833799936
DNAJA3	DNAJA3	Q96EY1	Q96EY1	DnaJ homolog subfamily A member 3, mitochondrial	185650000	97691000	141510000	176320000	100060000	172730000	253050000	152060000	127160000	106570000	92930000	149910000
DNAJA4	DNAJA4	F5H170;Q8WW22	F5H170	DnaJ homolog subfamily A member 4		293260000		213610000			174900000
DNAJB1	DNAJB1	P25685;M0R080	P25685	DnaJ homolog subfamily B member 1	1176800000	1164600064	1251699968	1448199936	1488400000	1285299968	1482599936	1170200064	1176600064	1113600000	1174599936	1062200000
DNAJB11	DNAJB11	Q9UBS4	Q9UBS4	DnaJ homolog subfamily B member 11	636320000	640179968	597440000	877100032	750249984	874009984	859580032	700499968	966969984	767529984	836640000	751400000
DNAJB12	DNAJB12	Q9NXW2;J3KPS0	Q9NXW2	DnaJ homolog subfamily B member 12	34622000	32278000	30730000		17834000		30319000	27237000	27325000		27693000
DNAJB2	DNAJB2	C9JRD2;C9JXB9;P25686	C9JRD2	DnaJ homolog subfamily B member 2								126770000
DNAJB6;DNAJB8	DNAJB6	A0A0J9YX62;O75190;E9PH18;C9J2C4;Q8NHS0	A0A0J9YX62	DnaJ homolog subfamily B member 6;DnaJ homolog subfamily B member 8									54370000
DNAJB9	DNAJB9	Q9UBS3	Q9UBS3	DnaJ homolog subfamily B member 9												7148000
DNAJC1	DNAJC1	Q96KC8	Q96KC8	DnaJ homolog subfamily C member 1	117450000	89897000	79808000			82432000		108070000	86270000	76469000	91860000	122610000
DNAJC10	DNAJC10	Q8IXB1	Q8IXB1	DnaJ homolog subfamily C member 10	574270016	577750016	502230016	820950016	698280000	553280000	727040000	682830016	688620032	658339968	758809984	681409984
DNAJC11	DNAJC11	Q9NVH1	Q9NVH1	DnaJ homolog subfamily C member 11	626649984	539649984	750489984	50298000	89520000	499780000	312990016	418369984	352000000	527320000	351500000	743249984
DNAJC13	DNAJC13	O75165	O75165	DnaJ homolog subfamily C member 13	493960000	384060000	390969984	399849984	351600000	450750016	848819968	462649984	453470016	474720000	423100000	451329984
DNAJC17	DNAJC17	Q9NVM6	Q9NVM6	DnaJ homolog subfamily C member 17	317000000	267720000	268410000	207820000	292540000	257890000	291560000	239850000	226000000	246110000	316260000	222460000
DNAJC19	DNAJC19	Q96DA6;F2Z3A7	Q96DA6	Mitochondrial import inner membrane translocase subunit TIM14	232790000	244920000	231330000	199250000	157210000	222360000	380360000	189300000	159160000	177070000	210330000	182940000
DNAJC2	DNAJC2	Q99543;H7C3L7	Q99543	DnaJ homolog subfamily C member 2;DnaJ homolog subfamily C member 2, N-terminally processed	165200000	192150000			130910000	114140000	152500000	143810000		107380000	152820000	133260000
DNAJC21	DNAJC21	Q5F1R6	Q5F1R6	DnaJ homolog subfamily C member 21									12737000
DNAJC3	DNAJC3	Q13217;X6R9L0	Q13217	DnaJ homolog subfamily C member 3	583070016	666019968	633000000	710460032	705830016	624689984	757400000	659539968	729150016	741369984	618750016	641180032
DNAJC5	DNAJC5	Q9H3Z4	Q9H3Z4	DnaJ homolog subfamily C member 5							50706000
DNAJC7	DNAJC7	Q99615;K7EIH8;K7ESP1	Q99615	DnaJ homolog subfamily C member 7	659230016	582400000	688729984	572040000	706259968	610860032	815070016	787369984	610300032	701800000	744720000	620169984
DNAJC8	DNAJC8	O75937	O75937	DnaJ homolog subfamily C member 8	2319099904	2063000064	2199000064	1661400064	2163599872	2406799872	2213799936	1497100032	2035699968	1784899968	1918099968	1453600000
DNAJC9	DNAJC9	Q8WXX5	Q8WXX5	DnaJ homolog subfamily C member 9	876280000	718270016	792499968	783560000	778209984	755139968	685489984	564080000	488910016	591710016	707600000	602470016
DNAL1	DNAL1	G3V424;Q4LDG9;G3V5I4;H0YM28;G3V2M0	G3V424	Dynein light chain 1, axonemal	17240000	18413000	25750000	20866000	34551000	17000000			19724000		17369000	15657000
DNASE2	DNASE2	O00115;K7ENE5	O00115	Deoxyribonuclease-2-alpha	91054000	108670000	108820000	119740000	129100000	90757000	94126000		98183000	108220000	148480000	110570000
DNM1	DNM1	A0A0U1RQP1;Q05193;A0A0D9SFE4;A0A0D9SFB1;A0A1B0GU67	A0A0U1RQP1	Dynamin-1	586670016	507769984	427180000	855969984	835150016	520200000	665320000	601040000	725630016	533369984	714289984	509769984
DNM1L	DNM1L	G8JLD5	G8JLD5										24067000
DNM1L	DNM1L	O00429	O00429	Dynamin-1-like protein	1556000000	1741100032	1692000000	2262899968	2205600000	1801200000	2146400000	1596899968	2141299968	1576099968	1902499968	1616099968
DNM2	DNM2	K7EMQ3	K7EMQ3			89230000	80017000	125910000	96939000		84305000	95933000	89494000	74699000	102100000	82155000
DNM2	DNM2	P50570	P50570	Dynamin-2	3260900096	3189499904	3029900032	4126400000	3563599872	3576499968	2809900032	3180600064	3421199872	3213299968	3112100096	3476800000
DNMBP	DNMBP	A0A1C7CYY6;A0A1B0GTX1;Q6XZF7	A0A1C7CYY6	Dynamin-binding protein				4384400
DNMT1	DNMT1	P26358	P26358	DNA (cytosine-5)-methyltransferase 1	366000000	329620000	374800000	237750000	140750000	433020000	715240000	527510016	279089984	458920000	347960000	509940000
DNMT3A	DNMT3A	Q9Y6K1;A0A0C4DG02;F8WE91	Q9Y6K1	DNA (cytosine-5)-methyltransferase 3A	1055100032	937000000	1062800000	1123900032	1033299968	884129984	1292099968	1118599936	1089799936	1014200000	902579968	1013100032
DNMT3B	DNMT3B	Q9UBC3	Q9UBC3	DNA (cytosine-5)-methyltransferase 3B	104360000		71469000			68852000		65294000		61107000		104290000
DNPEP	DNPEP	E7ETB3;Q9ULA0;E7EMB6;F8WAN0;C9JBE1	E7ETB3	Aspartyl aminopeptidase	888739968	682550016	657400000	916300032	821169984	851619968	291230016	694880000	936620032	688150016	672640000	819249984
DNPH1	DNPH1	O43598;H0Y8X4	O43598	2-deoxynucleoside 5-phosphate N-hydrolase 1	1061600000	1312800000	1593200000	1431100032	1456400000	947750016	1528800000	818430016	1156199936	971470016	1005699968	738899968
DNTTIP1	DNTTIP1	H7C1J2;H7C1M5;Q9H147;F2Z2A4	H7C1J2	Deoxynucleotidyltransferase terminal-interacting protein 1						18622000
DNTTIP2	DNTTIP2	Q5QJE6;J3KP30	Q5QJE6	Deoxynucleotidyltransferase terminal-interacting protein 2	267590000	258490000	266020000	316470016	268060000	198090000	354100000	194250000	188820000	235910000	242740000	229220000
DOCK1	DOCK1	A0A096LNH6;Q14185	A0A096LNH6	Dedicator of cytokinesis protein 1	325529984	305750016	289929984	344950016	345100000	379510016	533820000	362169984	412849984	369120000	396620000	362340000
DOCK11	DOCK11	A6NIW2;Q5JSL3;A0A0J9YW64	A6NIW2	Dedicator of cytokinesis protein 11	74971000	51407000	57071000	46152000	73660000	83589000		88752000	80967000	89836000	111590000	128690000
DOCK6	DOCK6	Q96HP0;K7ESB7	Q96HP0	Dedicator of cytokinesis protein 6	70757000		54480000						72876000	68464000		58429000
DOCK7	DOCK7	Q96N67	Q96N67	Dedicator of cytokinesis protein 7	563289984	645390016	518100000	646720000	617500032	626350016	923020032	571809984	534030016	534590016	581809984	563350016
DOHH	DOHH	Q9BU89;K7EIV2	Q9BU89	Deoxyhypusine hydroxylase								155170000				113030000
DOK1	DOK1	Q99704;H7C093	Q99704	Docking protein 1				41623000	31524000
DOLPP1	DOLPP1	Q86YN1	Q86YN1	Dolichyldiphosphatase 1	54231000	25114000	27861000			23817000		34332000		33749000	11216000	42122000
DPCD	DPCD	Q9BVM2;Q5JQQ4	Q9BVM2	Protein DPCD	279790016	248650000	263750000	236610000	249990000	288640000	208600000	267510000	198360000	126820000	131280000	174380000
DPF2	DPF2	J3KMZ8;Q92785	J3KMZ8	Zinc finger protein ubi-d4	607569984	488089984	530620000	500480000	418310016	580030016	673740032	596800000	539049984	431940000	375720000	558179968
DPF3	DPF3	Q92784;F8W7T1	Q92784	Zinc finger protein DPF3		42620000	53795000	45243000	46419000		58139000			43582000	52398000
DPH2	DPH2	H0YCR5;Q9BQC3	H0YCR5	Diphthamide biosynthesis protein 2									15747000
DPH5	DPH5	Q9H2P9	Q9H2P9	Diphthine synthase	97903000	138660000	121750000	151760000	104880000	70941000		67732000	74287000	102300000	126610000	83059000
DPH6	DPH6	H0YNH5;H0YND7;Q7L8W6	H0YNH5	Diphthine--ammonia ligase									18226000
DPH7	DPH7	Q9BTV6	Q9BTV6	Diphthine methyltransferase							22522000
DPM1	DPM1	Q5QPK2;H0Y368;O60762	Q5QPK2	Dolichol-phosphate mannosyltransferase subunit 1	524060000	330110016	340600000	268950016	185590000	437809984	253350000	550329984	433030016	453020000	249670000	646209984
DPM3	DPM3	Q9P2X0	Q9P2X0	Dolichol-phosphate mannosyltransferase subunit 3	304520000	200210000	221200000		155150000	233150000	515900000	252420000	175990000	409649984	211570000	353500000
DPP3	DPP3	G3V1D3;G3V180;Q9NY33	G3V1D3	Dipeptidyl peptidase 3	2240800000	2155899904	1924400000	2258200064	2446700032	2025699968	2115600000	1776300032	1973200000	1801500032	1979399936	1566200064
DPP4	DPP4	P27487	P27487	Dipeptidyl peptidase 4;Dipeptidyl peptidase 4 membrane form;Dipeptidyl peptidase 4 soluble form	2329499904	694009984	736819968	738689984	498870016	772819968	959110016	1119299968	418750016	1476600064	484700000	1217900032
DPP6	DPP6	E9PDL2;E9PF59;P42658	E9PDL2	Dipeptidyl aminopeptidase-like protein 6				57363000		113000000						98746000
DPP7	DPP7	Q9UHL4	Q9UHL4	Dipeptidyl peptidase 2	1530899968	1260999936	1323500032	2112099968	2464399872	1638800000	2662200064	1772700032	2288900096	1941200000	2735500032	2448399872
DPP9	DPP9	Q86TI2;M0R2A8	Q86TI2	Dipeptidyl peptidase 9	151150000	115010000	176370000	144320000	147120000	127100000		113950000	116080000	108800000	131370000	124090000
DPPA4	DPPA4	Q7L190	Q7L190	Developmental pluripotency-associated protein 4	243590000	143250000	193080000	105860000		134610000	100750000	122200000	102280000	133350000	79493000	145850000
DPY19L1	DPY19L1	A0A1B0GW05;Q2PZI1	A0A1B0GW05	Probable C-mannosyltransferase DPY19L1	135370000	122570000	115560000	102590000		126580000	179370000	189110000	154380000	212700000	196560000	200100000
DPY19L3	DPY19L3	Q6ZPD9;K7ELH8	Q6ZPD9	Probable C-mannosyltransferase DPY19L3	145290000	122800000	115630000	45979000		76210000		138850000	91259000	141900000	64687000	203660000
DPY30	DPY30	Q9C005	Q9C005	Protein dpy-30 homolog	1163500032	940390016	876899968	699480000	758790016	1071200000	1055600000	1201400064	1096999936	831550016	741009984	776169984
DPYD	DPYD	Q12882	Q12882	Dihydropyrimidine dehydrogenase [NADP(+)]	377020000	313470016	362740000	481470016	473969984	481920000	291630016	223220000	227890000	379480000	513809984	490500000
DPYSL2	DPYSL2	A0A1C7CYX9;Q16555	A0A1C7CYX9	Dihydropyrimidinase-related protein 2	14606999552	16373999616	15594999808	21208000512	19824001024	15386000384	20308000768	16627999744	20539000832	13690000384	15767000064	13840000000
DPYSL3	DPYSL3	Q14195	Q14195	Dihydropyrimidinase-related protein 3	2570400000	2792600064	2971500032	5599000064	6140199936	4382000128	4079200000	4295499776	4495300096	6513099776	7862400000	6625800192
DPYSL4	DPYSL4	O14531;Q5T0Q6	O14531	Dihydropyrimidinase-related protein 4	2136300032	2231300096	2203200000	3274700032	3050599936	2521400064	2361700096	2204999936	2766799872	1906000000	2229400064	2272100096
DPYSL5	DPYSL5	Q9BPU6	Q9BPU6	Dihydropyrimidinase-related protein 5	6631900160	6237899776	5519099904	7658999808	7814199808	7314100224	7867299840	7506400256	8232099840	5111000064	6268899840	6114999808
DR1	DR1	Q01658	Q01658	Protein Dr1	415360000	418670016	408950016	449820000	502769984	404240000	599180032	396089984	447009984	406820000	300449984	361550016
DRAP1	DRAP1	E9PNC7;C9JCC6;Q14919;E9PQX9	E9PNC7	Dr1-associated corepressor	183890000	226950000	209510000	163530000	181350000	173860000	256370000	183620000	217970000	140700000	174120000	151570000
DRG1	DRG1	Q9Y295	Q9Y295	Developmentally-regulated GTP-binding protein 1	780510016	566600000	625449984	593040000	579630016	571870016	939729984	703900032	639990016	564550016	501820000	714060032
DRG2	DRG2	A8MZF9;P55039	A8MZF9	Developmentally-regulated GTP-binding protein 2	254360000	208540000	190670000	186110000	146140000	182890000	190130000	232830000	253580000	213860000	182730000	198930000
DSC2	DSC2	Q02487	Q02487	Desmocollin-2	226480000	325320000	371209984	173310000	132400000	150570000	181080000	167980000	112850000	155950000	184910000	214170000
DSCC1	DSCC1	Q9BVC3	Q9BVC3	Sister chromatid cohesion protein DCC1			21421000	28515000							19463000
DSCR3	DSCR3	A8MTY9;O14972;A8MY26	A8MTY9	Down syndrome critical region protein 3	180740000	218280000	179440000	180310000	208880000	187110000	309870016	191890000	182890000	193020000	174500000	228100000
DSG2	DSG2	Q14126	Q14126	Desmoglein-2	619809984	561630016	553080000	334960000	278449984	490009984	371480000	428280000	523260000	417880000	345520000	472640000
DSN1	DSN1	Q9H410;Q5JW53;Q5JW54;Q5JW57	Q9H410	Kinetochore-associated protein DSN1 homolog			38446000	47287000				40349000
DSP	DSP	P15924	P15924	Desmoplakin	4773100032	4148699904	4466800128	4681200128	4047300096	4279099904	5177500160	4238599936	4008000000	3950299904	3320100096	3827599872
DST	DST	Q03001;F8W9J4;E9PHM6;F6QMI7;E7ERU0	Q03001	Dystonin	352460000	596179968	541409984	549569984	673350016	685489984		664990016	759180032	514760000	604910016	634670016
DSTN	DSTN	P60981;F6RFD5	P60981	Destrin	3464600064	3724999936	3311200000	5071399936	4943900160	4341300224	4692199936	4611500032	4118400000	4182599936	4643500032	3739500032
DTD1	DTD1	Q8TEA8	Q8TEA8	D-tyrosyl-tRNA(Tyr) deacylase 1	453340000
DTNA	DTNA	Q9Y4J8;M0QZ28	Q9Y4J8	Dystrobrevin alpha	161070000	116370000	148760000	130810000	146050000	139660000	248120000	182330000	177980000	142280000	125750000	125810000
DTNBP1	DTNBP1	A6NFV8;Q96EV8;D6RCT8;A0A087WYP9	A6NFV8	Dysbindin											46615000
DTX3	DTX3	Q8N9I9;A0A0C4DGI8;F8VUZ4	Q8N9I9	Probable E3 ubiquitin-protein ligase DTX3	58516000		47441000		56690000	78225000		55973000	51912000	86368000	54259000	56655000
DTX3L	DTX3L	Q8TDB6	Q8TDB6	E3 ubiquitin-protein ligase DTX3L	184830000		190610000		92520000	202880000	178580000	265820000	376950016	214820000	244920000	215510000
DTYMK	DTYMK	P23919;H7C312;H7BZ20	P23919	Thymidylate kinase	1671399936	1683000064	1829900032	1828199936	1716300032	1579500032	1297699968	1582899968	1539900032	1507699968	1478700032	1638000000
DUS1L	DUS1L	J3QKP9;H0YGW8;J3QQZ0;J3QLE4;Q6P1R4	J3QKP9	tRNA-dihydrouridine(16/17) synthase [NAD(P)(+)]-like									11850000
DUS2	DUS2	Q9NX74;J3QLD5;E7EUN9	Q9NX74	tRNA-dihydrouridine(20) synthase [NAD(P)+]-like		33796000	39801000	41544000	39831000			22544000			30140000
DUS3L	DUS3L	Q96G46	Q96G46	tRNA-dihydrouridine(47) synthase [NAD(P)(+)]-like		60375000			60584000	61942000
DUSP11	DUSP11	H7C0E6;C9JYA6;O75319	H7C0E6	RNA/RNP complex-1-interacting phosphatase											10735000
DUSP12	DUSP12	Q9UNI6	Q9UNI6	Dual specificity protein phosphatase 12	74627000	88683000	82316000	121100000	110070000	70384000	139360000	68582000	98380000	76459000	91390000	65199000
DUSP23	DUSP23	Q9BVJ7	Q9BVJ7	Dual specificity protein phosphatase 23	340849984	409030016	463710016	354009984	314880000	291700000	332980000	259780000	278969984	215150000	175310000	188410000
DUSP3	DUSP3	P51452;K7ES89	P51452	Dual specificity protein phosphatase 3	1022099968	969440000	917990016	1179299968	943390016	953329984	594830016	723110016	777299968	709870016	669449984	684800000
DUSP9	DUSP9	Q99956	Q99956	Dual specificity protein phosphatase 9	275160000	241960000	319220000	136630000	294420000	146400000	103360000	77357000	75347000	60671000	55939000	51843000
DUT	DUT	H0YNJ9;H0YMM5	H0YNJ9								182840000
DUT	DUT	P33316;H0YNW5;A0A0C4DGL3;H0YKC5;H0YKI0	P33316	Deoxyuridine 5-triphosphate nucleotidohydrolase, mitochondrial	1064200000	959320000	940990016	1378400000	1335800064	1197400064	1087699968	1066300032	1050099968	1020800000	1131299968	1007900032
DVL2	DVL2	O14641;I3L2N2;I3L2W9	O14641	Segment polarity protein dishevelled homolog DVL-2	237060000	164140000	128950000	192640000	206890000	155520000	189110000	136350000	135850000	214580000	237760000	174700000
DVL3	DVL3	Q92997	Q92997	Segment polarity protein dishevelled homolog DVL-3	80025000	68529000	65682000	47769000	83689000	101990000			75366000	64089000	75950000	122340000
DYNC1H1	DYNC1H1	Q14204	Q14204	Cytoplasmic dynein 1 heavy chain 1	24277999616	22659999744	23537999872	23790999552	22460000256	23857000448	30101000192	27278000128	26944000000	26962999296	26111000576	29546000384
DYNC1I2	DYNC1I2	E7EQL5;E7EQU2	E7EQL5											41154000
DYNC1I2	DYNC1I2	Q13409	Q13409	Cytoplasmic dynein 1 intermediate chain 2	2274700032	2054000000	2040099968	2892100096	3085499904	2466800128	3704399872	2029500032	2257900032	2384000000	2577900032	2479399936
DYNC1LI1	DYNC1LI1	Q9Y6G9;E9PHI6	Q9Y6G9	Cytoplasmic dynein 1 light intermediate chain 1	959880000	927120000	1061100032	1041800000	1168600064	971110016	1177200000	1039699968	1280700032	840560000	905640000	853830016
DYNC1LI2	DYNC1LI2	O43237	O43237	Cytoplasmic dynein 1 light intermediate chain 2	724830016	649569984	742470016	941720000	1149900032	789830016	1430499968	718190016	821070016	884880000	1236600064	913110016
DYNC2H1	DYNC2H1	Q8NCM8	Q8NCM8	Cytoplasmic dynein 2 heavy chain 1	62795000	99370000	95751000		67177000	77852000		94001000	82308000	79691000		75017000
DYNC2LI1	DYNC2LI1	Q8TCX1	Q8TCX1	Cytoplasmic dynein 2 light intermediate chain 1	81218000			67513000	72823000
DYNLL1	DYNLL1	F8VXI7	F8VXI7								27020000
DYNLL1	DYNLL1	P63167;F8VXL2;F8VRV5	P63167	Dynein light chain 1, cytoplasmic	4306299904	4401999872	4835899904	4261499904	5417399808	4287099904	6340299776	4805199872	4120699904	4164499968	3902200064	4393800192
DYNLL2	DYNLL2	Q96FJ2	Q96FJ2	Dynein light chain 2, cytoplasmic	646720000	241180000	361969984	216430000	171650000	334000000	330049984	250250000	186700000	496689984	236440000	595910016
DYNLRB1;DYNLRB2	DYNLRB1	Q9NP97;B1AKR6;Q8TF09	Q9NP97	Dynein light chain roadblock-type 1;Dynein light chain roadblock-type 2	1423900032	1243500032	1358899968	1666400000	1597600000	1549600000	602049984	1399600000	1645799936	1530099968	1248999936	1551500032
DYNLT1	DYNLT1	P63172;Q5VTU3	P63172	Dynein light chain Tctex-type 1	494600000	519430016	646809984	1024800000	934910016	690540032	367870016	613100032	756760000	549120000	807270016	746099968
DYNLT3	DYNLT3	A6NGJ0;P51808;F2Z328	A6NGJ0	Dynein light chain Tctex-type 3	83104000	86282000	105920000	201940000	161600000	111060000		98967000	110320000	93341000	171430000	92533000
DYRK1A	DYRK1A	Q13627	Q13627	Dual specificity tyrosine-phosphorylation-regulated kinase 1A	110570000	108280000		182660000	110550000	98141000	130290000	125700000	131930000	128850000	148420000	123520000
E2F4;E2F5	E2F4	H3BMP3;H3BTM3;H3BVE4;Q16254;Q15329	H3BMP3	Transcription factor E2F4;Transcription factor E2F5											10464000
EARS2	EARS2	H3BTB7;Q5JPH6	H3BTB7	Probable glutamate--tRNA ligase, mitochondrial	73151000	69716000	67874000	81726000	61180000	81073000	74472000	108840000	93148000	77179000	53002000	113310000
EBF1;EBF3	EBF1	E5RFQ1;Q9UH73;Q9H4W6;A0A087WTE5	E5RFQ1	Transcription factor COE1;Transcription factor COE3					123920000
EBNA1BP2	EBNA1BP2	H7C2Q8;Q99848	H7C2Q8	Probable rRNA-processing protein EBP2	311980000	281289984	233810000	215090000	186330000	226330000	315110016	219990000	208450000	189840000	222670000	230480000
EBP	EBP	Q15125;C9J719;C9JJ78	Q15125	3-beta-hydroxysteroid-Delta(8),Delta(7)-isomerase	789840000	612969984	531190016	48180000		351609984	278260000	577240000	346180000	491209984	330380000	448569984
ECE1	ECE1	B4DKB2;P42892	B4DKB2	Endothelin-converting enzyme 1	69109000	45754000	63564000	36789000	52902000	75467000		74198000	100680000	60153000	48216000	79693000
ECH1	ECH1	Q13011;M0R248	Q13011	Delta(3,5)-Delta(2,4)-dienoyl-CoA isomerase, mitochondrial	4377900032	4313500160	4167600128	4991399936	5175699968	4949400064	4618899968	4098599936	5234599936	3412800000	3709700096	3948199936
ECHDC1	ECHDC1	Q9NTX5;H0Y5L2;J3KP84;E9PPG7;E9PRU6;F2Z2D6;E9PJS8;E9PLY6	Q9NTX5	Ethylmalonyl-CoA decarboxylase	216420000	246510000	217360000	284680000	301100000	186100000		168160000	157880000	178770000	193940000	197130000
ECHDC2	ECHDC2	Q86YB7	Q86YB7	Enoyl-CoA hydratase domain-containing protein 2, mitochondrial											4997000
ECHDC3	ECHDC3	Q96DC8	Q96DC8	Enoyl-CoA hydratase domain-containing protein 3, mitochondrial	205090000	176700000	209510000	225820000	176800000	176160000	196060000	145970000	186700000	145710000	142190000	151780000
ECHS1	ECHS1	P30084	P30084	Enoyl-CoA hydratase, mitochondrial	6680099840	6506299904	6079399936	7981700096	7546800128	7881500160	5224600064	6238499840	6613899776	6062400000	6364000256	6156899840
ECI1;DCI	ECI1	P42126;Q96DC0;H3BS70	P42126	Enoyl-CoA delta isomerase 1, mitochondrial	2019299968	1384199936	1522400000	2021699968	1722899968	2001699968	348430016	898590016	1651299968	1016200000	1227500032	1134700032
ECI2	ECI2	A0A0C4DGA2;O75521;F1LLU7;F8WAW4;C9JB63	A0A0C4DGA2	Enoyl-CoA delta isomerase 2, mitochondrial	2055900032	2078800000	1910099968	2330700032	2213400064	2008999936	1814800000	1442899968	1902200064	1367800064	1617400064	1426200064
ECM29;KIAA0368	ECM29	Q5VYK3;J3KN16	Q5VYK3	Proteasome-associated protein ECM29 homolog	974209984	888540032	907990016	781369984	931110016	911990016	1083299968	1220199936	1068600000	917990016	841590016	1086499968
EDC3	EDC3	Q96F86	Q96F86	Enhancer of mRNA-decapping protein 3	554470016	398000000	434460000	478000000	408849984	502960000	478009984	518360000	531760000	470030016	419510016	513440000
EDC4	EDC4	Q6P2E9	Q6P2E9	Enhancer of mRNA-decapping protein 4	1362099968	1541900032	1442200064	2047399936	1679100032	1417900032	1851800064	1493100032	1755600000	1268300032	1358200064	1280899968
EDEM3	EDEM3	Q9BZQ6	Q9BZQ6	ER degradation-enhancing alpha-mannosidase-like protein 3								78272000
EDF1	EDF1	O60869	O60869	Endothelial differentiation-related factor 1	2071600000	1529400064	1522200064	1577699968	1740400000	1692800000	2640499968	1548700032	1492899968	1328300032	1470200064	1501400064
EDIL3	EDIL3	O43854	O43854	EGF-like repeat and discoidin I-like domain-containing protein 3	271889984	234390000	238310000	241170000	177190000	316089984	234710000	386670016	507160000	553230016	425600000	569900032
EEA1	EEA1	Q15075	Q15075	Early endosome antigen 1	2932100096	3308300032	2967600128	4158200064	3917199872	2868900096	3908900096	2980400128	3139099904	2664999936	2965499904	2668900096
EED	EED	O75530;E9PJK2	O75530	Polycomb protein EED	124210000	149690000	118360000	177360000	123510000	119140000		158360000	148960000	114070000	105620000	105310000
EEF1A1;EEF1A1P5	EEF1A1	P68104;Q5VTE0;A0A087WVQ9;A0A087WV01	P68104	Elongation factor 1-alpha 1;Putative elongation factor 1-alpha-like 3;Elongation factor 1-alpha	47599001600	50275000320	47381999616	57373999104	58423001088	53596999680	59241000960	58278998016	53518999552	53439000576	56997998592	53337001984
EEF1A2	EEF1A2	Q05639	Q05639	Elongation factor 1-alpha 2	63967000		56729000	127430000	96648000	163760000		118260000	105070000	219850000	279680000	489710016
EEF1B2	EEF1B2	P24534	P24534	Elongation factor 1-beta	2931800064	3024300032	3064000000	4226500096	4580700160	3237600000	1373200000	3087699968	3323099904	3296999936	4061499904	2895800064
EEF1D	EEF1D	E9PK01;P29692;A0A087X1X7;E9PRY8;E9PQ49;E9PI39;E9PQZ1;E9PPR1;E9PL12;E9PMW7;E9PIZ1;H0YCK7	E9PK01	Elongation factor 1-delta	7017699840	6703399936	7343099904	9464800256	8945000448	7746299904	9199800320	7425399808	7636899840	7082399744	6964899840	7377600000
EEF1D	EEF1D	E9PL71;E9PN91	E9PL71		322910016	475849984	370380000		505620000	434440000	584860032	329440000	446609984	543990016	588840000	473689984
EEF1E1;EEF1E1-BLOC1S5	EEF1E1	O43324;D6RBD7;C9J1V9	O43324	Eukaryotic translation elongation factor 1 epsilon-1	868300032	799110016	767049984	840019968	819489984	669520000	1000700032	622880000	870200000	736979968	555660032	762329984
EEF1G	EEF1G	P26641	P26641	Elongation factor 1-gamma	10424999936	8637299712	9349999616	10908999680	11765000192	9959000064	10732000256	10919000064	11075000320	9267999744	9696700416	10392999936
EEF2	EEF2	P13639	P13639	Elongation factor 2	33923000320	32928000000	35808002048	43042000896	44601999360	37788999680	28041000960	43789000704	47364001792	39260999680	38604001280	39686000640
EEF2K	EEF2K	H3BRH4;O00418	H3BRH4	Eukaryotic elongation factor 2 kinase									25619000
EEFSEC	EEFSEC	P57772;C9J8T0	P57772	Selenocysteine-specific elongation factor	466860000	570009984	549920000	864470016	801600000	578220032	718240000	560400000	728339968	523270016	614160000	585969984
EEPD1	EEPD1	Q7L9B9	Q7L9B9	Endonuclease/exonuclease/phosphatase family domain-containing protein 1									14169000
EFCAB7	EFCAB7	A8K855	A8K855	EF-hand calcium-binding domain-containing protein 7			48112000
EFEMP2	EFEMP2	O95967;E9PRU1	O95967	EGF-containing fibulin-like extracellular matrix protein 2	142230000	146650000	111520000	412750016	367040000	316700000	465020000	329950016	311910016	555400000	627049984	410270016
EFHD1	EFHD1	Q9BUP0	Q9BUP0	EF-hand domain-containing protein D1									21104000
EFHD2	EFHD2	Q96C19;H0Y4Y4	Q96C19	EF-hand domain-containing protein D2	252430000	132500000	135270000	175300000	95991000	259880000		115300000	49130000	176280000		285360000
EFNA5	EFNA5	A0A087X240;D6RDV5;P52803	A0A087X240	Ephrin-A5									14992000
EFNB1	EFNB1	P98172	P98172	Ephrin-B1	3009299968	2789299968	3590000128	1843299968	1250599936	2729400064	4048900096	3383099904	3545100032	2927200000	2201400064	2552600064
EFNB2	EFNB2	P52799	P52799	Ephrin-B2	70053000		68833000
EFNB3	EFNB3	Q15768	Q15768	Ephrin-B3			115420000			116740000	180200000	164740000	353529984
EFR3A	EFR3A	A0A1B0GUZ7;Q14156	A0A1B0GUZ7	Protein EFR3 homolog A		33680000	29148000	21180000		23345000		33091000	28622000	30948000	22331000
EFS	EFS	O43281	O43281	Embryonal Fyn-associated substrate	20361000					23036000				25167000
EFTUD1	EFTUD1	Q7Z2Z2	Q7Z2Z2	Elongation factor Tu GTP-binding domain-containing protein 1	314369984	253680000	258570000	226570000	313340000	243710000	350230016	309200000	279780000	241230000	221840000	267700000
EFTUD2	EFTUD2	Q15029	Q15029	116 kDa U5 small nuclear ribonucleoprotein component	7002100224	7529999872	7477799936	8688000000	9418000384	7692800000	7240999936	7150600192	8045799936	6143499776	7156400128	6652800000
EGFL7	EGFL7	Q9UHF1	Q9UHF1	Epidermal growth factor-like protein 7	344670016	253790000	212080000	72608000	34565000	153040000	321430016	278430016	77696000	304080000	141420000	243570000
EGFR	EGFR	P00533;E9PFD7;Q504U8	P00533	Epidermal growth factor receptor;Receptor protein-tyrosine kinase	121430000	136930000	113010000	76270000	103950000	190950000	104450000	158210000	235160000	430470016	380569984	312080000
EGLN1	EGLN1	Q9GZT9	Q9GZT9	Egl nine homolog 1	460820000	434830016	467350016	469960000	456409984	421670016	478049984	377609984	285220000	334329984	271260000	360840000
EHBP1	EHBP1	Q8NDI1	Q8NDI1	EH domain-binding protein 1			62945000	89106000	55765000					113270000	76404000
EHD1	EHD1	A0A024R571;Q9H4M9;C9JC03;C9J2Z4	A0A024R571	EH domain-containing protein 1	1540800000	1654899968	1518200064	1751100032	1650400000	1235000064	1335200000	1552600064	1752199936	1215699968	1184400000	1150899968
EHD2	EHD2	Q9NZN4	Q9NZN4	EH domain-containing protein 2								23824000		25121000	23884000
EHD3	EHD3	Q9NZN3	Q9NZN3	EH domain-containing protein 3									17314000
EHD4	EHD4	Q9H223	Q9H223	EH domain-containing protein 4	249370000	194370000	240960000	149470000	168320000	154160000	180610000	166310000	184070000	152870000	136920000	159360000
EHHADH	EHHADH	Q08426	Q08426	Peroxisomal bifunctional enzyme;Enoyl-CoA hydratase/3,2-trans-enoyl-CoA isomerase;3-hydroxyacyl-CoA dehydrogenase									9048600
EHMT1	EHMT1	Q9H9B1;A0A1B0GV09;A0A1B0GU48;A0A0C4DGF8	Q9H9B1	Histone-lysine N-methyltransferase EHMT1	246430000	254690000	237850000	369140000	370209984	341910016	465220000	333060000	317670016	224440000	268780000	223900000
EHMT2	EHMT2	A0A0G2JIS2;Q96KQ7;A2ABF8;A0A0G2JIR1;A2ABF9;A0A0G2JK64;A0A0G2JRR0;A0A0G2JRN8	A0A0G2JIS2	Histone-lysine N-methyltransferase EHMT2	437329984	347660000	399980000	524710016	369329984	459150016	555969984	424500000	552280000	353649984	397550016	419249984
EIF1	EIF1	P41567;K7EM18	P41567	Eukaryotic translation initiation factor 1	1279900032	1576199936	1535399936	1944899968	1826400000	1287900032	1141299968	1483800064	1464899968	1383900032	1562200064	1260499968
EIF1AD	EIF1AD	E9PLI6;E9PS76;Q8N9N8;E9PS30;E9PQD0	E9PLI6	Probable RNA-binding protein EIF1AD	172120000	162670000	117320000	167530000	123660000	172050000		103790000	107840000	148370000	154150000	133440000
EIF1AX;EIF1AY	EIF1AX	P47813;X6RAC9;O14602	P47813	Eukaryotic translation initiation factor 1A, X-chromosomal;Eukaryotic translation initiation factor 1A, Y-chromosomal	2497799936	1884700032	2544999936	2285900032	2155899904	2115399936	2556199936	1688099968	1744199936	1811600000	1748400000	1815600000
EIF1B	EIF1B	O60739	O60739	Eukaryotic translation initiation factor 1b	285409984	225560000	222810000	272140000	267510000	236980000		229590000	298420000	200860000	215830000	204040000
EIF2A	EIF2A	Q9BY44;F8WAE5	Q9BY44	Eukaryotic translation initiation factor 2A;Eukaryotic translation initiation factor 2A, N-terminally processed	830540032	756089984	845260032	731840000	764600000	757390016	1101699968	758380032	633500032	708129984	666169984	921139968
EIF2AK2	EIF2AK2	P19525	P19525	Interferon-induced, double-stranded RNA-activated protein kinase	452710016	544649984	403990016	677209984	599560000	532689984	567950016	543070016	539459968	476480000	515320000	506769984
EIF2AK4	EIF2AK4	Q9P2K8;H0YME5	Q9P2K8	Eukaryotic translation initiation factor 2-alpha kinase 4	104200000	119320000	125630000	156020000	101020000	109790000	241620000	136200000	151020000	166770000	154350000	166920000
EIF2B1	EIF2B1	Q14232;F5H0D0	Q14232	Translation initiation factor eIF-2B subunit alpha	510190016	565390016	636700032	690560000	654569984	634230016	962840000	643420032	615900032	670310016	686830016	562729984
EIF2B2	EIF2B2	P49770;H0YJJ8;G3V5E5	P49770	Translation initiation factor eIF-2B subunit beta	361500000	370169984	327000000	439430016	397769984	318440000	609470016	304630016	303520000	334500000	341390016	345550016
EIF2B3	EIF2B3	Q9NR50;H0Y580	Q9NR50	Translation initiation factor eIF-2B subunit gamma	365300000	347120000	461420000	550300032	385249984	375390016	396520000	379710016	329870016	356040000	326460000	350380000
EIF2B4	EIF2B4	E7ERK9;Q9UI10;A0A087WTA5;A0A087WW69	E7ERK9	Translation initiation factor eIF-2B subunit delta	269369984	209400000	259980000	193650000	164500000	235730000	251340000	278780000	222050000	213640000	164570000	247880000
EIF2B5	EIF2B5	Q13144	Q13144	Translation initiation factor eIF-2B subunit epsilon	203470000	282320000	229910000	243780000	293200000	217540000	232120000	253920000	215110000	269920000	209380000	250700000
EIF2D	EIF2D	P41214	P41214	Eukaryotic translation initiation factor 2D	123190000	147900000	118810000	152440000	157650000	116410000	131800000	94308000	145940000	146440000	130070000	123640000
EIF2S1	EIF2S1	P05198;G3V4T5	P05198	Eukaryotic translation initiation factor 2 subunit 1	2854799872	2875800064	2761900032	3363699968	3095399936	2793900032	2832000000	2575200000	2825799936	2659899904	2796000000	2667200000
EIF2S2	EIF2S2	P20042	P20042	Eukaryotic translation initiation factor 2 subunit 2	1104800000	1324099968	1226599936	1006099968	1147500032	1027200000	1229400064	1169900032	1012400000	1268400000	1311000064	964659968
EIF2S3;EIF2S3L	EIF2S3	P41091;Q2VIR3;F8W810	P41091	Eukaryotic translation initiation factor 2 subunit 3;Putative eukaryotic translation initiation factor 2 subunit 3-like protein	3960999936	3336100096	4118599936	4037400064	4674800128	4113999872	4956800000	4119800064	5192699904	3608600064	3872000000	4243099904
EIF3A	EIF3A	Q14152	Q14152	Eukaryotic translation initiation factor 3 subunit A	9059900416	9006399488	8988199936	10062000128	10999000064	9415600128	9892800512	8953900032	10615000064	8505600000	9731699712	7976699904
EIF3B	EIF3B	P55884	P55884	Eukaryotic translation initiation factor 3 subunit B	5759799808	5227200000	5624600064	6742199808	6830400000	5283800064	4712600064	4997199872	5967399936	4936000000	5596199936	5019500032
EIF3C;EIF3CL	EIF3C	Q99613;B5ME19	Q99613	Eukaryotic translation initiation factor 3 subunit C;Eukaryotic translation initiation factor 3 subunit C-like protein	5993099776	5865299968	5871799808	6132700160	5903499776	5500400128	6660400128	5358199808	5734300160	5380100096	5769699840	5068199936
EIF3D	EIF3D	O15371	O15371	Eukaryotic translation initiation factor 3 subunit D	2383600128	2776999936	2720800000	2710299904	2757299968	2506700032	2644800000	2779699968	2506099968	2344800000	2449400064	2524400128
EIF3E	EIF3E	P60228;E5RGA2	P60228	Eukaryotic translation initiation factor 3 subunit E	3358700032	2654099968	3197100032	3055099904	3364199936	2760399872	2736600064	2971800064	3288300032	2791699968	2888100096	2969200128
EIF3F	EIF3F	O00303	O00303	Eukaryotic translation initiation factor 3 subunit F	1727100032	1760000000	1773900032	2584199936	2041200000	1625600000	2017900032	1737699968	1661100032	1696099968	1795699968	1574000000
EIF3G	EIF3G	O75821;K7EL20;K7ENA8;K7ER90	O75821	Eukaryotic translation initiation factor 3 subunit G	1160099968	1139600000	1027100032	1340600064	1118700032	1055500032	1140800000	1031900032	1031500032	1100600064	958849984	1008300032
EIF3H	EIF3H	B3KS98;O15372;A0A087WZK9;E5RJT0	B3KS98	Eukaryotic translation initiation factor 3 subunit H	1400499968	1517699968	1560000000	2007000064	2070499968	1670499968	1713200000	1695900032	1559800064	1337299968	1543100032	1356899968
EIF3I	EIF3I	Q13347	Q13347	Eukaryotic translation initiation factor 3 subunit I	3696000000	4048600064	4299800064	5444199936	5516700160	3435300096	3221799936	3743300096	3931899904	3668600064	4181299968	3433499904
EIF3J	EIF3J	O75822	O75822	Eukaryotic translation initiation factor 3 subunit J	708209984	582160000	761209984	771590016	709070016	611299968	826680000	573660032	776249984	654710016	600899968	648169984
EIF3K	EIF3K	Q9UBQ5;K7ERF1;K7ES31;A0A087WVB9;K7EQM4	Q9UBQ5	Eukaryotic translation initiation factor 3 subunit K	847249984	721750016	777520000	1203299968	1314899968	829230016	837020032	856380032	1241100032	646419968	936419968	761030016
EIF3L	EIF3L	B0QY89;Q9Y262;B0QY90	B0QY89	Eukaryotic translation initiation factor 3 subunit L	3326400000	3199200000	3638200064	3701199872	3558299904	3135800064	3674099968	3137700096	2912300032	3105999872	3016999936	2920900096
EIF3M	EIF3M	Q7L2H7;J3KNJ2	Q7L2H7	Eukaryotic translation initiation factor 3 subunit M	1220899968	1006600000	1283600000	1605299968	1810099968	1399399936	1756499968	1150200064	1627500032	1029600000	1276700032	971520000
EIF4A1	EIF4A1	J3QR64	J3QR64								154040000
EIF4A1	EIF4A1	P60842;J3KT12;J3QS69;J3KTB5;J3KSZ0;J3QL43	P60842	Eukaryotic initiation factor 4A-I	13877000192	13898999808	15342000128	19395999744	18115999744	12723000320	15445999616	14654999552	15943000064	15118000128	15736999936	15880999936
EIF4A2	EIF4A2	Q14240;E7EQG2	Q14240	Eukaryotic initiation factor 4A-II;Eukaryotic initiation factor 4A-II, N-terminally processed	3025999872	3386899968	3511699968	5228100096	4376099840	3285799936	4664999936	3281100032	3621400064	2716600064	3130200064	3121499904
EIF4A3	EIF4A3	P38919	P38919	Eukaryotic initiation factor 4A-III;Eukaryotic initiation factor 4A-III, N-terminally processed	13249999872	11169999872	12320000000	12485000192	12209000448	12679000064	11244000256	12302000128	11262999552	10311999488	10060999680	11228000256
EIF4B	EIF4B	E7EX17;P23588;F8VX11	E7EX17	Eukaryotic translation initiation factor 4B	2547200000	2793299968	2624000000	2243899904	3345799936	2535500032	3280600064	2413600000	2719000064	2345400064	3032600064	1690200064
EIF4E	EIF4E	P06730;D6RBW1;H0Y8J7	P06730	Eukaryotic translation initiation factor 4E	2419399936	1819100032	1782700032	2223200000	2068499968	1901600000	2087699968	1592400000	1423800064	1552499968	1672499968	1394599936
EIF4E2	EIF4E2	B9A023	B9A023										37941000
EIF4E2	EIF4E2	O60573;C9JEL3;B9A044;B8ZZ50;B8ZZL3	O60573	Eukaryotic translation initiation factor 4E type 2	99059000	110350000	149590000	135820000	138030000	131320000	130700000	130990000	122330000	108770000	98570000	110730000
EIF4EBP1	EIF4EBP1	Q13541	Q13541	Eukaryotic translation initiation factor 4E-binding protein 1	58760000	29042000	72973000	79858000	44387000	70667000	88431000		32420000	93843000	56619000	80340000
EIF4EBP2	EIF4EBP2	Q13542	Q13542	Eukaryotic translation initiation factor 4E-binding protein 2	87465000	129820000	143130000	105420000	214570000	103140000	98998000	119660000	88280000	114600000	164610000	63713000
EIF4ENIF1	EIF4ENIF1	B1AKL4;Q9NRA8	B1AKL4	Eukaryotic translation initiation factor 4E transporter	139300000	123200000	175390000	188420000	128160000	144890000	79138000	132260000	168040000	116520000	92497000	144520000
EIF4G1	EIF4G1	E7EX73;E9PGM1;E7EUU4;Q04637	E7EX73	Eukaryotic translation initiation factor 4 gamma 1	3288399872	3361700096	3338200064	4092300032	3937299968	3364900096	5907599872	3293100032	3739800064	3666200064	3990799872	3559200000
EIF4G2	EIF4G2	P78344;D3DQV9;H0Y3P2	P78344	Eukaryotic translation initiation factor 4 gamma 2	1394300032	1451500032	1432499968	1959500032	1924999936	1531399936	1668300032	1581400064	1620999936	1598400000	1562899968	1442700032
EIF4G3	EIF4G3	A0A0U1RQK7;A0A0A0MSA7;O43432	A0A0U1RQK7	Eukaryotic translation initiation factor 4 gamma 3	124890000	121530000	125740000	160940000	149410000	145950000	224510000	137770000	143380000	127160000	149350000	113790000
EIF4H	EIF4H	Q15056	Q15056	Eukaryotic translation initiation factor 4H	4077100032	3333299968	4121200128	2940100096	4016399872	3965100032	4037199872	3673299968	3274400000	3996699904	3673499904	3444199936
EIF5	EIF5	P55010;H0YLZ1;H0YN40	P55010	Eukaryotic translation initiation factor 5	1748600064	1461100032	1426400000	1661400064	1660300032	1742400000	1148700032	1844600064	2254500096	1515900032	1286800000	1659000064
EIF5A;EIF5AL1;EIF5A2	EIF5A	P63241;I3L397;I3L504;Q6IS14;F8WCJ1;C9J7B5;C9J4W5;Q9GZV4	P63241	Eukaryotic translation initiation factor 5A-1;Eukaryotic translation initiation factor 5A;Eukaryotic translation initiation factor 5A-1-like;Eukaryotic translation initiation factor 5A-2	6708400128	6611400192	7279799808	7557300224	7830799872	6365899776	7469899776	6227599872	6522399744	6674500096	6708499968	5962599936
EIF5B	EIF5B	A0A087WUT6;O60841	A0A087WUT6	Eukaryotic translation initiation factor 5B	1403000064	1211800064	1316800000	1122800000	1415600000	1703699968	1496499968	1624899968	1590400000	1684800000	1548300032	1587399936
EIF6	EIF6	P56537;B7ZBH1	P56537	Eukaryotic translation initiation factor 6	2134599936	2158400000	2301799936	2546800128	2236699904	2219800064	2102300032	2498099968	1881299968	1695500032	1742400000	1827100032
ELAC2	ELAC2	Q9BQ52;G5E9D5;E7ES68	Q9BQ52	Zinc phosphodiesterase ELAC protein 2	313910016	209570000	278870016	296160000	294160000	275580000	292310016	324910016	316430016	266410000	276840000	387409984
ELAVL1	ELAVL1	Q15717	Q15717	ELAV-like protein 1	6724100096	6086799872	6418200064	6776500224	6421400064	6855399936	4564400128	5600500224	6098200064	6000200192	5373899776	5473500160
ELAVL2	ELAVL2	A0A0A0MRX1;Q12926;B1AM48	A0A0A0MRX1	ELAV-like protein;ELAV-like protein 2								8720500
ELAVL3	ELAVL3	Q14576	Q14576	ELAV-like protein 3				69210000	51153000	66416000		60821000	117480000	64832000	52657000	80790000
ELAVL4	ELAVL4	B1APY9;B1APY8;A0A0R4J2E6;P26378	B1APY9	ELAV-like protein;ELAV-like protein 4	197570000	136510000	204210000	135600000	87958000	175270000	128050000	131960000	107170000	304030016	182360000	447129984
ELF2	ELF2	D6R9B1;D6RHI1	D6R9B1			22881000	22084000							15734000	19191000	9829700
ELF2	ELF2	Q15723	Q15723	ETS-related transcription factor Elf-2	59655000											46543000
ELMO2	ELMO2	Q5JVZ5;Q96JJ3;H0YCM7	Q5JVZ5	Engulfment and cell motility protein 2	183230000	189850000	171580000	304409984	232660000	237840000	276169984	230170000	193170000	229480000	219050000	236610000
ELMOD2	ELMOD2	Q8IZ81;D6RBS5;D6RHX2	Q8IZ81	ELMO domain-containing protein 2	501489984	491780000	386529984	164470000		459289984	739230016	594080000	301640000	427249984	245210000	431780000
ELMSAN1	ELMSAN1	A0A0A0MSU2;A0A1C7CYX1;Q6PJG2	A0A0A0MSU2	ELM2 and SANT domain-containing protein 1										53904000		30193000
ELOF1	ELOF1	K7EN05;K7EPC8;A0A024R7E8;K7EQ44;K7EMV4;P60002	K7EN05	Transcription elongation factor 1 homolog									298500000
ELOVL1	ELOVL1	Q9BW60	Q9BW60	Elongation of very long chain fatty acids protein 1									37876000
ELOVL5	ELOVL5	A0A0A0MTI6;Q9NYP7	A0A0A0MTI6	Elongation of very long chain fatty acids protein;Elongation of very long chain fatty acids protein 5									28803000
ELP2	ELP2	Q6IA86	Q6IA86	Elongator complex protein 2	368289984	456750016	465529984	524860000	561510016	506129984	511070016	423089984	461190016	341590016	508689984	460430016
ELP3	ELP3	Q9H9T3;B4DKA4	Q9H9T3	Elongator complex protein 3	198430000	198010000	189690000	219540000	221450000	195830000	257010000	202980000	184330000	174850000	176230000	193290000
ELP4	ELP4	G5E9D4;Q96EB1;E9PPJ9	G5E9D4	Elongator complex protein 4											44127000
ELP5	ELP5	I3L2A9;I3L2T0;I3L3N8;I3L437;I3L1Q3;Q8TE02;I3L1A8;I3L200	I3L2A9	Elongator complex protein 5		11664000
ELP6	ELP6	C9IYN7;Q0PNE2;C9JLH5;C9JA82;C9J2D6;C9J9N8;C9JEX8;F8WE64	C9IYN7	Elongator complex protein 6	33179000	21859000				28098000		34504000		33251000	28174000	49401000
EMC1	EMC1	Q8N766	Q8N766	ER membrane protein complex subunit 1	694310016	618049984	583440000	396380000	305620000	533169984	717400000	630510016	557820032	654419968	522540000	714270016
EMC10	EMC10	M0R2A0;Q5UCC4	M0R2A0	ER membrane protein complex subunit 10	51568000	49272000	36341000	43768000		39320000				32895000		42924000
EMC2	EMC2	Q15006	Q15006	ER membrane protein complex subunit 2	243360000	252200000	156320000	269180000	293270016	242030000	271350016	218560000	366400000	197520000	228090000	202640000
EMC3	EMC3	Q9P0I2	Q9P0I2	ER membrane protein complex subunit 3	41375000	44870000	49985000					55320000	46422000	49802000	47612000	54649000
EMC4	EMC4	S4R329;H0YK61;H0YNK0;H0YNK8;Q5J8M3;H0YMH5	S4R329	ER membrane protein complex subunit 4	71542000	91078000	70988000		39500000	65711000	60926000	78024000	46078000	103610000	78707000	87100000
EMC6	EMC6	Q9BV81	Q9BV81	ER membrane protein complex subunit 6									14641000
EMC7	EMC7	H0YDT8;Q9NPA0	H0YDT8	ER membrane protein complex subunit 7	99673000					55801000		76228000	85125000	79937000		91481000
EMC8	EMC8	O43402;M0R1B0	O43402	ER membrane protein complex subunit 8	158960000	130440000	158390000	107670000	139230000	147910000	169620000	172200000	161760000	152060000	121380000	136300000
EMD	EMD	P50402;Q5HY57	P50402	Emerin	965870016	914099968	858430016	396969984	316510016	864710016	1594599936	1024099968	807280000	992910016	976489984	1126599936
EMG1	EMG1	Q92979;V9GYP5;A0A087WWQ2;A0A087WVM7	Q92979	Ribosomal RNA small subunit methyltransferase NEP1	358849984	285960000	258930000	318580000	361680000	322350016	344009984	398510016	279940000	249740000	273329984	371409984
EMID1	EMID1	B0QYK4;B0QYK3;B0QYK5;Q96A84;B0QYK2	B0QYK4	EMI domain-containing protein 1					98999000
EMILIN1	EMILIN1	A0A0C4DFX3;Q9Y6C2	A0A0C4DFX3	EMILIN-1	2672399872	3488300032	2324699904	4849600000	4384699904	6146200064	9994000384	6719900160	4444100096	12855000064	9725299712	13402000384
EMILIN3	EMILIN3	Q9NT22	Q9NT22	EMILIN-3	242310000	87268000	94737000	76747000		176790000	100600000	147900000	99454000	131990000	70198000	137650000
EML1	EML1	F8W717;O00423	F8W717	Echinoderm microtubule-associated protein-like 1	468190016	621219968	515089984	797590016	642320000	504670016	937270016	475569984	601889984	474670016	525320000	504030016
EML2	EML2	K7EIK7;O95834;A0A0C4DGQ7;C9JRL6;K7EII6;K7EKG3	K7EIK7	Echinoderm microtubule-associated protein-like 2	118760000	90494000	77233000	126440000	143020000
EML3	EML3	B7WPE2;Q32P44;G3V195;H0Y3M3;G3V1D0	B7WPE2	Echinoderm microtubule-associated protein-like 3	215040000	254010000	266000000	244390000	133710000	179410000	158820000	171690000	205490000	128940000	108790000	93078000
EML4	EML4	B5MBZ0	B5MBZ0										11120000
EML4	EML4	Q9HC35	Q9HC35	Echinoderm microtubule-associated protein-like 4	4337500160	4520099840	4698999808	5559199744	5919300096	4911300096	5560800256	5540700160	6034200064	5189899776	5753399808	4087099904
EMSY;C11orf30	EMSY	Q7Z589;E9PMC9	Q7Z589	Protein EMSY	97802000	112050000	104600000	105270000	99402000	89308000	100570000	100370000	101900000	89377000	122580000	102500000
EMX2	EMX2	Q04743	Q04743	Homeobox protein EMX2		101340000	85472000			59695000		48594000		71025000
ENAH	ENAH	Q8N8S7;A0A0U1RRM6;A0A0U1RQP7	Q8N8S7	Protein enabled homolog	2408600064	2633200128	2826299904	3193700096	3964800000	2985100032	3066400000	2745400064	2981400064	2863099904	3522500096	3096699904
ENDOD1	ENDOD1	O94919	O94919	Endonuclease domain-containing 1 protein						38554000				35826000		84890000
ENDOG	ENDOG	Q14249	Q14249	Endonuclease G, mitochondrial	165120000	140640000	113740000	120060000	91311000	115110000		124680000	124260000	69639000	71418000	79626000
ENGASE	ENGASE	Q8NFI3;J3QLG5	Q8NFI3	Cytosolic endo-beta-N-acetylglucosaminidase						66319000
ENO1	ENO1	P06733	P06733	Alpha-enolase	129209999360	116520001536	134319996928	130349998080	127240003584	113069998080	93675003904	81533001728	97640996864	100420001792	91064999936	100969996288
ENO2	ENO2	P09104;F5H0C8	P09104	Gamma-enolase;Enolase	3364999936	2764199936	3118000128	4268300032	4012800000	3058500096	1870599936	1833600000	2726299904	3121600000	2694400000	3214099968
ENO3	ENO3	P13929;E5RGZ4;K7EPM1;K7EKN2	P13929	Beta-enolase;Enolase	523400000	221270000	412500000	130720000	311240000	287310016	543510016	545369984	406440000	266300000	146550000	225090000
ENOPH1	ENOPH1	Q9UHY7;A0A0C4DGY8;D6RA00	Q9UHY7	Enolase-phosphatase E1	519249984	643980032	577600000	629480000	647299968	510089984	262740000	407460000	593299968	509260000	419950016	345449984
ENOSF1	ENOSF1	Q7L5Y1;J3QL81	Q7L5Y1	Mitochondrial enolase superfamily member 1	89775000	69125000			84493000	89032000		485329984	98250000		62483000	57261000
ENPEP	ENPEP	Q07075	Q07075	Glutamyl aminopeptidase	3358599936	3203699968	3714500096	1494800000	819449984	1885400064	1966599936	1576700032	1916300032	1357299968	1135900032	1513400064
ENPP1	ENPP1	P22413	P22413	Ectonucleotide pyrophosphatase/phosphodiesterase family member 1;Alkaline phosphodiesterase I;Nucleotide pyrophosphatase	79854000	93804000	60365000		63054000	119570000	154960000	120790000	165520000	227700000	184400000	153210000
ENPP4	ENPP4	Q9Y6X5	Q9Y6X5	Bis(5-adenosyl)-triphosphatase ENPP4	50877000	35330000	52792000		30730000	35739000		28804000	43456000	29519000	27583000	27432000
ENSA	ENSA	O43768;A6NMQ3;Q5T5H1	O43768	Alpha-endosulfine	1021000000	831840000	866739968	1026200000	1005500032	827240000	1296300032	722030016	721740032	815649984	732600000	848710016
ENTPD5	ENTPD5	G3V4I0;O75356	G3V4I0	Ectonucleoside triphosphate diphosphohydrolase 5	275169984	181020000	153030000	198870000	202240000	172430000	163720000	172540000	155970000	75105000	103370000	125170000
ENY2	ENY2	Q9NPA8;E5RHX8;J3KNT2;E5RI00;E5RHT9;E5RJ84	Q9NPA8	Transcription and mRNA export factor ENY2	750129984	603680000	587809984	659660032	620830016	756520000	818350016	854990016	843480000	693670016	630129984	720849984
EOGT	EOGT	Q5NDL2;F5H225	Q5NDL2	EGF domain-specific O-linked N-acetylglucosamine transferase									23564000
EP300	EP300	Q09472	Q09472	Histone acetyltransferase p300	408980000	414670016	350110016	400620000	414729984	346270016	399729984	335969984	357329984	378369984	348670016	269729984
EP400	EP400	Q96L91	Q96L91	E1A-binding protein p400	89446000	72957000	71591000		68366000	59159000	132170000	83655000	53498000	75501000	70563000	108870000
EPB41	EPB41	P11171;Q4VB86	P11171	Protein 4.1	621180032	502480000	665529984	587030016	711880000	676320000	861729984	659820032	609020032	494540000	586550016	603840000
EPB41L1	EPB41L1	A0A0C4DH22;Q9H4G0	A0A0C4DH22	Band 4.1-like protein 1	89965000	76689000	87959000	115890000	136270000	118630000	155490000	121570000	188350000	74404000	96184000	122400000
EPB41L1	EPB41L1	Q4VXN0;Q4VXN1	Q4VXN0										22045000
EPB41L2	EPB41L2	E9PHY5;E9PK52;E9PII3	E9PHY5			107640000		163910000	147360000						146020000
EPB41L2	EPB41L2	O43491	O43491	Band 4.1-like protein 2	1698599936	1836899968	1816499968	3535000064	3074800128	2837100032	3270500096	2406599936	2191300096	3743699968	4224199936	3393700096
EPB41L3	EPB41L3	A0A0A0MRA8;A0A0A0MSA4;A0A1B0GTF8	A0A0A0MRA8		1850200064	1933400064	1440600064	2361400064	2051900032	1872000000	2404400128	1487100032	1622000000	2061799936	2516000000	2091900032
EPB41L5	EPB41L5	Q9HCM4	Q9HCM4	Band 4.1-like protein 5	1271699968	935360000	1133799936	651619968	621840000	763040000	1038800000	709320000	823580032	563180032	457240000	653160000
EPCAM	EPCAM	B5MCA4;P16422	B5MCA4	Epithelial cell adhesion molecule	1862499968	1796400000	1611800064	804790016	730780032	1225299968	1567900032	1302400000	1427299968	1420700032	1062600000	1468800000
EPDR1	EPDR1	Q9UM22;D6RIH7	Q9UM22	Mammalian ependymin-related protein 1												18719000
EPHA2	EPHA2	P29317	P29317	Ephrin type-A receptor 2	38865000	31761000	30073000			28826000		44160000	39185000	50274000	26474000	44499000
EPHA4	EPHA4	E9PG71;P54764	E9PG71	Receptor protein-tyrosine kinase;Ephrin type-A receptor 4	120040000	67422000	84126000			81830000	107690000	84000000	72784000	68010000	59778000	90198000
EPHA7	EPHA7	Q15375	Q15375	Ephrin type-A receptor 7												77414000
EPHB2	EPHB2	B1AKC9;P29323	B1AKC9	Receptor protein-tyrosine kinase;Ephrin type-B receptor 2	197750000	189450000	173530000	139040000	134110000	277980000	356220000	321950016	288780000	442320000	377230016	430560000
EPHB3	EPHB3	P54753	P54753	Ephrin type-B receptor 3	66508000	67487000	55839000			80828000	62968000	81623000	52296000	119840000	70009000	107930000
EPHB4	EPHB4	Q96L35;P54760	Q96L35	Receptor protein-tyrosine kinase;Ephrin type-B receptor 4				121990000						164190000
EPHX1	EPHX1	P07099	P07099	Epoxide hydrolase 1	756049984	408150016	330840000	146200000	55354000	216390000	209900000	272920000	207090000	456310016	337009984	644019968
EPHX2	EPHX2	P34913;E5RFU2;E5RFH6	P34913	Bifunctional epoxide hydrolase 2;Cytosolic epoxide hydrolase 2;Lipid-phosphate phosphatase	467760000	560449984	467720000	445409984	309929984	291040000	392660000	357390016	514969984	299169984	245140000	283409984
EPM2AIP1	EPM2AIP1	Q7L775	Q7L775	EPM2A-interacting protein 1	987480000	975000000	1167699968	1135699968	1251100032	1163800064	1356499968	1187100032	1134000000	914040000	1013299968	949400000
EPN1	EPN1	Q9Y6I3	Q9Y6I3	Epsin-1	669889984	803150016	687299968	732310016	756449984	759960000	987299968	781459968	734609984	683190016	751929984	711000000
EPN2	EPN2	F6PQP6;I3L2B2;E9PBC1;O95208	F6PQP6	Epsin-2	150680000	151740000	130560000	161630000	130850000	135790000		140480000	136940000	81495000	164550000	144800000
EPPK1	EPPK1	A0A075B730;A0A087X1U6	A0A075B730		855859968	830819968	834259968	1043100032	987710016	1046499968	1351399936	885480000	1099000064	1163299968	989000000	1051900032
EPPK1	EPPK1	P58107	P58107	Epiplakin										57714000
EPRS	EPRS	P07814;V9GYZ6	P07814	Bifunctional glutamate/proline--tRNA ligase;Glutamate--tRNA ligase;Proline--tRNA ligase	7853300224	8546699776	8032699904	8777299968	9634299904	7346800128	9376000000	8153200128	8386100224	7004100096	7787899904	7037899776
EPS15	EPS15	P42566;B1AUU8	P42566	Epidermal growth factor receptor substrate 15	118490000	140150000	208210000	191720000	162260000	113430000		154090000	132920000	152040000	117090000	118030000
EPS15L1	EPS15L1	M0QY01	M0QY01										18071000
EPS15L1	EPS15L1	Q9UBC2;M0R165;M0R2S2	Q9UBC2	Epidermal growth factor receptor substrate 15-like 1	683560000	663230016	778609984	588280000	751729984	633580032	945120000	548870016	705550016	688550016	709260032	684540032
EPS8	EPS8	Q12929	Q12929	Epidermal growth factor receptor kinase substrate 8				73850000	55966000						58078000
EPS8L1	EPS8L1	Q8TE68;B4DKV7;K7EN83;K7ELW3	Q8TE68	Epidermal growth factor receptor kinase substrate 8-like protein 1	291460000	297230016	304680000	282270016	288540000	257460000	294910016	274750016	238210000	214400000	230870000	248190000
EPS8L2	EPS8L2	Q9H6S3	Q9H6S3	Epidermal growth factor receptor kinase substrate 8-like protein 2	573609984	704390016	566339968	699619968	707740032	503030016	525840000	456809984	617790016	308620000	352609984	279769984
EPT1	EPT1	A0A087WW58;Q9C0D9;C9JAG1	A0A087WW58	Ethanolaminephosphotransferase 1	33011000	32795000	33030000					35490000		46065000		38734000
ERAL1	ERAL1	K7EQJ8;O75616	K7EQJ8	GTPase Era, mitochondrial									10362000
ERAP1	ERAP1	Q9NZ08	Q9NZ08	Endoplasmic reticulum aminopeptidase 1	1159100032	1111299968	1167900032	1435500032	1097600000	992680000	1762099968	1091900032	1374899968	827219968	870569984	818240000
ERBB2	ERBB2	P04626;J3QLU9;B4DTR1;F5H1T4	P04626	Receptor tyrosine-protein kinase erbB-2;Receptor protein-tyrosine kinase	367700000	388320000	366700000	206440000	142220000	250640000	240800000	354990016	259420000	354270016	254880000	343670016
ERBB2IP	ERBB2IP	Q96RT1	Q96RT1	Protein LAP2	197190000	222610000	199030000	178590000	157630000	202340000	239400000	213430000	200200000	168690000	149730000	153840000
ERBB4	ERBB4	A0A0A0MSE1;Q15303;H3BLT0	A0A0A0MSE1	Receptor protein-tyrosine kinase;Receptor tyrosine-protein kinase erbB-4;ERBB4 intracellular domain	28818000
ERC1	ERC1	X6RLX0;G8JLD3;Q8IUD2;X6RM00	X6RLX0	ELKS/Rab6-interacting/CAST family member 1	630569984	762560000	666569984	1204300032	1230400000	982880000	1037100032	841200000	917289984	799750016	1058300032	902520000
ERCC1	ERCC1	K7ER60;K7ER89;K7EP14;P07992;K7EMT9;K7EK97;K7ES46	K7ER60	DNA excision repair protein ERCC-1		21746000	23299000	27338000	24594000	18166000		21016000	21500000	23038000	21073000	19902000
ERCC2	ERCC2	A8MX75;P18074;K7ENL1;K7EIT8	A8MX75	TFIIH basal transcription factor complex helicase XPD subunit				42827000					50891000	45653000
ERCC3	ERCC3	P19447	P19447	TFIIH basal transcription factor complex helicase XPB subunit												32427000
ERCC4	ERCC4	Q92889	Q92889	DNA repair endonuclease XPF	39028000	24945000	20147000				32361000		38115000			34412000
ERCC5;BIVM-ERCC5	ERCC5	P28715;R4GMW8	P28715	DNA repair protein complementing XP-G cells		42019000
ERF	ERF	P50548	P50548	ETS domain-containing transcription factor ERF									30818000
ERGIC1	ERGIC1	Q969X5	Q969X5	Endoplasmic reticulum-Golgi intermediate compartment protein 1	1460400000	816670016	787459968	265730000	138690000	743009984	653180032	864460032	401249984	1230800000	702750016	1172600064
ERGIC2	ERGIC2	A0A087WU02;Q96RQ1;F8W0R1;F8VPA6;F8VR88;F8VUZ2;H0YI50	A0A087WU02	Endoplasmic reticulum-Golgi intermediate compartment protein 2	158150000	101290000	78031000	65608000	49369000	88954000		151300000	94937000	61058000	70273000	146030000
ERGIC3	ERGIC3	H0Y621;H0Y5K5;Q9Y282	H0Y621	Endoplasmic reticulum-Golgi intermediate compartment protein 3	53535000		48978000			44040000	80202000	40505000		46311000		54875000
ERH	ERH	P84090;G3V279	P84090	Enhancer of rudimentary homolog	10368000000	8213000192	9627599872	5484299776	9671999488	9855599616	7544099840	9265999872	9613800448	7480000000	7925799936	8637800448
ERI1	ERI1	Q8IV48	Q8IV48	3-5 exoribonuclease 1						71974000		82025000	62694000	45426000		57511000
ERI3	ERI3	O43414;H0Y4B0;F6QUN3	O43414	ERI1 exoribonuclease 3	192320000	174740000	264760000	343540000	550289984	176960000	182360000	142490000	280230016	125720000	275230016	138580000
ERLEC1	ERLEC1	Q96DZ1	Q96DZ1	Endoplasmic reticulum lectin 1	290340000	339009984	336400000	443180000	429430016	292540000	134320000	244940000	338030016	241230000	262670000	298809984
ERLIN1	ERLIN1	O75477;B0QZ43	O75477	Erlin-1	499820000	455590016	444000000	181430000	137980000	468649984	524760000	491529984	303929984	548390016	396720000	585299968
ERLIN2	ERLIN2	O94905;E5RHW4	O94905	Erlin-2	2513200128	2649900032	2494700032	3100400128	3060300032	2662599936	2991000064	2581299968	2267500032	2517400064	2439500032	2465100032
ERMP1	ERMP1	Q7Z2K6	Q7Z2K6	Endoplasmic reticulum metallopeptidase 1	925529984	714700032	684560000	163440000	143550000	604350016	380670016	503729984	354470016	1087200000	542809984	879880000
ERO1L	ERO1L	Q96HE7	Q96HE7	ERO1-like protein alpha	1719500032	2021200000	2078899968	2611500032	2437499904	1804400000	2340999936	1364000000	1766000000	1794700032	2151600128	1631100032
ERP29	ERP29	P30040;F8VY02	P30040	Endoplasmic reticulum resident protein 29	2701199872	2932300032	3066500096	3376900096	3613600000	3451300096	2646200064	2952199936	3092499968	3110799872	3617100032	2767500032
ERP44	ERP44	Q9BS26	Q9BS26	Endoplasmic reticulum resident protein 44	2057600000	2371000064	2356600064	2546800128	2194099968	2312499968	1835299968	2385600000	2651800064	2550599936	2219399936	2288900096
ESAM	ESAM	Q96AP7;F8WDW9	Q96AP7	Endothelial cell-selective adhesion molecule		6598100
ESD	ESD	P10768;X6RA14;H7BZT7	P10768	S-formylglutathione hydrolase	5145299968	5591399936	5578599936	7506899968	6408200192	6018999808	5446300160	5671399936	5869000192	4653300224	5536500224	5349100032
ESF1	ESF1	Q9H501	Q9H501	ESF1 homolog		14895000	13747000								13962000
ESYT1	ESYT1	Q9BSJ8	Q9BSJ8	Extended synaptotagmin-1	1445600000	1277799936	1360000000	857920000	785340032	1298800000	1847800064	1701100032	1535100032	1608999936	1439100032	2068199936
ESYT2	ESYT2	H7BXI1;A0A087WXU3;A0FGR8	H7BXI1	Extended synaptotagmin-2	441030016	320310016	326129984	115410000	102770000	345420000	268700000	309460000	323710016	294790016	260950000	435249984
ETF1	ETF1	P62495;B7Z7P8	P62495	Eukaryotic peptide chain release factor subunit 1	966880000	959270016	871520000	1206599936	1106099968	969969984	906960000	791459968	845680000	945580032	961569984	922910016
ETFA	ETFA	P13804;H0YLU7;H0YK49;H0YNX6;H0YL12;H0YKF0	P13804	Electron transfer flavoprotein subunit alpha, mitochondrial	4950400000	4999000064	3879600128	5429000192	5063799808	4565300224	2767800064	4741199872	4697099776	3617299968	3803599872	3638099968
ETFB	ETFB	P38117;M0QY67	P38117	Electron transfer flavoprotein subunit beta	3867699968	3976800000	4256100096	3725900032	3431099904	3604199936	4171399936	3000300032	3939000064	2918899968	2954899968	2935600128
ETFDH	ETFDH	Q16134	Q16134	Electron transfer flavoprotein-ubiquinone oxidoreductase, mitochondrial	115710000	194830000	147230000	240850000	201840000	207570000	123850000	128240000	128000000	143720000	186190000	163780000
ETHE1	ETHE1	O95571;M0QXB5	O95571	Persulfide dioxygenase ETHE1, mitochondrial	543459968	746529984	611760000	579289984	624560000	619009984	628060032	626520000	535750016	534670016	601939968	499960000
EVA1B	EVA1B	Q9NVM1	Q9NVM1	Protein eva-1 homolog B	30036000		36780000
EVI5L	EVI5L	Q96CN4	Q96CN4	EVI5-like protein					14291000						18327000
EVL	EVL	Q9UI08;H0YJN0	Q9UI08	Ena/VASP-like protein	78270000	79816000	64368000	96297000	143200000	117240000	105580000	112290000	79324000	117810000	183910000	121240000
EWSR1	EWSR1	B0QYK0;Q01844;A0A0D9SFL3;C9JGE3	B0QYK0	RNA-binding protein EWS	2020300032	2304499968	2764400128	2531899904	2364800000	1907500032	4128000000	1650200064	1227800064	2199099904	1723000064	1383200000
EWSR1	EWSR1	H7BY36	H7BY36										14739000
EXD2	EXD2	Q9NVH0	Q9NVH0	Exonuclease 3-5 domain-containing protein 2	139230000	135810000	146240000		87955000	126670000	182820000	163120000	134320000	141460000	122700000	174530000
EXOC1	EXOC1	Q9NV70	Q9NV70	Exocyst complex component 1	413400000	307310016	302660000	357070016	332820000	340950016	393950016	410520000	401489984	387480000	270460000	374200000
EXOC2	EXOC2	Q96KP1	Q96KP1	Exocyst complex component 2	297260000	249410000	260400000	272080000	261190000	248990000	214640000	275409984	356769984	316520000	250000000	330640000
EXOC3	EXOC3	O60645;D6RB59;H0Y995	O60645	Exocyst complex component 3	118230000	104440000	124820000	105850000	148090000	128360000		112130000	156680000	140680000	119640000	139860000
EXOC4	EXOC4	Q96A65	Q96A65	Exocyst complex component 4	572060032	456249984	394640000	479140000	364960000	445860000	775609984	597449984	437000000	504920000	529190016	517880000
EXOC5	EXOC5	O00471;A0A0A0MSI8	O00471	Exocyst complex component 5	256660000	315620000	253840000	357889984	326150016	258420000	346230016	317880000	331880000	260790000	250100000	280390016
EXOC6	EXOC6	E7EW84;Q8TAG9	E7EW84	Exocyst complex component 6	58751000	49465000	48748000	34775000	39389000	44047000	48772000	50969000	48525000		31911000
EXOC6B	EXOC6B	A0A0U1RRB6;Q9Y2D4;J3QT38	A0A0U1RRB6	Exocyst complex component 6B	57180000	49761000	36591000		60604000	64634000	94649000	76786000	90548000	64703000	76987000	76938000
EXOC7	EXOC7	Q9UPT5;A0A0A0MSB8	Q9UPT5	Exocyst complex component 7	419720000	356340000	390800000	428529984	385790016	465760000	714089984	502060000	592960000	486009984	443840000	475180000
EXOC8	EXOC8	Q8IYI6	Q8IYI6	Exocyst complex component 8	303540000	327500000	380400000	376200000	352780000	314200000	519360000	336209984	319400000	327230016	334790016	323060000
EXOG	EXOG	Q9Y2C4;F8WE28;F8WE38;H7C0W6	Q9Y2C4	Nuclease EXOG, mitochondrial								22814000
EXOSC1	EXOSC1	Q9Y3B2;R4GMQ7;B1AMU7;B1AMU3;B1AMU4;R4GNH9	Q9Y3B2	Exosome complex component CSL4	596729984	589110016	546350016	639379968	515750016	532129984	863510016	546209984	654089984	453100000	459700000	464940000
EXOSC10	EXOSC10	Q01780	Q01780	Exosome component 10	652400000	558200000	521880000	308600000	280310016	399009984	222530000	573960000	395350016	468769984	470649984	555209984
EXOSC2	EXOSC2	Q13868;A3KFL2;A3KFL1;A3KFL5	Q13868	Exosome complex component RRP4	740430016	617699968	643030016	646990016	659200000	774169984	1001299968	829379968	800720000	608480000	634419968	592430016
EXOSC3	EXOSC3	Q9NQT5	Q9NQT5	Exosome complex component RRP40	172220000	188370000	176170000	242840000	334689984	201550000		177450000	106440000	166450000	229300000	138680000
EXOSC4	EXOSC4	Q9NPD3;E9PI41	Q9NPD3	Exosome complex component RRP41	591889984	583779968	571030016	873190016	709139968	526590016	549329984	558390016	592190016	516160000	517980000	526640000
EXOSC5	EXOSC5	Q9NQT4;M0R050	Q9NQT4	Exosome complex component RRP46	484550016	347160000	396440000	257360000	335480000	507240000	343920000	492840000	502649984	382190016	286169984	484190016
EXOSC6	EXOSC6	Q5RKV6	Q5RKV6	Exosome complex component MTR3	389849984	430150016	397630016	576040000	566760000	373700000	755489984	425700000	317000000	346420000	358380000	370200000
EXOSC7	EXOSC7	Q15024	Q15024	Exosome complex component RRP42	485420000	405569984	487630016	522920000	523700000	518870016	728179968	389460000	392569984	387710016	376380000	481760000
EXOSC8	EXOSC8	Q96B26	Q96B26	Exosome complex component RRP43	403390016	361920000	353729984	395020000	368680000	388440000	466060000	379150016	479569984	329560000	411529984	346809984
EXOSC9	EXOSC9	Q06265;D6RIY6;D6R905;D6RA17	Q06265	Exosome complex component RRP45	271200000	271390016	276360000	262240000	279220000	322830016	263260000	250590000	297230016	182900000	243860000	241650000
EXT2	EXT2	Q93063	Q93063	Exostosin-2								102530000		88105000
EXTL2	EXTL2	Q9UBQ6;C9JEG3;C9IYF5;F5GZK1	Q9UBQ6	Exostosin-like 2;Processed exostosin-like 2						42713000		50295000		56783000	50128000	62533000
EYA3	EYA3	Q99504;B1APR7	Q99504	Eyes absent homolog 3;Eyes absent homolog	89360000	94649000	71041000	116900000	130090000	87693000		88134000	76957000	85404000	85702000
EZH2	EZH2	Q15910	Q15910	Histone-lysine N-methyltransferase EZH2	69651000	69557000	76014000	63078000	66252000	95761000		96049000	55239000	82952000	92634000	68280000
EZR	EZR	E7EQR4;P15311	E7EQR4	Ezrin	12872999936	12764999680	13605999616	10801999872	12014999552	11344000000	9805700096	10046000128	13754000384	5940299776	7343200256	6576200192
F11R	F11R	Q9Y624;A0A087WY82	Q9Y624	Junctional adhesion molecule A	239850000	285209984	271200000	115660000	66863000	159790000		106100000	81351000	121440000	88764000	138500000
F8A1	F8A1	P23610	P23610	Factor VIII intron 22 protein			37766000
FAAH	FAAH	O00519	O00519	Fatty-acid amide hydrolase 1										3787400
FABP1	FABP1	A8MW49;P07148	A8MW49	Fatty acid-binding protein, liver	105910000	125090000	112680000	184520000	100100000	62827000			60648000	146810000	118250000
FABP3	FABP3	S4R371;P05413;S4R3A2	S4R371	Fatty acid-binding protein, heart	712030016	726080000	684840000	1342400000	1186599936	1003600000	325460000	597560000	859270016	706049984	774169984	810009984
FABP5	FABP5	Q01469;I6L8B7	Q01469	Fatty acid-binding protein, epidermal	6362200064	7375000064	8023799808	9680100352	8684900352	6845100032	6209200128	5235700224	6379299840	6799699968	7723700224	6347700224
FABP7	FABP7	O15540	O15540	Fatty acid-binding protein, brain	308380000	324380000	231700000	886849984	1042800000	775969984	667510016	1074499968	1526400000	880030016	1211600000	1295100032
FADD	FADD	Q13158	Q13158	FAS-associated death domain protein	224140000	181030000	182860000	189420000	170290000	237730000		252810000	258750000	178090000	194200000	251730000
FADS1	FADS1	O60427;A0A0A0MR51;H7C2V0	O60427	Fatty acid desaturase 1			80871000					55986000		79409000	51439000
FADS2	FADS2	O95864	O95864	Fatty acid desaturase 2	143110000	138740000	141750000	79695000	65768000	133740000	109020000	138340000	94784000	196090000	220210000	237340000
FAF1	FAF1	Q9UNN5;B1ANM7;B3KT28	Q9UNN5	FAS-associated factor 1	348910016	267100000	249530000	250830000	241200000	265730000	250630000	241080000	209930000	276000000	275460000	205500000
FAF2	FAF2	Q96CS3	Q96CS3	FAS-associated factor 2	1100999936	1103500032	954729984	562800000	441849984	1038700032	1310300032	1098200064	1001600000	1043900032	1016700032	1315000064
FAH	FAH	P16930	P16930	Fumarylacetoacetase	1994300032	1712800000	1778499968	1982000000	1955299968	1624199936	1110300032	1432800000	1606400000	1088600064	1134800000	1338099968
FAHD1	FAHD1	Q6P587	Q6P587	Acylpyruvase FAHD1, mitochondrial	915649984	951760000	796579968	1233100032	1263399936	917609984	625480000	818190016	1055100032	745059968	840099968	957379968
FAHD2A	FAHD2A	Q96GK7	Q96GK7	Fumarylacetoacetate hydrolase domain-containing protein 2A	637910016	708540032	711169984	952049984	842089984	603889984	597240000	842889984	785350016	694200000	646700032	547000000
FAHD2B	FAHD2B	Q6P2I3	Q6P2I3	Fumarylacetoacetate hydrolase domain-containing protein 2B									12377000
FAM101A	FAM101A	Q6ZTI6	Q6ZTI6	Filamin-interacting protein FAM101A									5974100
FAM101B	FAM101B	Q8N5W9	Q8N5W9	Filamin-interacting protein FAM101B											6418400
FAM103A1	FAM103A1	Q9BTL3	Q9BTL3	RNMT-activating mini protein	392700000	501820000	579129984	625590016	535980000	414270016	529409984	294729984	374200000	417710016	358940000	337729984
FAM107B	FAM107B	Q9H098;C9J6N5;C9JQ40;C9JW51;A0A1C7CYX8;X6RET8;C9JP05;C9J3Q3	Q9H098	Protein FAM107B	183300000	164190000	197610000	208060000	227740000	201040000	209500000	141060000	170810000	160370000	134640000	165510000
FAM114A1	FAM114A1	Q8IWE2	Q8IWE2	Protein NOXP20	341060000	347300000	399380000	538380032	546630016	419120000	417700000	422620000	473430016	555740032	421340000	480129984
FAM114A2	FAM114A2	Q9NRY5;E7ESJ7	Q9NRY5	Protein FAM114A2	316660000	220850000	215320000	247470000	250390000	248050000	348070016	288280000	215950000	291460000	259160000	258150000
FAM117B	FAM117B	Q6P1L5	Q6P1L5	Protein FAM117B									8906300
FAM118A	FAM118A	B0QY29;Q9NWS6	B0QY29	Protein FAM118A									5799900
FAM118B	FAM118B	G3V179;E9PMJ2;J3KP39;Q9BPY3;E9PIM5	G3V179	Protein FAM118B	83113000	71731000	79500000	69340000	97540000	97817000	134540000	40311000	63316000	82551000	96323000	96002000
FAM120A	FAM120A	Q9NZB2	Q9NZB2	Constitutive coactivator of PPAR-gamma-like protein 1	757120000	693249984	741230016	536040000	483750016	622499968	1533699968	772569984	516780000	842899968	721449984	881520000
FAM120B	FAM120B	A0A0D9SEJ5;F5GY05;Q96EK7	A0A0D9SEJ5	Constitutive coactivator of peroxisome proliferator-activated receptor gamma	157710000	206750000	196340000	150990000	197280000	162740000	253470000	174350000	205650000	159900000	157400000	163850000
FAM126A	FAM126A	H7C0W7;Q9BYI3	H7C0W7	Hyccin									57166000
FAM127A;FAM127B	FAM127A	A6ZKI3;Q9BWD3	A6ZKI3	Protein FAM127A;Protein FAM127B	61104000	53761000	72643000	63968000	60692000	90713000		70804000	88319000	97039000	52699000	89635000
FAM129A	FAM129A	Q9BZQ8	Q9BZQ8	Protein Niban	193410000	150200000	202880000	63897000	78167000	103070000		90753000	93527000	55721000		72321000
FAM129B	FAM129B	Q96TA1	Q96TA1	Niban-like protein 1	416750016	462049984	483580000	631230016	611190016	577849984	464360000	566040000	495820000	825830016	682630016	728979968
FAM132A	FAM132A	Q5T7M4	Q5T7M4	Adipolin;Adipolin fCTRP12;Adipolin gCTRP12								38007000
FAM134A	FAM134A	H7C3D5;Q8NC44	H7C3D5	Protein FAM134A												12462000
FAM134C	FAM134C	K7ENZ6;K7EMF4;K7ELM8;K7EJ34;K7ENF4;Q86VR2	K7ENZ6	Protein FAM134C						38566000
FAM136A	FAM136A	Q96C01;E7EQY1	Q96C01	Protein FAM136A	726160000	650390016	647240000	678969984	511880000	557849984	668940032	478280000	500080000	421120000	426089984	343729984
FAM151A	FAM151A	Q8WW52	Q8WW52	Protein FAM151A									23012000
FAM160A2	FAM160A2	Q8N612;E9PJK5	Q8N612	FTS and Hook-interacting protein					13756000						15959000
FAM160B1	FAM160B1	Q5W0V3	Q5W0V3	Protein FAM160B1		33251000	41929000		49527000						48005000
FAM162A	FAM162A	F8W7Q4;Q96A26;E9PH05	F8W7Q4	Protein FAM162A	1861699968	1719600000	2142000000	873640000	524750016	1258099968	1243500032	989820032	1226700032	1315399936	829950016	1307100032
FAM168A	FAM168A	Q92567	Q92567	Protein FAM168A	107440000	83675000	91880000	106500000	116020000	83153000		116900000		108080000	84300000	103270000
FAM168B	FAM168B	A1KXE4	A1KXE4	Myelin-associated neurite-outgrowth inhibitor		26664000
FAM169A	FAM169A	D6RB01;Q9Y6X4	D6RB01	Soluble lamin-associated protein of 75 kDa	278420000	385190016	387430016	419830016	439670016	254680000	252580000	226150000	239050000	219000000	286489984	220020000
FAM171A2	FAM171A2	A8MVW0	A8MVW0	Protein FAM171A2	265770000	250670000	314350016	135290000	139460000	208860000	295460000	276489984	304200000	286929984	192000000	310449984
FAM172A	FAM172A	Q8WUF8;E9PBM2	Q8WUF8	Protein FAM172A	86318000	111550000	114180000	72520000	144540000	118080000	75318000	100670000	134530000	85875000	104850000	99566000
FAM175A	FAM175A	D6REL5;Q6UWZ7;A0A087WZ78;A0A087WWJ9	D6REL5	BRCA1-A complex subunit Abraxas					59911000
FAM175B	FAM175B	Q15018	Q15018	BRISC complex subunit Abro1	328340000	265470000	315529984	378910016	329040000	292320000	390740000	342609984	399500000	297740000	362569984	309449984
FAM177A1	FAM177A1	G3V583;Q8N128;G3V3Z5	G3V583	Protein FAM177A1		35464000		43907000				62956000
FAM188A	FAM188A	Q9H8M7;X6RC97;X6RC30	Q9H8M7	Protein FAM188A										38267000
FAM192A;NIP30	FAM192A	Q9GZU8;H3BUL4;H3BMX9;H3BQQ6;H3BTI2;H3BTP8;H3BSY6;H3BP64;Q6P4H7;H3BSF0;H3BU93	Q9GZU8	Protein FAM192A	152150000	227880000	170100000	286590016	281580000	162420000	220960000	204570000	179240000	187000000	181930000	160890000
FAM193A	FAM193A	A0A1B0GVL4;P78312;D6RFZ4	A0A1B0GVL4	Protein FAM193A					33664000
FAM195A	FAM195A	Q9BUT9;I3L172	Q9BUT9	Protein FAM195A			14136000
FAM195B	FAM195B	I3L2L5;I3L4Q0;C9JLW8;I3L317	I3L2L5	Protein FAM195B	366270016	278360000	399100000	275809984	299529984	389260000	380270016	450180000	596009984	354470016	283200000	405590016
FAM208A	FAM208A	Q9UK61;A0A087X0F1	Q9UK61	Protein FAM208A	268929984	295520000	320369984	300520000	335550016	221970000	254610000	248520000	223400000	237920000	271230016	234970000
FAM20B	FAM20B	O75063	O75063	Glycosaminoglycan xylosylkinase	113250000	84900000	107980000			98768000		78498000	102490000	101900000	76694000	122510000
FAM210A	FAM210A	K7EK00;Q96ND0;K7ERQ2	K7EK00	Protein FAM210A									29409000
FAM210B	FAM210B	Q96KR6	Q96KR6	Protein FAM210B									12665000
FAM213A	FAM213A	Q9BRX8	Q9BRX8	Redox-regulatory protein FAM213A	1160999936	1228400000	1151800064	860230016	881619968	1384300032	1188800000	919900032	966910016	1642400000	1590099968	1548000000
FAM213B	FAM213B	A0A0A0MT35;Q8TBF2;J3QKK8;A0A0A0MRV4;J3KRV9;J3KPF6;J3KPF5	A0A0A0MT35	Prostamide/prostaglandin F synthase	208760000	173580000	160080000	236900000	198410000	221560000	244460000	243210000	235710000	189440000	221930000	161370000
FAM21A;FAM21C	FAM21A	E7ESD2;Q641Q2;F8W7U3;A0A087WYF6;A0A0A0MR88;A0A096LPC5;Q9Y4E1;J3KP36	E7ESD2	WASH complex subunit FAM21A;WASH complex subunit FAM21C	262520000	288929984	258630000	405550016	293820000	262310000	408070016	229390000	241080000	262340000	262980000	184400000
FAM32A	FAM32A	K7EIY1;Q9Y421;K7ENN5	K7EIY1	Protein FAM32A	107440000	85606000	88425000			91565000			76445000	96965000	76174000	99851000
FAM3C	FAM3C	Q92520	Q92520	Protein FAM3C	260450000	264960000	251800000	171320000	124020000	300590016	257610000	261410000	182950000	282520000	181040000	447100000
FAM45A;FAM45B	FAM45A	Q8TCE6;Q6NSW5	Q8TCE6	Protein FAM45A;Protein FAM45B	82740000	80284000	63502000	80278000	63109000	78597000		97373000	85021000	65604000	62117000	77910000
FAM49A	FAM49A	Q9H0Q0	Q9H0Q0	Protein FAM49A											25917000
FAM49B	FAM49B	Q9NUQ9;A0A087X178	Q9NUQ9	Protein FAM49B	968240000	854860032	738910016	783059968	595030016	790950016	754760000	641120000	695110016	612289984	552809984	690680000
FAM50A	FAM50A	Q14320;B0S8I6	Q14320	Protein FAM50A	385260000	460049984	465569984	639440000	523929984	564540032	757000000	460820000	413860000	363960000	407510016	399249984
FAM60A	FAM60A	Q9NP50;F5H6U2;F5GZ82	Q9NP50	Protein FAM60A	114960000	81671000				81499000		97589000		73078000
FAM65A	FAM65A	A0A0A0MTL6;Q6ZS17	A0A0A0MTL6	Protein FAM65A	112190000	111270000	130360000	56266000	83351000	111230000		84664000	90520000	61188000	73967000	66991000
FAM76B	FAM76B	F5GX09;Q5HYJ3	F5GX09	Protein FAM76B	32796000	50203000	46768000	77268000	52391000	31218000	60736000	49630000	44723000	45863000	60516000	30002000
FAM84B	FAM84B	Q96KN1	Q96KN1	Protein FAM84B	347209984	314769984	219290000	349030016	434220000	274980000	244500000	160110000	285340000	239930000	265910000	247940000
FAM8A1	FAM8A1	Q9UBU6	Q9UBU6	Protein FAM8A1											30005000
FAM91A1	FAM91A1	Q658Y4;E7ER68	Q658Y4	Protein FAM91A1	196330000	170860000	155040000	226570000	206460000	220300000	125190000	155330000	222860000	117190000	125460000	149020000
FAM92A1	FAM92A1	A0A087WTS3;A1XBS5;E5RID3;E5RFH7;H0YC32	A0A087WTS3	Protein FAM92A1								35603000
FAM96A	FAM96A	Q9H5X1;H0YKV4	Q9H5X1	MIP18 family protein FAM96A	44464000	46987000	62915000			40143000		40243000	39280000			40785000
FAM96B	FAM96B	Q9Y3D0;J3KS95	Q9Y3D0	Mitotic spindle-associated MMXD complex subunit MIP18	193950000	297800000	212310000	372320000	303609984	179010000	342180000	199880000	217740000	201400000	218920000	203090000
FAM98A	FAM98A	Q8NCA5;E9PH82	Q8NCA5	Protein FAM98A	106430000	208970000	169600000	198220000	113210000	118010000		166750000	160490000	234280000	183440000	139470000
FAM98B	FAM98B	Q52LJ0	Q52LJ0	Protein FAM98B	2797400064	2490400000	2740900096	3195099904	2630899968	2375699968	2721400064	2613199872	2651599872	2013400064	2209200128	2140000000
FANCI	FANCI	Q9NVI1;H3BP78	Q9NVI1	Fanconi anemia group I protein					18855000
FAP	FAP	B4DLR2;A0A0D9SEN1;Q12884	B4DLR2	Prolyl endopeptidase FAP;Antiplasmin-cleaving enzyme FAP, soluble form								61791000		53183000	41248000	81998000
FAR1	FAR1	E9PNW8;Q8WVX9	E9PNW8	Fatty acyl-CoA reductase 1									25425000
FARP1	FARP1	Q9Y4F1;C9JME2	Q9Y4F1	FERM, RhoGEF and pleckstrin domain-containing protein 1	3279000064	3310299904	2879800064	2698200064	2343899904	2867200000	2841100032	3207699968	3446299904	2938299904	2950299904	3088399872
FARP2	FARP2	H7C3M7	H7C3M7										20062000
FARP2	FARP2	O94887	O94887	FERM, RhoGEF and pleckstrin domain-containing protein 2	23013000		24478000			25169000		39650000	22383000	25485000		22335000
FARS2	FARS2	O95363;Q5JRF7	O95363	Phenylalanine--tRNA ligase, mitochondrial											26614000
FARSA	FARSA	Q9Y285;K7ER00;K7EPH2;K7ER16	Q9Y285	Phenylalanine--tRNA ligase alpha subunit	1418200064	1454700032	1734499968	1690499968	1615299968	1412000000	1566200064	1468999936	1550099968	1364199936	1365500032	1484499968
FARSB	FARSB	Q9NSD9	Q9NSD9	Phenylalanine--tRNA ligase beta subunit	2544699904	2685400064	2705200128	2773499904	2943099904	2313999872	1934400000	2274700032	2457700096	2442099968	2463300096	2368000000
FASN	FASN	P49327;A0A0U1RQF0	P49327	Fatty acid synthase;[Acyl-carrier-protein] S-acetyltransferase;[Acyl-carrier-protein] S-malonyltransferase;3-oxoacyl-[acyl-carrier-protein] synthase;3-oxoacyl-[acyl-carrier-protein] reductase;3-hydroxyacyl-[acyl-carrier-protein] dehydratase;Enoyl-[acyl-carrier-protein] reductase;Oleoyl-[acyl-carrier-protein] hydrolase	11166999552	10451000320	10823000064	11864000512	11678999552	11646999552	14195999744	12656000000	12579000320	12597000192	12455999488	13608999936
[truncated: 4,835 more rows]

## Sheet: ST2_org_timecourse_FDR0p05_prot
gene_names	gene_first	uniprot_ids	uniprot_first	protein_names	log2_day_25_lfq_intensity_01	log2_day_25_lfq_intensity_02	log2_day_25_lfq_intensity_03	log2_day_21_lfq_intensity_04	log2_day_21_lfq_intensity_05	log2_day_21_lfq_intensity_06	log2_day_29_lfq_intensity_07	log2_day_29_lfq_intensity_08	log2_day_29_lfq_intensity_09	log2_day_27_lfq_intensity_10	log2_day_27_lfq_intensity_11	log2_day_27_lfq_intensity_12	students_t_test_significant_day25_vs_day21	students_t_test_significant_day29_vs_day21	students_t_test_significant	log_students_t_test_p_value_day25_vs_day21	students_t_test_q_value_day25_vs_day21	log2_diff_day25_vs_day21	students_t_test_test_statistic_day25_vs_day21	log_students_t_test_p_value_day29_vs_day21	students_t_test_q_value_day29_vs_day21	log2_diff_day29_vs_day21	students_t_test_test_statistic_day29_vs_day21	response_day25_vs_day21	response_day29_vs_day21
EPPK1	EPPK1	A0A075B730;A0A087X1U6	A0A075B730		29.9582	29.8795	29.9629	29.6728	29.63	29.6359	30.1156	29.8814	29.9704	30.3318	29.7219	30.0335	+	+	t2_t1;t4_t1	3.16716	0.0488254	0.287329	9.51704	2.10382	0.0416542	0.34288	4.92983	over_expressed	over_expressed
FHL2	FHL2	J3KNW4;A0A0A0MSG2;Q14192	J3KNW4	Four and a half LIM domains protein 2	30.338	30.109	30.5084	28.7092	28.6602	28.8798	30.9306	30.79	30.5816	30.153	30.1044	29.5619	+	+	t2_t1;t4_t1	3.52294	0.0618065	1.56875	11.7518	4.11683	0.0119149	2.01769	16.6398	over_expressed	over_expressed
IGF1R	IGF1R	C9J5X1;P08069	C9J5X1	Tyrosine-protein kinase receptor;Insulin-like growth factor 1 receptor;Insulin-like growth factor 1 receptor alpha chain;Insulin-like growth factor 1 receptor beta chain	26.3355	26.0296	26.313	27.3794	27.6599	27.5449	26.3141	26.426	26.4361	26.5764	26.5525	26.6772	+	+	t2_t1;t4_t1	3.28244	0.05256	-1.30202	-10.1931	3.63859	0.00931959	-1.13598	-12.5795	under_expressed	under_expressed
		CON__P02769	CON__P02769		36.1693	36.3107	35.9793	35.1648	35.1842	35.094	36.0795	35.842	35.8428	39.6717	38.4736	37.7866	+	+	t2_t1;t4_t1	3.26185	0.0533333	1.00546	10.0691	3.11915	0.0122957	0.773783	9.24794	over_expressed	over_expressed
NEFM	NEFM	E7ESP9;P07197;E7EMV2	E7ESP9	Neurofilament medium polypeptide	33.1498	33.3567	33.0929	32.1849	31.9642	31.8548	33.6506	33.7201	33.8012	33.8466	33.4949	33.7941	+	+	t2_t1;t4_t1	3.1678	0.0496129	1.19847	9.52066	4.07005	0.0114286	1.72263	16.1924	over_expressed	over_expressed
CFI	CFI	G3XAM2;E7ETH0;P05156;A0A087X0I2	G3XAM2	Complement factor I;Complement factor I heavy chain;Complement factor I light chain	28.1087	27.8754	28.0298	26.9388	26.6577	26.649	28.3572	28.7674	28.2924	28.704	28.5128	28.4118	+	+	t2_t1;t4_t1	3.36622	0.0558049	1.25614	10.7124	3.20992	0.0126598	1.72385	9.76276	over_expressed	over_expressed
SEPT5	SEPT5	G3XAH0;B4DJ62;Q99719;C9JM82;E7EPG2;E7EX32	G3XAH0	Septin-5	29.1407	29.2552	29.3432	28.3638	28.3167	28.4347	29.5596	29.5334	29.6642	29.0325	29.0774	29.4004	+	+	t2_t1;t4_t1	3.67783	0.0577391	0.874632	12.8729	4.67826	0.0195	1.21403	23.0539	over_expressed	over_expressed
MAPT	MAPT	I3L170	I3L170	Microtubule-associated protein	28.4223	28.5169	28.367	27.5848	27.4562	27.6413	28.5263	28.7485	28.9909	27.8348	27.8135	28.2728	+	+	t2_t1;t4_t1	3.62418	0.0583704	0.874617	12.4735	2.92772	0.0146619	1.19444	8.24337	over_expressed	over_expressed
HSPB6	HSPB6	O14558;K7EP04	O14558	Heat shock protein beta-6	29.2321	29.5804	29.1657	26.5268	25.5426	26.4569	30.348	30.5586	30.4015	28.5257	28.0707	27.5859	+	+	t2_t1;t4_t1	3.11194	0.0484848	3.15064	9.20819	3.71779	0.00985366	4.26064	13.1784	over_expressed	over_expressed
PDE5A	PDE5A	O76074;G5E9C5	O76074	cGMP-specific 3,5-cyclic phosphodiesterase	28.8179	28.6545	28.7347	27.2081	27.1495	27.3731	29.1754	29.2139	29.363	28.8553	28.0862	28.1902	+	+	t2_t1;t4_t1	4.27269	0.0154286	1.49215	18.2198	4.65867	0.0256471	2.00719	22.7938	over_expressed	over_expressed
H6PD	H6PD	R4GMU1;O95479	R4GMU1	GDH/6PGL endoplasmic bifunctional protein;Glucose 1-dehydrogenase;6-phosphogluconolactonase	30.312	30.2815	30.3709	29.9571	29.8852	29.8661	30.4747	30.4965	30.4938	30.4898	30.383	30.4692	+	+	t2_t1;t4_t1	3.40697	0.0602105	0.418648	10.9739	4.47694	0.0224	0.585504	20.5145	over_expressed	over_expressed
FN1	FN1	P02751	P02751	Fibronectin;Anastellin;Ugl-Y1;Ugl-Y2;Ugl-Y3	31.0331	31.1036	30.9355	29.8572	29.8958	29.8747	32.703	32.1308	32.4864	31.1297	31.1284	30.9412	+	+	t2_t1;t4_t1	4.67213		1.14817	22.9722	3.97734	0.00918033	2.56419	15.3398	over_expressed	over_expressed
HSPB1	HSPB1	P04792	P04792	Heat shock protein beta-1	32.052	32.1434	32.0151	30.9615	31.0104	30.7779	32.6083	32.6206	32.5138	32.6072	32.466	32.4539	+	+	t2_t1;t4_t1	3.86343	0.0465882	1.15355	14.352	4.53593	0.0254545	1.66429	21.2285	over_expressed	over_expressed
DCN	DCN	P07585;F8VXZ8;F8VUF6;F8VWU0	P07585	Decorin	29.7408	29.8864	29.913	26.7609	27.6871	26.9517	31.067	31.2963	30.8987	28.0511	28.4592	29.2188	+	+	t2_t1;t4_t1	3.15401	0.0473231	2.71349	9.44263	3.69012	0.00939535	3.95408	12.9662	over_expressed	over_expressed
ANXA6	ANXA6	P08133;E7EMC6	P08133	Annexin A6;Annexin	34.5056	34.4664	34.3548	33.5193	33.6332	33.436	34.6786	34.721	34.6612	34.6368	34.4989	34.5506	+	+	t2_t1;t4_t1	3.63197	0.0606154	0.912748	12.5308	4.37562	0.02	1.15741	19.3427	over_expressed	over_expressed
LGALS1	LGALS1	P09382	P09382	Galectin-1	32.2927	32.3346	31.932	29.8492	30.3629	29.7598	33.0841	33.5637	33.0121	31.5662	32.6933	32.9163	+	+	t2_t1;t4_t1	3.19267	0.0512667	2.19582	9.66291	3.64675	0.00961702	3.22934	12.64	over_expressed	over_expressed
MAP2	MAP2	P11137	P11137	Microtubule-associated protein 2	28.4849	28.3747	28.2076	27.0119	26.8167	26.5386	28.6081	28.3709	28.817	30.7495	29.4169	29.9801	+	+	t2_t1;t4_t1	3.223	0.0539649	1.56669	9.83907	3.18331	0.0133202	1.8096	9.60913	over_expressed	over_expressed
PLS3	PLS3	P13797;A0A0A0MSQ0	P13797	Plastin-3	32.3987	32.4606	32.4929	31.3855	31.4693	31.2655	33.5509	33.4684	33.4449	32.1387	32.3888	32.4393	+	+	t2_t1;t4_t1	4.10304	0.042	1.07728	16.5067	5.21383	0.0131429	2.11465	31.4241	over_expressed	over_expressed
DES	DES	P17661	P17661	Desmin	32.1475	32.366	32.1663	30.6941	30.7811	30.7403	32.8106	32.6838	32.5348	32.6436	32.677	32.7895	+	+	t2_t1;t4_t1	4.43558		1.48806	20.0279	4.68814	0.0208	1.93787	23.1863	over_expressed	over_expressed
FLNA	FLNA	P21333;Q5HY54	P21333	Filamin-A	35.6254	35.7426	35.6967	35.1226	35.1381	35.1302	36.3074	36.2262	36.1674	35.8709	35.7589	35.6698	+	+	t2_t1;t4_t1	4.07393	0.0381818	0.557925	16.229	4.95275	0.0115	1.10335	27.0233	over_expressed	over_expressed
TNC	TNC	P24821;E9PC84;J3QSU6;F5H7V9	P24821	Tenascin	30.0797	30.0178	29.9466	28.2785	28.1086	28.095	30.7214	30.4863	30.5051	29.8163	29.8098	29.8944	+	+	t2_t1;t4_t1	4.90669		1.85398	26.3129	4.82919	0.0188	2.41022	25.1592	over_expressed	over_expressed
PBX3	PBX3	Q5JS98;P40426;U3KQA2;H0Y5D0	Q5JS98	Pre-B-cell leukemia transcription factor 3	28.4067	28.3419	28.1915	27.2005	27.3793	27.4289	28.7882	28.992	28.9688	28.5395	27.6132	26.377	+	+	t2_t1;t4_t1	3.31173	0.0528333	0.977147	10.3719	4.12257	0.0124444	1.58009	16.6956	over_expressed	over_expressed
PRPH	PRPH	P41219	P41219	Peripherin	31.022	31.3825	30.9163	29.4212	29.3226	29.4457	31.8795	32.3117	32.3415	30.4994	29.9542	30.822	+	+	t2_t1;t4_t1	3.51691	0.059875	1.71043	11.7101	4.25784	0.0155556	2.78105	18.0631	over_expressed	over_expressed
MAP1B	MAP1B	P46821	P46821	Microtubule-associated protein 1B;MAP1B heavy chain;MAP1 light chain LC1	32.9089	32.9353	32.7479	31.746	31.7499	31.8164	33.1188	33.3052	33.1195	33.5701	32.921	33.1177	+	+	t2_t1;t4_t1	4.19226	0.0255	1.09328	17.3869	4.54441	0.0266667	1.4104	21.3332	over_expressed	over_expressed
CXCL12	CXCL12	P48061	P48061	Stromal cell-derived factor 1;SDF-1-beta(3-72);SDF-1-alpha(3-67)	28.3291	28.4755	28.4464	27.644	27.694	27.7631	29.7507	29.1738	29.7326	27.7173	29.0088	28.5436	+	+	t2_t1;t4_t1	3.65197	0.06304	0.716573	12.6789	3.18534	0.01352	1.85197	9.62077	over_expressed	over_expressed
SULT1E1	SULT1E1	P49888	P49888	Estrogen sulfotransferase	33.2875	33.4763	32.9361	30.863	31.2085	30.5485	33.8252	34.0603	33.5278	32.2851	32.0584	32.1433	+	+	t2_t1;t4_t1	3.1687	0.0504262	2.35997	9.52577	3.55263	0.00807143	2.93108	11.9592	over_expressed	over_expressed
GNB1	GNB1	P62873;F6UT28;B1AKQ8;F6X3N5	P62873	Guanine nucleotide-binding protein G(I)/G(S)/G(T) subunit beta-1	33.3424	33.2799	33.3322	32.7815	32.7599	32.7815	33.2342	33.349	33.2868	32.6341	33.0497	33.1288	+	+	t2_t1;t4_t1	4.9072		0.543851	26.3206	3.96015	0.00888889	0.515696	15.1867	over_expressed	over_expressed
TPM4	TPM4	P67936;K7ENT6	P67936	Tropomyosin alpha-4 chain	35.0423	35.194	34.9918	34.2492	34.3554	34.2895	35.407	35.3781	35.2893	35.5968	34.904	34.766	+	+	t2_t1;t4_t1	3.47292	0.0636471	0.777996	11.4101	4.63894	0.0229474	1.06009	22.5347	over_expressed	over_expressed
ACTC1;ACTA1	ACTC1	P68032;P68133;A6NL76	P68032	Actin, alpha cardiac muscle 1;Actin, alpha skeletal muscle	33.6798	33.7027	33.5947	32.2828	31.9673	32.0187	34.4863	34.4287	34.5299	33.8101	34.6691	34.6571	+	+	t2_t1;t4_t1	3.96404	0.0362667	1.56945	15.2212	4.70726	0.024	2.39201	23.4444	over_expressed	over_expressed
TAGLN	TAGLN	Q01995;H0YCU9	Q01995	Transgelin	32.1355	32.2589	32.3419	30.7974	30.3535	30.3411	33.6635	33.4225	33.797	32.1387	32.6203	32.2705	+	+	t2_t1;t4_t1	3.38269	0.0586667	1.7481	10.8174	4.13804	0.0130233	3.13037	16.8467	over_expressed	over_expressed
COL14A1	COL14A1	Q05707	Q05707	Collagen alpha-1(XIV) chain	31.8254	31.8686	32.0403	30.5721	30.5915	30.2936	33.1391	32.9943	33.1562	32.1875	32.1862	31.8459	+	+	t2_t1;t4_t1	3.59235	0.0586207	1.4257	12.2421	4.74338	0.0283636	2.61082	23.9399	over_expressed	over_expressed
FHL3	FHL3	Q13643	Q13643	Four and a half LIM domains protein 3	28.6367	28.8538	28.6651	27.8306	27.9048	27.8203	29.2262	29.1196	28.8354	27.3426	28.7712	28.5646	+	+	t2_t1;t4_t1	3.53672	0.0638667	0.866661	11.8476	3.26707	0.0104795	1.2085	10.1004	over_expressed	over_expressed
CRMP1	CRMP1	Q14194;E9PD68	Q14194	Dihydropyrimidinase-related protein 1	32.2124	32.27	32.306	31.2506	30.9246	31.173	32.3275	32.5737	32.3023	31.8474	32.2194	32.3538	+	+	t2_t1;t4_t1	3.4473	0.0635556	1.14673	11.2387	3.21793	0.0129263	1.28512	9.80946	over_expressed	over_expressed
FLNC	FLNC	Q14315	Q14315	Filamin-C	32.6864	32.6516	32.7385	32.179	32.0995	31.9758	33.0888	32.9867	33.2799	33.202	33.2197	33.0302	+	+	t2_t1;t4_t1	3.15452	0.0480625	0.607412	9.4455	3.23503	0.0122637	1.03372	9.90978	over_expressed	over_expressed
FREM2	FREM2	Q5SZK8	Q5SZK8	FRAS1-related extracellular matrix protein 2	27.7351	27.6466	27.8691	28.4719	28.4694	28.5145	27.6082	27.6568	27.6108	25.8296	27.2757	27.7791	+	+	t2_t1;t4_t1	3.42383	0.0618378	-0.73502	-11.0839	5.63155	0.0306667	-0.860002	-39.9921	under_expressed	under_expressed
TPM2	TPM2	Q5TCU3	Q5TCU3		32.767	32.7975	32.5969	31.8552	31.7781	31.5897	33.0846	32.9641	33.0488	33.1588	32.5646	32.7286	+	+	t2_t1;t4_t1	3.20602	0.0521356	0.9795	9.74008	3.92974	0.00835821	1.29152	14.9193	over_expressed	over_expressed
KDELC2	KDELC2	Q7Z4H8	Q7Z4H8	KDEL motif-containing protein 2	29.4704	29.7417	29.6227	28.6181	28.7073	28.4843	29.7574	29.9901	29.7358	28.5795	29.4744	29.7029	+	+	t2_t1;t4_t1	3.23427	0.0507857	1.00834	9.9053	3.52544	0.00921008	1.22454	11.7691	over_expressed	over_expressed
PPFIBP1	PPFIBP1	Q86W92;F5GZP6	Q86W92	Liprin-beta-1	29.9261	29.9566	29.8437	29.2493	29.3384	29.2436	29.6708	29.7399	29.5263	29.6967	29.7626	29.8869	+	+	t2_t1;t4_t1	3.80314	0.0568	0.631658	13.8545	2.20495	0.0360448	0.36857	5.26386	over_expressed	over_expressed
CCDC23	CCDC23	Q8N300	Q8N300	Coiled-coil domain-containing protein 23	26.2375	26.1693	26.2734	25.3107	24.9356	25.0628	26.1564	26.255	26.1283	26.1851	24.6201	25.2402	+	+	t2_t1;t4_t1	3.22176	0.0530345	1.1237	9.83182	3.11628	0.0122424	1.07687	9.23209	over_expressed	over_expressed
PLBD2	PLBD2	Q8NHP8	Q8NHP8	Putative phospholipase B-like 2;Putative phospholipase B-like 2 32 kDa form;Putative phospholipase B-like 2 45 kDa form	29.6211	29.638	29.6692	29.0528	29.02	29.0849	29.5663	29.8975	29.7782	29.4719	29.6316	29.8123	+	+	t2_t1;t4_t1	4.82945		0.590191	25.1629	2.66899	0.0212764	0.69474	7.0425	over_expressed	over_expressed
TINAGL1	TINAGL1	Q9GZM7;F6SDV2	Q9GZM7	Tubulointerstitial nephritis antigen-like	29.2477	28.8345	29.1046	27.3858	27.4968	27.3539	30.5269	30.0574	30.6117	30.0044	29.8375	29.5893	+	+	t2_t1;t4_t1	3.67167	0.0605	1.65011	12.8264	4.13353	0.0127273	2.98649	16.8025	over_expressed	over_expressed
RAB6B	RAB6B	Q9NRW1;J3KR73	Q9NRW1	Ras-related protein Rab-6B	26.8967	26.8375	26.9335	27.6709	27.5971	27.5841	27.2988	27.378	27.3696	27.6455	27.109	27.4137	+	+	t2_t1;t4_t1	4.32024		-0.728161	-18.7304	2.72311	0.0192	-0.268585	-7.27994	under_expressed	under_expressed
LMCD1	LMCD1	Q9NZU5;B4DEY6;H7C3D2;C9IYS1	Q9NZU5	LIM and cysteine-rich domains protein 1	27.3493	27.4336	27.5382	26.8216	26.691	26.6773	27.6824	27.7186	27.9203	27.6326	24.417	26.9166	+	+	t2_t1;t4_t1	3.2417	0.0494545	0.710386	9.94918	3.55556	0.00814414	1.04376	11.9799	over_expressed	over_expressed
SEPT9	SEPT9	Q9UHD8	Q9UHD8	Septin-9	33.3408	33.4937	33.3629	32.8478	32.7427	32.8087	33.2531	33.2829	33.339	33.4677	33.0688	33.2155	+	+	t2_t1;t4_t1	3.34392	0.056093	0.59944	10.5718	3.6142	0.00886275	0.491945	12.4005	over_expressed	over_expressed
NOTCH3	NOTCH3	Q9UM47;M0R3C9	Q9UM47	Neurogenic locus notch homolog protein 3;Notch 3 extracellular truncation;Notch 3 intracellular domain	28.3842	28.339	28.2248	27.6994	27.6889	27.7105	28.4831	28.218	28.6275	27.7989	28.4058	28.2095	+	+	t2_t1;t4_t1	3.6796	0.0603636	0.616397	12.8863	2.46058	0.0285172	0.743238	6.18979	over_expressed	over_expressed
TLN1	TLN1	Q9Y490	Q9Y490	Talin-1	34.4182	34.4459	34.3781	34.0417	34.0802	34.0214	34.3832	34.4448	34.3402	34.3507	34.2682	34.2982	+	+	t2_t1;t4_t1	3.82051	0.0508889	0.36628	13.9961	3.21366	0.0127254	0.341612	9.78451	over_expressed	over_expressed
FKBP7	FKBP7	Q9Y680	Q9Y680	Peptidyl-prolyl cis-trans isomerase FKBP7	29.5768	29.6948	29.6681	28.7883	28.8828	28.8996	29.6492	29.8025	29.6407	29.0585	29.0803	29.4351	+	+	t2_t1;t4_t1	4.03485	0.0323077	0.789692	15.8634	3.73961	0.0101	0.840603	13.3482	over_expressed	over_expressed
ST3GAL6	ST3GAL6	C9J480;A0A087WXB8;Q9Y274;C9JWJ3;C9IZL6;C9J0E2;C9JXM2	C9J480	Type 2 lactosamine alpha-2,3-sialyltransferase	24.0409	25.286	24.5983	28.4402	28.4261	28.428	24.4194	27.1866	23.5807	28.4783	28.9624	27.9565	+		t2_t1	3.33629	0.0548182	-3.78974	-10.5241	1.43793	0.0979496	-3.36926	-3.09263	under_expressed	no_change
NOMO1	NOMO1	A0A0G2JN29;A0A087X117;Q15155;A0A0G2JP90;A0A087WW46	A0A0G2JN29	Nodal modulator 1	30.2371	30.2441	30.2492	30.3652	30.3609	30.3406	30.3706	30.5253	30.3528	30.8098	30.4262	30.3358	+		t2_t1	3.75162	0.0540952	-0.112096	-13.4424	0.475931	0.484679	0.0606759	1.097	under_expressed	no_change
ABLIM1	ABLIM1	F8W8M4;A0A0A0MRL6	F8W8M4		26.6232	26.6144	26.6186	25.6957	25.9309	25.6871	26.3361	27.0422	26.2999	26.4118	25.8178	26.5683	+		t2_t1	3.34918	0.0574286	0.847502	10.6048	1.43973	0.0977718	0.78812	3.0969	over_expressed	no_change
MAP4K4	MAP4K4	G3XAA2;G5E948;A0A0D9SEY1;E7ENQ1;E7EN19;E7ESS2;O95819;H7C360;E7EX83;A0A0D9SG62;C9J840;H7C0P6	G3XAA2	Mitogen-activated protein kinase kinase kinase kinase 4	29.5677	29.6373	29.6622	29.1026	29.2026	29.1133	29.6283	29.3865	29.463	29.6959	29.6363	29.6616	+		t2_t1	3.46665	0.0618286	0.482869	11.3679	1.97303	0.0502586	0.353062	4.52218	over_expressed	no_change
		CON__Q2UVX4	CON__Q2UVX4		29.1153	29.0858	28.5811	25.3371	25.1583	24.6068	26.3192	25.7153	25.1658	31.5644	30.6497	30.1416	+		t2_t1	3.80974	0.0597895	3.89331	13.9081	0.810844	0.263311	0.699326	1.75241	over_expressed	no_change
		CON__Q3SZR3	CON__Q3SZR3		26.7525	26.7664	26.8691	24.0305	24.4014	23.7978	25.4776	25.2278	24.5671	31.927	30.4135	29.5362	+		t2_t1	3.95536	0.034	2.71944	15.1443	1.45584	0.0954323	1.01431	3.13525	over_expressed	no_change
		CON__Q922U2;CON__Q5XQN5	CON__Q922U2		27.7387	27.1327	27.7393	23.9085	23.7214	24.3927	24.9368	27.3643	27.125	25.7942	24.8847	27.2615	+		t2_t1	3.61596	0.0562857	3.52936	12.4133	1.43815	0.0980063	2.46784	3.09314	over_expressed	no_change
TSPAN31	TSPAN31	F8VWE0;Q12999;F8VW54;F8VS78	F8VWE0	Tetraspanin-31	24.3506	23.9434	24.5842	26.9261	26.5413	26.6041	26.5949	26.6054	25.0291	25.921	25.6435	23.3525	+		t2_t1	3.38053	0.0572	-2.3978	-10.8036	0.499363	0.463402	-0.614038	-1.1433	under_expressed	no_change
POLR2D	POLR2D	O15514;E9PB93;E9PHV4	O15514	DNA-directed RNA polymerase II subunit RPB4	26.9214	26.8588	26.9297	26.579	26.6312	26.5627	26.3243	26.4488	26.6274	25.6368	26.5653	27.0603	+		t2_t1	3.29235	0.0536327	0.312311	10.2533	0.617006	0.373385	-0.124126	-1.37352	over_expressed	no_change
MT-CO3	MT-CO3	P00414	P00414	Cytochrome c oxidase subunit 3	24.4621	24.4354	25.0114	28.2237	27.8953	28.0092	23.9094	27.0667	27.2882	25.7311	27.7788	23.9847	+		t2_t1	4.06541	0.035	-3.40645	-16.1486	0.827011	0.255089	-1.95465	-1.78432	under_expressed	no_change
PTDSS1	PTDSS1	P48651	P48651	Phosphatidylserine synthase 1	24.3489	24.9253	24.8683	26.9338	26.74	26.6915	27.119	24.9059	23.3627	25.3564	24.4723	24.3292	+		t2_t1	3.33066	0.0536	-2.07427	-10.4891	0.691479	0.325733	-1.65921	-1.5186	under_expressed	no_change
CDH6	CDH6	P55285;D6RF86	P55285	Cadherin-6	27.091	27.0593	27.2221	27.8583	27.7833	27.7216	28.2412	28.0482	27.8244	29.2312	28.594	28.7268	+		t2_t1	3.32112	0.0539574	-0.663578	-10.4298	0.922275	0.218438	0.250226	1.97416	under_expressed	no_change
RAB5B	RAB5B	P61020;F8VUA5	P61020	Ras-related protein Rab-5B	28.1069	28.0202	28.1614	28.8111	28.8517	28.9069	29.1477	28.717	28.8657	27.6661	28.624	28.4145	+		t2_t1	3.97549	0.03	-0.760363	-15.3233	0.154882	0.850537	0.0535615	0.414116	under_expressed	no_change
SURF1	SURF1	Q15526;A0A087WYS9	Q15526	Surfeit locus protein 1	24.3085	24.3028	23.994	25.6431	25.8296	26.047	26.1186	25.6683	23.8285	27.3542	24.657	24.5259	+		t2_t1	3.32996	0.0551304	-1.63818	-10.4847	0.374808	0.587577	-0.634797	-0.893934	under_expressed	no_change
MAPRE2	MAPRE2	Q15555	Q15555	Microtubule-associated protein RP/EB family member 2	29.2021	29.1466	29.1402	28.7164	28.6963	28.57	28.7801	28.9824	28.9767	28.6859	28.9386	28.6786	+		t2_t1	3.26136	0.0523077	0.50205	10.0662	1.45045	0.0970481	0.252182	3.1224	over_expressed	no_change
NAT14	NAT14	Q8WUY8;M0R1E3	Q8WUY8	N-acetyltransferase 14	26.7192	26.696	26.8707	27.6297	27.6944	27.4798	27.4379	27.0412	27.8726	25.2829	27.5543	27.4096	+		t2_t1	3.25074	0.0513208	-0.839336	-10.0029	0.239091	0.753316	-0.150742	-0.606956	under_expressed	no_change
VAMP8	VAMP8	Q9BV40;B8ZZT4	Q9BV40	Vesicle-associated membrane protein 8	28.6702	28.4847	28.7163	29.7227	29.5435	29.5094	28.2202	28.9885	28.8173	30.1204	29.2768	28.6518	+		t2_t1	3.24874	0.0503704	-0.968143	-9.99095	1.71367	0.0673051	-0.916575	-3.78606	under_expressed	no_change
EHMT1	EHMT1	Q9H9B1;A0A1B0GV09;A0A1B0GU48;A0A0C4DGF8	Q9H9B1	Histone-lysine N-methyltransferase EHMT1	28.4596	28.4638	28.349	27.8766	27.9242	27.8255	27.7418	28.0019	27.7383	28.7933	28.3112	28.243	+		t2_t1	3.50638	0.0618182	0.548718	11.6375	0.202103	0.798899	-0.0481211	-0.524097	over_expressed	no_change
EMC3	EMC3	Q9P0I2	Q9P0I2	ER membrane protein complex subunit 3	24.1023	24.0705	24.0451	25.3023	25.4192	25.575	25.5697	25.5048	25.7037	25.7474	25.7213	25.4683	+		t2_t1	4.13789	0.0364444	-1.35955	-16.8453	0.750048	0.294345	0.160573	1.63299	under_expressed	no_change
HDLBP	HDLBP	A0A024R4E5;Q00341;H0Y394	A0A024R4E5	Vigilin	32.624	32.5144	32.2457	32.1619	32.2641	32.2805	32.4993	32.4694	32.4758	32.531	32.2629	32.5268		+	t4_t1	0.889473	0.310022	0.225834	1.90842	2.52434	0.0263981	0.245955	6.44068	no_change	over_expressed
EHD1	EHD1	A0A024R571;Q9H4M9;C9JC03;C9J2Z4	A0A024R571	EH domain-containing protein 1	30.7056	30.6202	30.2019	30.521	30.6241	30.4997	30.1791	30.1415	30.1001	30.3144	30.532	30.7065		+	t4_t1	0.0864703	0.898825	-0.039065	-0.243683	3.09835	0.011686	-0.408026	-9.13363	no_change	under_expressed
GPX4	GPX4	A0A087X2I2;A0A087WT12;P36969;K7ERP4;K7EJ20;K7EKX7;K7ENB4;A0A0A0MTT1;R4GNE4	A0A087X2I2	Glutathione peroxidase;Phospholipid hydroperoxide glutathione peroxidase, mitochondrial	30.0728	30.0578	29.4136	29.7427	29.6577	29.7505	29.2743	29.3911	29.3166	28.5826	29.9364	29.8667		+	t4_t1	0.234944	0.739486	0.131095	0.59779	2.99937	0.0123788	-0.389601	-8.60706	no_change	under_expressed
NCAM1	NCAM1	A0A087WTF6;A0A087WX77;A0A087WV75;A0A087WTE4	A0A087WTF6		27.468	27.4933	28.8661	28.1493	27.3449	27.5591	29.6186	29.2391	29.533	29.1897	28.5044	28.7247		+	t4_t1	0.18963	0.791781	0.258062	0.495545	2.58185	0.0250396	1.77916	6.6744	no_change	over_expressed
TTC28	TTC28	A0A087WW06;Q96AY4	A0A087WW06	Tetratricopeptide repeat protein 28	28.4909	28.1963	28.3407	28.0142	28.0711	27.9267	28.6525	28.6688	28.6345	28.3458	28.4665	28.4263		+	t4_t1	1.63137	0.147247	0.338645	3.57034	3.94074	0.00875	0.647935	15.0154	no_change	over_expressed
NCAM1	NCAM1	A0A087WWD4;P13591	A0A087WWD4	Neural cell adhesion molecule 1	31.8397	31.6564	32.4795	31.7312	31.612	31.5314	33.247	33.166	33.1965	32.9374	32.2886	32.1374		+	t4_t1	0.647364	0.424169	0.366965	1.43265	4.83132	0.0208889	1.57828	25.1901	no_change	over_expressed
CDH1	CDH1	A0A087WXI5;P12830;A0A087WX17;A0A087WU43	A0A087WXI5	Cadherin-1;E-Cad/CTF1;E-Cad/CTF2;E-Cad/CTF3	25.2796	24.6749	25.4722	27.2611	27.381	27.3869	26.0452	25.1064	25.4547	25.3413	25.2311	25.4027		+	t4_t1	3.0796	0.0534706	-2.20078	-9.03162	2.54508	0.0259093	-1.80754	-6.52415	no_change	under_expressed
THSD7A	THSD7A	A0A087WY08;Q9UPZ6	A0A087WY08	Thrombospondin type-1 domain-containing protein 7A	27.8368	27.3671	28.0361	28.853	29.1303	29.3179	26.9333	26.8868	26.9327	28.3728	28.0116	28.5194		+	t4_t1	2.31368	0.098	-1.35374	-5.64275	4.05608	0.0112	-2.1828	-16.061	no_change	under_expressed
RAVER1	RAVER1	A0A087WZ13;E9PAU2;Q8IY67	A0A087WZ13	Ribonucleoprotein PTB-binding 1	31.2534	31.0965	30.8725	30.9184	31.0107	30.8742	30.4341	30.3142	30.446	30.2638	30.5147	30.4062		+	t4_t1	0.522216	0.503637	0.139748	1.18827	3.11292	0.0121373	-0.536311	-9.21358	no_change	under_expressed
CAP2	CAP2	A0A087X0J3;A0A087WZ15;P40123;B7Z385;E9PDI2	A0A087X0J3	Adenylyl cyclase-associated protein;Adenylyl cyclase-associated protein 2	26.7714	26.6464	27.1946	26.5497	26.3353	26.5933	27.128	27.0274	27.303	28.0543	27.6544	28.6713		+	t4_t1	0.961716	0.278265	0.378017	2.05382	2.36349	0.0312275	0.660036	5.82356	no_change	over_expressed
PRKCQ	PRKCQ	A0A087X0I9;Q04759	A0A087X0I9	Protein kinase C;Protein kinase C theta type	27.4241	24.3619	25.6712	27.6143	27.382	28.0198	23.824	24.1692	24.8984	26.0472	27.1188	27.4387		+	t4_t1	0.95701	0.281281	-1.85299	-2.04428	3.10759	0.0119831	-3.37484	-9.18422	no_change	under_expressed
RELA	RELA	Q2TAM5;A0A087X0W8;Q04206;E9PKH5;E9PKV4;A0A087WVP0;E9PI38;E9PQS6	Q2TAM5	Transcription factor p65	29.2399	29.2132	29.0234	28.8547	28.8728	28.8538	29.1175	29.3002	29.2566	28.5955	28.7528	28.7493		+	t4_t1	1.91914	0.113074	0.298431	4.36167	2.55719	0.0261165	0.364383	6.57333	no_change	over_expressed
P2RX3	P2RX3	A0A087X210;P56373	A0A087X210	P2X purinoceptor;P2X purinoceptor 3	24.3202	24.0972	26.5278	25.0652	24.0709	24.9373	26.7922	26.7193	27.0457	25.9472	24.8276	24.0435		+	t4_t1	0.12742	0.85532	0.290594	0.347506	2.56305	0.0264373	2.16127	6.59723	no_change	over_expressed
DOCK1	DOCK1	A0A096LNH6;Q14185	A0A096LNH6	Dedicator of cytokinesis protein 1	28.3618	28.3624	28.4996	28.2782	28.1878	28.1111	28.4595	28.5632	28.4328	28.9918	28.4321	28.621		+	t4_t1	1.4987	0.164027	0.215565	3.23854	2.02474	0.0456707	0.292782	4.68022	no_change	over_expressed
SCLY	SCLY	A0A0A0MQU4	A0A0A0MQU4		30.0282	29.7227	29.3273	29.8395	29.6918	29.694	28.9322	28.8021	28.9339	29.1695	29.2024	29.641		+	t4_t1	0.0832234	0.903229	-0.0490748	-0.235187	3.69584	0.00950588	-0.852385	-13.0098	no_change	under_expressed
MYEF2	MYEF2	A0A0A0MQW0;H0YN19	A0A0A0MQW0		31.335	31.5165	31.0358	31.2104	31.3475	31.3392	30.7815	30.916	30.7137	31.3407	31.0392	31.5318		+	t4_t1	0.00728382	0.988826	-0.00326029	-0.0221779	2.58219	0.0251017	-0.495273	-6.67582	no_change	under_expressed
PLCG2	PLCG2	A0A0A0MRF9;P16885	A0A0A0MRF9	Phosphoinositide phospholipase C;1-phosphatidylinositol 4,5-bisphosphate phosphodiesterase gamma-2	26.4761	26.7819	26.7366	27.2338	26.8392	27.2628	26.0178	25.7275	26.0202	27.2807	26.5761	26.5835		+	t4_t1	1.2595	0.202712	-0.447048	-2.68369	2.68183	0.02016	-1.1901	-7.09823	no_change	under_expressed
GPALPP1	GPALPP1	A0A0A0MRI1;Q8IXQ4	A0A0A0MRI1	GPALPP motifs-containing protein 1	27.8521	27.8245	27.6551	27.978	28.0029	27.9606	27.4819	27.5452	27.3142	28.0362	27.5336	27.6786		+	t4_t1	1.49787	0.163265	-0.203274	-3.23653	2.79853	0.0171338	-0.533408	-7.62264	no_change	under_expressed
RRBP1	RRBP1	A0A0A0MRV0;Q9P2E9;A0A087WVV2;F8W7S5	A0A0A0MRV0	Ribosome-binding protein 1	32.5175	32.3434	33.0123	32.7913	32.957	32.7977	33.725	33.528	33.5915	34.0336	33.2957	33.1374		+	t4_t1	0.467631	0.540742	-0.224275	-1.08054	3.19019	0.0135879	0.766153	9.64866	no_change	over_expressed
GPSM1	GPSM1	A0A0A0MSK4;Q86YR5;A0A0A0MRC4;A0A087WVF5	A0A0A0MSK4	G-protein-signaling modulator 1	29.0624	29.1551	29.1201	29.2834	29.144	29.1804	28.5823	28.5715	28.7463	29.0334	29.0076	29.1069		+	t4_t1	0.840803	0.327538	-0.090086	-1.81161	2.89781	0.0145278	-0.569265	-8.09573	no_change	under_expressed
ILK	ILK	A0A0A0MTH3;Q13418	A0A0A0MTH3	Integrin-linked protein kinase	30.9991	30.9172	30.7155	30.5706	30.5837	30.6034	30.7715	30.8387	30.8073	30.5776	30.6258	30.6464		+	t4_t1	1.5787	0.153792	0.291391	3.43637	3.27897	0.0106667	0.219924	10.1721	no_change	over_expressed
ROR1	ROR1	A0A0A0MTJ5;Q01973	A0A0A0MTJ5	Tyrosine-protein kinase transmembrane receptor;Tyrosine-protein kinase transmembrane receptor ROR1	25.184	25.1691	26.0425	25.8757	25.7333	26.0715	26.6007	26.77	26.6638	25.7748	25.7985	26.2307		+	t4_t1	0.633074	0.433973	-0.428286	-1.40482	2.69322	0.0196552	0.784679	7.14797	no_change	over_expressed
FAM65A	FAM65A	A0A0A0MTL6;Q6ZS17	A0A0A0MTL6	Protein FAM65A	25.7458	26.3127	26.729	26.7414	26.7295	26.9579	25.8667	26.1404	25.9975	24.9406	26.3352	26.4317		+	t4_t1	0.864228	0.316913	-0.547119	-1.8581	2.76152	0.0185897	-0.808066	-7.45275	no_change	under_expressed
ACSS3	ACSS3	A0A0B4J1R2;Q9H6R3	A0A0B4J1R2	Acyl-CoA synthetase short-chain family member 3, mitochondrial	28.7991	29.4063	29.0557	28.9001	28.8179	28.7917	29.3515	29.4832	29.3254	29.082	29.2314	28.8066		+	t4_t1	0.630265	0.435783	0.250472	1.39935	3.14055	0.0124608	0.550117	9.367	no_change	over_expressed
EMILIN1	EMILIN1	A0A0C4DFX3;Q9Y6C2	A0A0C4DFX3	EMILIN-1	32.1752	32.0298	32.517	31.3155	31.6999	31.1144	33.5816	33.1791	33.6417	33.2184	32.6458	32.0492		+	t4_t1	1.73781	0.135532	0.864112	3.85088	3.12781	0.0120714	2.09089	9.29597	no_change	over_expressed
DDX46	DDX46	A0A0C4DG89;Q7L014	A0A0C4DG89	Probable ATP-dependent RNA helicase DDX46	31.6828	31.6698	31.5307	31.6732	31.6508	31.6885	31.3058	31.2859	31.362	31.6624	31.5458	31.4506		+	t4_t1	0.359914	0.622666	-0.0430768	-0.863425	3.81555	0.0107733	-0.352976	-13.9555	no_change	under_expressed
ECI2	ECI2	A0A0C4DGA2;O75521;F1LLU7;F8WAW4;C9JB63	A0A0C4DGA2	Enoyl-CoA delta isomerase 2, mitochondrial	31.1181	31.0436	30.9038	30.9371	30.9531	30.831	30.3492	30.591	30.4095	30.7572	30.4263	30.825		+	t4_t1	0.712728	0.390703	0.114779	1.56005	2.29176	0.0325583	-0.457153	-5.56466	no_change	under_expressed
CAST	CAST	A0A0C4DGB5;B7Z574;P20810;E7ES10;E9PCH5;E7EVY3;E9PDE4;H0Y7F0;H0Y9H6;E7EQ12;E7EQA0;A0A0A0MR45;H0YD33	A0A0C4DGB5	Calpastatin	30.6825	30.2681	29.7465	30.0375	30.109	29.991	29.4255	29.6311	29.3282	30.6217	29.6221	29.7986		+	t4_t1	0.274149	0.701	0.186525	0.683331	2.43924	0.0285428	-0.584244	-6.1077	no_change	under_expressed
HNF1B	HNF1B	A0A0C4DGS8;A0A087WXS2	A0A0C4DGS8		28.6735	28.9775	28.8684	29.3854	29.1477	29.1301	28.7107	28.7132	28.6623	28.006	28.8863	29.0949		+	t4_t1	1.4605	0.168485	-0.381271	-3.14641	2.47866	0.0274148	-0.525675	-6.2601	no_change	under_expressed
NCAM1	NCAM1	A0A0D9SF30	A0A0D9SF30		27.3162	27.3305	27.5235	26.4491	26.8436	26.534	27.8461	28.1124	28.007	28.6194	26.904	27.0095		+	t4_t1	2.32704	0.0997681	0.781167	5.69079	3.19317	0.0130303	1.37961	9.66578	no_change	over_expressed
MYO6	MYO6	A0A0D9SGC1;E7EW20;Q9UM54	A0A0D9SGC1	Unconventional myosin-VI	31.1397	30.9593	31.1127	31.5289	31.4611	31.3137	31.1355	31.086	31.0734	31.6385	31.1972	31.2867		+	t4_t1	1.89544	0.11499	-0.363976	-4.29237	2.14794	0.0386767	-0.336278	-5.07346	no_change	under_expressed
HSPA1B;HSPA1A	HSPA1B	A0A0G2JIW1;P0DMV9;P0DMV8;V9GZ37	A0A0G2JIW1	Heat shock 70 kDa protein 1B;Heat shock 70 kDa protein 1A	34.2162	34.2734	34.2086	34.278	34.305	34.3846	34.0126	34.0278	33.9013	34.2695	33.898	34.1999		+	t4_t1	1.11292	0.232664	-0.089845	-2.36662	2.586	0.02505	-0.341994	-6.69155	no_change	under_expressed
PUF60	PUF60	A0A0J9YVP6;A0A0J9YYL3;A0A0J9YXX5;Q9UHX1;A0A0J9YXJ8;A0A0J9YVR6;E9PQ56;A0A0J9YWM1;H0YEM1	A0A0J9YVP6	Poly(U)-binding-splicing factor PUF60	32.2893	32.0831	31.78	31.8729	31.9272	31.9545	31.7682	31.7274	31.6784	31.4738	31.5596	32.0203		+	t4_t1	0.370379	0.614078	0.132582	0.88488	2.26587	0.0327642	-0.193544	-5.47354	no_change	under_expressed
MATR3	MATR3	A0A0R4J2E8;A8MXP9;P43243;D6REM6;D6R991	A0A0R4J2E8	Matrin-3	34.2948	34.2375	34.1891	34.2285	34.1653	34.2096	34.0412	33.9634	33.9203	34.2886	34.2248	34.2651		+	t4_t1	0.476355	0.533871	0.0393333	1.09784	2.31586	0.0322319	-0.226157	-5.65057	no_change	under_expressed
HLA-A	HLA-A	A0A140T955;A0A140T933;A0A140T9I0;A0A140T9X5;A0A140T913;P01892;P10316;P30459;P01891;A0A140T975;Q9GJ45;P16189;P10314;P16190	A0A140T955	HLA class I histocompatibility antigen, A-2 alpha chain;HLA class I histocompatibility antigen, A-69 alpha chain;HLA class I histocompatibility antigen, A-74 alpha chain;HLA class I histocompatibility antigen, A-68 alpha chain;HLA class I histocompatibility antigen, A-31 alpha chain;HLA class I histocompatibility antigen, A-32 alpha chain;HLA class I histocompatibility antigen, A-33 alpha chain	28.672	28.0322	28.7735	28.8455	29.0673	28.9994	29.4478	29.3576	29.3617	29.4316	29.6185	29.2598		+	t4_t1	0.926563	0.293661	-0.478139	-1.98279	2.36154	0.0312914	0.418313	5.81638	no_change	over_expressed
TJP2	TJP2	A0A1B0GTW1;Q9UDY2	A0A1B0GTW1	Tight junction protein ZO-2	29.183	29.3256	28.9663	29.0642	29.3162	29.1552	28.5972	28.5896	28.2385	29.0984	28.2771	28.0963		+	t4_t1	0.0546549	0.933087	-0.0202592	-0.158492	2.13979	0.0387164	-0.703478	-5.04671	no_change	under_expressed
LIN28B	LIN28B	A0A1B0GVD3;Q6ZN17;A0A1B0GTK2	A0A1B0GVD3	Protein lin-28 homolog B	29.121	28.8328	28.7203	29.1981	29.1932	29.0516	28.2575	27.9646	28.3694	28.7765	28.5117	28.1989		+	t4_t1	0.931303	0.292313	-0.25628	-1.99233	2.73132	0.0194286	-0.950452	-7.3166	no_change	under_expressed
DPY19L1	DPY19L1	A0A1B0GW05;Q2PZI1	A0A1B0GW05	Probable C-mannosyltransferase DPY19L1	26.6123	24.9347	26.9155	27.0123	26.869	26.7841	27.6642	27.5504	27.5761	27.4184	27.4946	27.2019		+	t4_t1	0.520654	0.503779	-0.734318	-1.1852	3.15464	0.0127547	0.708452	9.44618	no_change	over_expressed
RBM47	RBM47	A0AV96;D6R9D6;B7Z8Z7;D6RBS9;D6REZ6;D6R9M7	A0AV96	RNA-binding protein 47	29.2397	29.3708	29.0949	29.6563	29.8216	29.696	28.0874	28.0992	28.074	29.302	28.9444	29.0826		+	t4_t1	2.18905	0.0981846	-0.489507	-5.21021	5.27366	0.0184	-1.63778	-32.529	no_change	under_expressed
KIAA1598	KIAA1598	A0MZ66	A0MZ66	Shootin-1	29.0844	28.8609	28.232	27.9228	28.2326	28.1037	28.8253	28.7268	28.7836	29.0128	28.3145	28.6954		+	t4_t1	1.11136	0.2331	0.639381	2.36333	2.73727	0.0194866	0.692192	7.34322	no_change	over_expressed
MAP1LC3B;MAP1LC3B2	MAP1LC3B	H3BTL1;Q9GZQ8;A6NCE7	H3BTL1	Microtubule-associated proteins 1A/1B light chain 3B;Microtubule-associated proteins 1A/1B light chain 3 beta 2	28.4297	28.1866	28.1392	27.8345	27.6691	27.5601	28.3857	28.7022	28.4372	27.68	28.0085	27.7439		+	t4_t1	2.02751	0.102398	0.563944	4.68877	2.53651	0.0257976	0.820466	6.48955	no_change	over_expressed
IGFBP3	IGFBP3	A6XND1;A6XND0;P17936;H0Y485;H0Y5K2;B3KWK7	A6XND1	Insulin-like growth factor-binding protein 3	28.988	28.7228	29.2879	28.7933	28.5835	29.1279	30.9397	29.9178	30.7965	30.2097	30.1385	28.4818		+	t4_t1	0.292974	0.682873	0.164644	0.723604	2.06727	0.0432597	1.71644	4.81323	no_change	over_expressed
FMR1	FMR1	A8MQB8;G3V0J0;A0A087WXI3;R9WNI0	A8MQB8		29.0658	29.1253	28.8555	29.2709	29.2746	29.2534	28.7341	28.9705	28.9404	29.2965	29.0602	28.8879		+	t4_t1	1.42123	0.172586	-0.250727	-3.05314	2.17292	0.0377259	-0.384624	-5.15623	no_change	under_expressed
EPHB2	EPHB2	B1AKC9;P29323	B1AKC9	Receptor protein-tyrosine kinase;Ephrin type-B receptor 2	27.0509	26.9988	28.0504	27.5591	27.4972	27.3706	28.7205	28.4909	28.6816	28.4082	28.2623	28.1054		+	t4_t1	0.114047	0.869152	-0.108927	-0.314239	3.67175	0.00897778	1.15536	12.827	no_change	over_expressed
NFIA	NFIA	B1AKN7;B1AKN5;B1AKN8;Q12857;S4R3K4;B1AKN6;S4R308	B1AKN7	Nuclear factor 1;Nuclear factor 1 A-type	24.0717	27.0124	27.0812	23.9328	25.4414	25.306	27.727	28.2391	27.3631	25.7242	26.8348	27.141		+	t4_t1	0.454016	0.547473	1.16174	1.05349	2.21327	0.0353722	2.883	5.29211	no_change	over_expressed
SEPT6	SEPT6	B1AMS2;Q14141	B1AMS2	Septin-6	29.6901	29.5718	30.0554	29.5787	29.2984	29.3493	30.0279	29.7956	29.9638	29.8004	29.7976	30.0823		+	t4_t1	1.00863	0.262108	0.363641	2.14953	2.03263	0.0446406	0.520277	4.70468	no_change	over_expressed
CNN2	CNN2	B4DUT8;Q99439;B4DDF4;A0A087X271;A0A087X1X5;H3BVI6	B4DUT8	Calponin;Calponin-2	32.1369	31.9756	31.9556	31.4974	31.0972	31.1526	31.9995	31.8092	32.0641	31.8141	31.7839	31.9582		+	t4_t1	2.30646	0.0981121	0.773639	5.61693	2.0723	0.0432389	0.708569	4.82916	no_change	over_expressed
EML3	EML3	B7WPE2;Q32P44;G3V195;H0Y3M3;G3V1D0	B7WPE2	Echinoderm microtubule-associated protein-like 3	27.8646	26.9945	27.4187	27.68	27.9203	27.9869	26.9421	26.697	26.4719	27.2428	27.3552	27.6145		+	t4_t1	0.748021	0.372648	-0.436454	-1.62902	2.66758	0.0214278	-1.15872	-7.03641	no_change	under_expressed
CCBL1	CCBL1	B7Z4W5;Q16773	B7Z4W5	Kynurenine--oxoglutarate transaminase 1	28.178	27.9221	27.9431	28.7436	28.052	28.5206	26.9251	26.9765	27.0564	26.6826	27.6869	28.245		+	t4_t1	0.901013	0.304254	-0.424329	-1.9315	2.66057	0.0212667	-1.45272	-7.00619	no_change	under_expressed
RANBP3	RANBP3	B7Z7F3;Q9H6Z4;K7EIJ4	B7Z7F3	Ran-binding protein 3	30.8677	30.6434	30.6279	30.5404	30.5255	30.4438	30.2208	30.327	30.257	29.7912	30.2671	30.5569		+	t4_t1	1.18695	0.217269	0.209771	2.52484	2.25325	0.0334058	-0.234983	-5.42956	no_change	under_expressed
SH3GLB2	SH3GLB2	B7ZC39;B7ZC38;Q9NR46;F8WFB9	B7ZC39	Endophilin-B2	29.246	29.1833	29.3211	29.6117	29.41	29.646	28.6877	28.4849	28.8528	29.3883	29.1875	29.5105		+	t4_t1	1.66355	0.140589	-0.305754	-3.65376	2.61392	0.0231385	-0.880774	-6.8079	no_change	under_expressed
ZC3HC1	ZC3HC1	C9J0I9;Q86WB0	C9J0I9	Nuclear-interacting partner of ALK	28.7376	28.53	28.2464	28.3097	28.452	28.4365	28.0207	28.035	27.9132	28.0029	27.9164	28.1774		+	t4_t1	0.284222	0.690566	0.105269	0.704939	2.63964	0.0221064	-0.409782	-6.91658	no_change	under_expressed
ITIH5	ITIH5	G5E9D8;C9J2H1;Q86UX2;A0A096LP62	G5E9D8	Inter-alpha-trypsin inhibitor heavy chain H5	28.0044	28.1483	26.9076	28.905	28.2164	28.4945	26.1225	26.2493	26.0874	25.252	27.5818	27.9675		+	t4_t1	0.90352	0.303668	-0.851846	-1.93652	3.49844	0.00862992	-2.38552	-11.5832	no_change	under_expressed
CACNA2D2	CACNA2D2	C9JE82;C9JVC9;Q9NY47	C9JE82	Voltage-dependent calcium channel subunit alpha-2/delta-2;Voltage-dependent calcium channel subunit alpha-2-2;Voltage-dependent calcium channel subunit delta-2	26.7884	26.5168	27.1619	27.1187	27.4798	27.372	28.0032	28.0447	27.9399	26.375	26.9427	27.538		+	t4_t1	1.09355	0.237468	-0.501132	-2.32582	2.42244	0.0297659	0.67245	6.04368	no_change	over_expressed
		CON__P02070	CON__P02070		27.4035	27.4748	27.7538	26.6174	26.7361	27.1144	28.3675	27.7071	28.3342	26.8358	27.7148	27.885		+	t4_t1	1.76301	0.132148	0.721405	3.91931	2.13031	0.0398702	1.31365	5.01571	no_change	over_expressed
		CON__P15497	CON__P15497		28.6624	28.1902	27.8621	27.0089	26.6895	27.2185	28.0431	28.1915	27.933	29.1385	28.8693	28.9381		+	t4_t1	1.98033	0.107639	1.26595	4.54424	2.49764	0.0271982	1.08355	6.3346	no_change	over_expressed
		CON__Q3SX28	CON__Q3SX28		27.707	27.1851	25.2872	26.1516	25.8752	25.7787	28.758	28.4201	28.3072	28.0473	27.095	26.8377		+	t4_t1	0.459341	0.544904	0.791301	1.06408	3.89039	0.008	2.55991	14.5801	no_change	over_expressed
PPP1R9B	PPP1R9B	D3DTX6;Q96SB3	D3DTX6	Neurabin-2	28.7446	28.6671	28.0231	27.9885	28.1799	28.1947	28.8463	28.8069	28.5743	29.3002	28.5017	28.5121		+	t4_t1	0.681886	0.405513	0.357198	1.4999	2.34812	0.0314115	0.621427	5.76726	no_change	over_expressed
AMACR	AMACR	D6RB81;Q9UHK6;V9GZ45;V9GYP4;V9GYU9	D6RB81	Alpha-methylacyl-CoA racemase	29.1919	28.8016	28.6412	29.0111	28.8938	28.3331	27.748	27.6521	27.6677	25.0688	28.457	29.3094		+	t4_t1	0.19073	0.790462	0.132255	0.498078	2.12585	0.0399179	-1.05671	-5.00118	no_change	under_expressed
COL12A1	COL12A1	D6RGG3;Q99715;A0A087X0A8	D6RGG3	Collagen alpha-1(XII) chain	30.1915	28.8181	30.5072	29.3454	29.3066	28.7357	32.5482	31.131	32.2182	30.5146	30.8967	30.0823		+	t4_t1	0.568799	0.471725	0.709721	1.2795	2.41571	0.0303607	2.83657	6.0182	no_change	over_expressed
RNASET2	RNASET2	D6RHI9;O00584;D6REQ6;A0A087WZM2;H0YAE9	D6RHI9	Ribonuclease T2	30.2844	30.34	29.8984	30.24	29.9096	30.2063	29.5641	29.5708	29.5997	28.5516	29.6727	29.8443		+	t4_t1	0.116149	0.867242	0.0556234	0.319506	2.162	0.0381072	-0.540421	-5.11992	no_change	under_expressed
STMN2	STMN2	E5RGX5;Q93045	E5RGX5	Stathmin;Stathmin-2	24.9473	23.7132	31.4891	24.4172	25.2311	23.1214	31.6199	31.5617	32.0466	24.7799	23.9896	31.4149		+	t4_t1	0.421293	0.573473	2.45998	0.988056	3.53364	0.00953043	7.48617	11.8261	no_change	over_expressed
COL6A3	COL6A3	E7ENL6	E7ENL6		21.8636	23.3961	24.2856	24.7196	23.3329	24.9434	28.1037	26.9406	27.5218	26.3103	27.8831	26.0986		+	t4_t1	0.591894	0.46132	-1.15021	-1.32458	2.20669	0.0360643	3.19005	5.26978	no_change	over_expressed
GOSR2	GOSR2	I3L4Z6;E7EQ34;O14653;I3L1K7;I3L0K1;I3L3V4	I3L4Z6	Golgi SNAP receptor complex member 2	25.8231	24.3959	26.5056	25.6724	25.7337	25.6225	26.9002	26.5424	26.6881	26.1773	26.3712	26.4073		+	t4_t1	0.056247	0.932263	-0.10136	-0.162863	3.16566	0.0129378	1.03403	9.50848	no_change	over_expressed
EZR	EZR	E7EQR4;P15311	E7EQR4	Ezrin	33.3306	33.4841	33.4012	33.5836	33.5715	33.6635	32.4679	32.7738	32.6146	33.191	33.2259	33.6791		+	t4_t1	1.7171	0.136968	-0.200907	-3.79522	3.35267	0.00968831	-0.987457	-10.6268	no_change	under_expressed
HMGB3	HMGB3	E7ES08;E7EQU1;O15347;E9PES6	E7ES08	High mobility group protein B3	31.4527	31.7451	31.6011	32.1312	31.9614	32.1092	31.571	31.3755	31.586	32.4441	32.2146	32.0888		+	t4_t1	2.02589	0.102462	-0.467644	-4.68378	2.52737	0.0262977	-0.556437	-6.45282	no_change	under_expressed
PLOD2	PLOD2	E7ETU9	E7ETU9		31.8478	31.6645	31.1369	31.5998	31.6933	31.892	31.2021	31.2105	31.1807	30.325	30.7383	31.2339		+	t4_t1	0.31832	0.659357	-0.17862	-0.777119	2.44378	0.028	-0.530599	-6.12508	no_change	under_expressed
MAP4	MAP4	E7EVA0;P27816	E7EVA0	Microtubule-associated protein;Microtubule-associated protein 4	32.485	32.2347	32.5209	32.4164	32.4593	32.2925	32.871	32.9637	32.7436	33.1256	32.5063	32.5957		+	t4_t1	0.0830594	0.903152	0.0241737	0.234757	2.3563	0.0314707	0.470019	5.79715	no_change	over_expressed
MYO1B	MYO1B	E9PDF6;O43795	E9PDF6	Unconventional myosin-Ib	30.1107	30.0544	30.0316	29.9499	29.9546	29.9869	30.419	30.5272	30.3602	30.6252	30.1363	30.0933		+	t4_t1	1.74849	0.133685	0.101772	3.87978	3.14395	0.0125185	0.471687	9.38605	no_change	over_expressed
PPP2R5D	PPP2R5D	E9PFR3;Q14738;H0Y8C4	E9PFR3	Serine/threonine-protein phosphatase 2A 56 kDa regulatory subunit delta isoform	29.7471	29.6273	29.4057	29.4189	29.1974	29.1157	29.7015	29.799	29.7895	30.3394	29.4973	29.4648		+	t4_t1	1.21672	0.211177	0.349325	2.58955	2.25183	0.0332927	0.51929	5.42463	no_change	over_expressed
MAP1A	MAP1A	E9PGC8;P78559	E9PGC8	Microtubule-associated protein 1A;MAP1A heavy chain;MAP1 light chain LC2	27.8836	27.7037	27.8024	26.8623	27.0476	27.33	28.3126	28.1444	27.8362	28.9178	27.9938	28.1388		+	t4_t1	2.10148	0.104247	0.716585	4.92232	2.19345	0.0366879	1.01781	5.22502	no_change	over_expressed
CALD1	CALD1	E9PGZ1	E9PGZ1		32.7903	32.976	32.6724	31.6356	31.9667	31.8009	33.398	33.5239	33.0515	33.1913	32.707	32.5998		+	t4_t1	2.83063	0.0671429	1.01184	7.77283	3.06125	0.0124762	1.52342	8.93285	no_change	over_expressed
THY1	THY1	E9PIM6;E9PNQ8;P04216;J3QRJ3	E9PIM6	Thy-1 membrane glycoprotein	28.8711	28.2814	29.0993	28.2202	28.2635	27.8761	30.0213	29.7436	30.0814	29.0379	29.4302	29.4449		+	t4_t1	1.08704	0.239202	0.630669	2.31215	3.46796	0.00912121	1.82884	11.3767	no_change	over_expressed
KDM3A	KDM3A	F5H070;Q9Y4C1;F8WE62	F5H070	Lysine-specific demethylase 3A	27.9886	27.9725	28.0145	27.843	28.0653	27.9722	27.3336	27.2412	27.369	27.5596	27.4075	27.6598		+	t4_t1	0.184009	0.795347	0.0316588	0.482567	3.00228	0.0124259	-0.645589	-8.6221	no_change	under_expressed
STARD10	STARD10	F5H1Z6;Q9Y365;F5H8H3;F5H8G1;F5GY11;F5H0V7;H0YGA9;H0YFF3	F5H1Z6	PCTP-like protein	28.4769	28.348	28.0537	28.1556	28.2121	28.2177	27.8333	27.7176	27.8313	27.6266	27.8676	28.1916		+	t4_t1	0.315289	0.664002	0.0977427	0.770758	3.13022	0.0121256	-0.401062	-9.30937	no_change	under_expressed
BCKDHA	BCKDHA	F5H5P2;P12694	F5H5P2	2-oxoisovalerate dehydrogenase subunit alpha, mitochondrial	30.4991	30.4338	29.8245	30.0792	30.3196	30.3652	29.5528	29.626	29.5316	29.5107	29.655	29.9531		+	t4_t1	0.00308491	0.994675	-0.00219345	-0.00943763	2.7374	0.0195449	-0.684503	-7.34383	no_change	under_expressed
IGF2BP2	IGF2BP2	F8W930;Q9Y6M1	F8W930	Insulin-like growth factor 2 mRNA-binding protein 2	32.9925	33.0041	32.7062	32.814	32.9112	32.8128	32.5638	32.6225	32.646	32.5047	32.6837	32.5102		+	t4_t1	0.206714	0.770424	0.0549177	0.534569	2.34942	0.031529	-0.235238	-5.772	no_change	under_expressed
TJP1	TJP1	G3V1L9;Q07157	G3V1L9	Tight junction protein ZO-1	33.4723	33.4095	33.1887	33.721	33.8798	33.9671	32.4406	32.3421	32.3934	33.1748	33.0799	33.2281		+	t4_t1	1.94894	0.109606	-0.499106	-4.44989	4.33629	0.0169697	-1.46393	-18.9059	no_change	under_expressed
MED15	MED15	G3V1P5;Q96RN5	G3V1P5	Mediator of RNA polymerase II transcription subunit 15	27.8802	27.9654	28.0826	27.3008	27.5625	27.4993	27.043	27.037	26.8534	27.2415	26.8923	27.6044		+	t4_t1	2.21828	0.102453	0.52188	5.30918	2.04493	0.0439185	-0.476406	-4.74302	no_change	under_expressed
ACYP1	ACYP1	G3V2U7;P07311	G3V2U7	Acylphosphatase;Acylphosphatase-1	27.7162	27.3783	27.096	27.7169	27.477	27.5159	26.9931	27.0346	26.8451	26.5101	26.4989	26.1515		+	t4_t1	0.373772	0.610906	-0.173093	-0.891816	2.54232	0.0260428	-0.612314	-6.51298	no_change	under_expressed
DCAF8	DCAF8	G3V3G9;Q5TAQ9;V9GY54	G3V3G9	DDB1- and CUL4-associated factor 8	30.6735	30.4052	29.7966	30.003	30.1247	30.0985	29.5611	29.7997	29.6472	26.9199	29.8399	30.3893		+	t4_t1	0.341566	0.638836	0.216345	0.825564	2.16887	0.0378419	-0.40606	-5.14275	no_change	under_expressed
PAPOLA	PAPOLA	G3XAH6;P51003;G3V2A0	G3XAH6	Poly(A) polymerase alpha	29.0519	29.0436	28.8447	29.1696	29.3007	29.1234	28.7417	28.9089	28.7904	29.2274	29.0442	28.9019		+	t4_t1	1.18997	0.21575	-0.217859	-2.53137	2.21115	0.0356252	-0.384226	-5.28492	no_change	under_expressed
LAMB1	LAMB1	G3XAI2;P07942	G3XAI2	Laminin subunit beta-1	33.4038	33.2682	33.1339	33.3776	33.4082	33.2952	33.0093	32.9969	32.9165	32.9208	32.9006	33.0854		+	t4_t1	0.467406	0.54078	-0.0917104	-1.0801	3.01049	0.0125211	-0.386074	-8.66476	no_change	under_expressed
HNRNPH1	HNRNPH1	G8JLB6;P31943;E9PCY7;D6RBM0;D6RIU0;E5RGV0;D6RFM3	G8JLB6	Heterogeneous nuclear ribonucleoprotein H;Heterogeneous nuclear ribonucleoprotein H, N-terminally processed	34.6761	34.6803	34.6026	34.5768	34.559	34.4968	34.3241	34.3952	34.3344	34.9114	34.5635	34.6897		+	t4_t1	1.44516	0.17014	0.108771	3.10979	2.37683	0.0306641	-0.192993	-5.87278	no_change	under_expressed
BNIP3L	BNIP3L	H0YBC7;O60238	H0YBC7	BCL2/adenovirus E1B 19 kDa protein-interacting protein 3-like	26.3466	24.3042	26.008	26.143	26.7415	26.3061	24.3823	23.8186	24.5789	25.1738	26.1887	26.1581		+	t4_t1	0.571636	0.470769	-0.843914	-1.28504	2.74562	0.0196036	-2.13692	-7.38078	no_change	under_expressed
		H0YC42	H0YC42		29.1569	29.1689	28.6816	29.0434	28.819	29.0098	28.2447	28.4942	28.3976	28.0287	28.5338	28.7449		+	t4_t1	0.0917845	0.894703	0.0450751	0.257499	2.34083	0.0314667	-0.578579	-5.74071	no_change	under_expressed
CLPB	CLPB	H0YGM0;Q9H078	H0YGM0	Caseinolytic peptidase B protein homolog	24.9992	26.7763	26.826	26.707	26.7517	26.7869	26.5149	26.4446	26.4961	25.1642	26.7111	27.1887		+	t4_t1	0.383422	0.603611	-0.548054	-0.911495	2.96463	0.0139403	-0.263353	-8.42894	no_change	under_expressed
TYRO3	TYRO3	H0YNK6;Q06418	H0YNK6	Receptor protein-tyrosine kinase;Tyrosine-protein kinase receptor TYRO3	26.535	24.2674	26.9317	27.439	28.0085	27.7579	26.4108	26.1397	26.4359	25.7754	27.4156	27.2449		+	t4_t1	1.0115	0.261445	-1.82376	-2.15544	2.74899	0.0193735	-1.40631	-7.39597	no_change	under_expressed
LSAMP	LSAMP	H3BLU2;Q13449;F5H5G1;C9J5G3	H3BLU2	Limbic system-associated membrane protein	27.3318	24.497	28.3529	27.1907	27.3026	27.1873	28.5725	28.9347	28.9429	28.137	27.7328	27.7751		+	t4_t1	0.162805	0.81652	-0.499634	-0.432946	3.6186	0.00904	1.58982	12.4326	no_change	over_expressed
DCX	DCX	H3BLV5;O43602;A0A1B0GWD1;A8K340;A0A140LJL1;A0A1B0GUE1;E7EU50	H3BLV5	Neuronal migration protein doublecortin	29.975	29.9613	30.2816	29.1959	29.0852	28.8004	30.5232	30.5326	30.8711	30.7208	30.1613	30.4232		+	t4_t1	2.57273	0.0792059	1.04546	6.63688	3.22219	0.0124868	1.61512	9.83435	no_change	over_expressed
HAGH	HAGH	H3BPK3;Q16775;H3BPQ4	H3BPK3	Hydroxyacylglutathione hydrolase, mitochondrial	29.6244	29.868	29.6346	29.7796	29.853	29.9043	29.3094	29.3795	29.4144	29.4736	29.3817	29.8451		+	t4_t1	0.71458	0.38989	-0.136641	-1.56366	3.25848	0.0101818	-0.477866	-10.049	no_change	under_expressed
GCA	GCA	H7C2Z6;H7BXD5;P28676	H7C2Z6	Grancalcin	28.9344	28.6915	28.8765	28.7573	28.5822	28.6285	27.945	28.0611	28.1257	27.636	28.0029	29.008		+	t4_t1	0.923888	0.294928	0.178113	1.9774	2.92374	0.0145571	-0.612064	-8.22361	no_change	under_expressed
TPM1	TPM1	H7BYY1	H7BYY1		31.4642	31.8075	31.3325	31.1737	31.2311	31.1394	31.645	31.9732	31.608	31.7064	31.0873	30.9236		+	t4_t1	1.15319	0.225292	0.353333	2.45224	2.03358	0.0447008	0.560658	4.70762	no_change	over_expressed
NCAM2	NCAM2	H9KV31;O15394	H9KV31	Neural cell adhesion molecule 2	24.9042	25.248	24.8247	24.7068	24.8326	25.0685	26.0765	25.8096	25.6119	26.0423	25.8721	25.5001		+	t4_t1		1			2.30801	0.0321727	0.963376	5.62248	no_change	over_expressed
MLLT4	MLLT4	J3KN01;P55196;Q5TIG5	J3KN01	Afadin	30.4698	30.7439	30.4771	31.0512	30.818	30.9573	30.4633	30.4947	30.5682	30.9346	30.38	30.4755		+	t4_t1	1.54673	0.157359	-0.378579	-3.35651	2.36139	0.0312319	-0.433437	-5.81583	no_change	under_expressed
STRA6	STRA6	J3KQI6;Q9BX79;I3L2B6	J3KQI6	Stimulated by retinoic acid gene 6 protein homolog	25.2636	25.1002	26.5805	25.1845	25.3262	25.1204	26.6356	26.0551	27.0788	26.5127	26.4223	26.3908		+	t4_t1	0.39075	0.596112	0.437717	0.92639	1.9853	0.0495524	1.37947	4.55932	no_change	over_expressed
DCXR	DCXR	J3KS22;Q7Z4W1;J3QS36;J3QL34;J3KRZ4	J3KS22	L-xylulose reductase	30.0619	30.2311	30.1344	30.2899	30.0882	30.2356	29.6266	29.5485	29.738	29.7039	29.6549	29.9445		+	t4_t1	0.328753	0.650144	-0.0620658	-0.798932	2.6471	0.0218387	-0.566836	-6.94843	no_change	under_expressed
SRSF1	SRSF1	J3KTL2;Q07955;J3KSR8	J3KTL2	Serine/arginine-rich splicing factor 1	33.5091	33.6879	33.6798	33.5462	33.604	33.6895	33.3431	33.3761	33.3082	33.3874	33.4844	33.5758		+	t4_t1	0.0599294	0.9279	0.0123863	0.172929	2.38022	0.0309041	-0.270752	-5.88533	no_change	under_expressed
SCRN2	SCRN2	J3QL71;Q96FV2;J3QRJ1	J3QL71	Secernin-2	29.8731	30.1712	29.5671	29.6059	29.7924	29.8723	29.1387	29.1228	28.9992	29.7584	29.3151	29.4117		+	t4_t1	0.232886	0.741439	0.113558	0.59323	2.75219	0.019142	-0.66994	-7.41043	no_change	under_expressed
ZNF207	ZNF207	J3QRS9;O43670;X6R4W8	J3QRS9	BUB3-interacting and GLEBS motif-containing protein ZNF207	30.2448	30.0305	29.8645	29.9979	30.0125	30.0977	29.5441	29.7077	29.4555	31.0169	29.7351	29.6583		+	t4_t1	0.0310334	0.961805	0.0105375	0.092114	2.36404	0.0312874	-0.466979	-5.82556	no_change	under_expressed
LLGL2	LLGL2	J3QRV5;Q6P1M3	J3QRV5	Lethal(2) giant larvae protein homolog 2	27.1683	27.004	26.9903	26.9654	27.5009	27.3923	26.5173	26.0029	25.9717	23.9851	26.4108	26.4689		+	t4_t1	0.599868	0.45596	-0.232023	-1.34012	2.01809	0.0463284	-1.12222	-4.65966	no_change	under_expressed
LONP1	LONP1	K7EKE6;P36776;K7EJE8	K7EKE6	Lon protease homolog, mitochondrial	31.3482	31.2527	31.0919	31.4036	31.3535	31.2893	31.0454	30.9946	31.1584	31.4501	31.0858	31.1285		+	t4_t1	0.65201	0.421745	-0.11787	-1.4417	2.07015	0.0433121	-0.282688	-4.82235	no_change	under_expressed
HRC	HRC	M0QZ43;P23327	M0QZ43	Sarcoplasmic reticulum histidine-rich calcium-binding protein	29.1262	29.3015	28.9296	27.2313	27.8999	27.9265	29.183	29.6015	28.8766	28.9771	26.9345	28.2178		+	t4_t1	2.32902	0.100627	1.43315	5.69794	2.11189	0.0415022	1.53444	4.95588	no_change	over_expressed
MYO9B	MYO9B	M0R300;M0R0P8;Q13459	M0R300	Unconventional myosin-IXb	26.6106	26.9642	27.5055	27.2249	27.2318	27.1966	27.9952	27.8328	28.1533	27.4622	27.4988	27.2833		+	t4_t1	0.297506	0.678384	-0.190965	-0.733231	2.94503	0.0140364	0.77604	8.32992	no_change	over_expressed
PDLIM1	PDLIM1	O00151	O00151	PDZ and LIM domain protein 1	31.0762	30.9755	30.4811	30.214	30.412	30.3019	30.8248	30.9908	30.7483	30.7073	30.6935	30.5189		+	t4_t1	1.30145	0.196564	0.534955	2.7774	2.39745	0.030249	0.545346	5.94953	no_change	over_expressed
PGRMC1	PGRMC1	O00264	O00264	Membrane-associated progesterone receptor component 1	32.1338	31.5385	32.8959	32.7484	32.6096	32.3936	33.4844	33.1205	33.4966	33.3112	33.2508	32.8553		+	t4_t1	0.412946	0.580139	-0.394484	-0.971265	2.08489	0.0425177	0.783244	4.8692	no_change	over_expressed
SUPT5H	SUPT5H	O00267	O00267	Transcription elongation factor SPT5	30.7847	30.8923	30.5816	30.7599	30.8237	30.8848	30.4735	30.4218	30.458	30.6401	30.6562	30.4929		+	t4_t1	0.288499	0.686225	-0.0699488	-0.714073	3.16236	0.0128152	-0.371724	-9.48976	no_change	under_expressed
PDHX	PDHX	O00330;H0YD97	O00330	Pyruvate dehydrogenase protein X component, mitochondrial	29.6201	29.4582	29.0367	29.3834	29.2097	29.2302	28.9701	28.9422	28.8879	29.2521	28.9868	29.0145		+	t4_t1	0.206149	0.771109	0.0972214	0.533289	2.32805	0.0316648	-0.341038	-5.69443	no_change	under_expressed
MATN2	MATN2	O00339	O00339	Matrilin-2	28.6338	28.9927	29.6236	26.6842	27.9369	26.9426	31.0282	30.9987	31.0729	30.1293	29.7188	29.1169		+	t4_t1	1.77664	0.130177	1.89549	3.95662	3.25931	0.01024	3.8454	10.054	no_change	over_expressed
IGF2BP3	IGF2BP3	O00425	O00425	Insulin-like growth factor 2 mRNA-binding protein 3	32.762	32.6736	32.5299	32.7529	32.7953	32.745	32.2456	32.1831	32.0898	32.3544	32.413	32.2893		+	t4_t1	0.719713	0.387665	-0.109225	-1.57368	3.60727	0.0087767	-0.591572	-12.35	no_change	under_expressed
MANBA	MANBA	O00462;E9PFW2	O00462	Beta-mannosidase	28.2023	27.9572	27.9048	27.6956	27.5048	27.6903	28.0057	28.103	27.9181	27.8823	27.8593	28.1684		+	t4_t1	1.61219	0.151472	0.391202	3.52119	1.99736	0.0485759	0.378694	4.59603	no_change	over_expressed
AGRN	AGRN	O00468;A0A087X208	O00468	Agrin;Agrin N-terminal 110 kDa subunit;Agrin C-terminal 110 kDa subunit;Agrin C-terminal 90 kDa fragment;Agrin C-terminal 22 kDa fragment	33.8118	33.7713	33.3561	33.5093	33.697	33.7093	33.0457	33.2004	32.9487	33.5665	33.3197	33.4721		+	t4_t1	0.016355	0.976905	0.00785573	0.049303	2.37529	0.0305455	-0.573596	-5.86709	no_change	under_expressed
MEIS1	MEIS1	U3KPR8;O00470;H0YNY8;F5GYS8	U3KPR8	Homeobox protein Meis1	29.8243	30.1334	29.784	28.8125	28.6144	28.9755	29.7152	29.8079	29.7018	29.4575	29.7746	30.11		+	t4_t1	2.73354	0.0716036	1.11314	7.32651	2.99477	0.0122857	0.94082	8.58328	no_change	over_expressed
PODXL	PODXL	O00592	O00592	Podocalyxin	31.515	30.898	32.0892	33.1968	33.2108	33.1816	31.4858	31.2422	31.5194	32.6712	32.0867	32.2733		+	t4_t1	2.10344	0.103752	-1.69563	-4.92862	4.45837	0.0215385	-1.78055	-20.2947	no_change	under_expressed
ISLR	ISLR	O14498;H0YN67;H0YL90	O14498	Immunoglobulin superfamily containing leucine-rich repeat protein	29.1984	28.7539	29.7477	28.8497	29.0897	28.4018	30.0943	30.3894	30.3222	28.3419	30.2204	30.1499		+	t4_t1	0.574225	0.469366	0.452899	1.29009	2.60015	0.0249873	1.4882	6.7503	no_change	over_expressed
SLC9A3R1	SLC9A3R1	O14745;J3QRP6	O14745	Na(+)/H(+) exchange regulatory cofactor NHE-RF1	32.9905	32.861	32.8068	33.2541	33.2043	33.5204	31.9193	31.5814	31.9457	33.1516	32.5807	32.7903		+	t4_t1	1.76364	0.13242	-0.440154	-3.92102	3.22981	0.0120649	-1.5108	-9.87907	no_change	under_expressed
TCERG1	TCERG1	O14776;G3V220	O14776	Transcription elongation regulator 1	31.6773	31.7299	31.7164	31.7621	31.7935	31.8684	31.3468	31.4254	31.3678	31.9313	31.6682	31.5577		+	t4_t1	1.3299	0.189726	-0.100123	-2.84177	3.39368	0.00943243	-0.428001	-10.888	no_change	under_expressed
DCLK1	DCLK1	O15075;Q5VZY9	O15075	Serine/threonine-protein kinase DCLK1	24.4698	25.6847	25.8521	24.9045	25.3329	24.7565	27.8439	27.3533	27.9225	27.6668	28.067	27.6911		+	t4_t1	0.291417	0.684064	0.337525	0.720292	3.39788	0.00956164	2.70857	10.9151	no_change	over_expressed
ARPC1B	ARPC1B	O15143	O15143	Actin-related protein 2/3 complex subunit 1B	30.4138	30.4258	30.4138	30.1872	30.2119	30.2776	30.6022	30.4395	30.5925	30.833	30.2783	30.492		+	t4_t1	2.66918	0.0701935	0.192221	7.04334	2.24179	0.0337067	0.319147	5.38987	no_change	over_expressed
LAMA5	LAMA5	O15230	O15230	Laminin subunit alpha-5	33.0938	32.8658	32.8128	33.2398	33.3247	33.288	32.487	32.2816	32.3167	32.8567	32.6478	32.8659		+	t4_t1	1.7981	0.128113	-0.359999	-4.0159	3.76575	0.010359	-0.922387	-13.5542	no_change	under_expressed
ZNF185	ZNF185	O15231;H7BZT5	O15231	Zinc finger protein 185	31.007	31.0868	30.97	31.0978	31.0596	31.2001	30.5632	30.6387	30.6232	31.2043	30.5037	30.6586		+	t4_t1	0.836252	0.329752	-0.0978832	-1.8026	3.36012	0.00975163	-0.510792	-10.6738	no_change	under_expressed
SLC16A3	SLC16A3	O15427	O15427	Monocarboxylate transporter 4	27.3406	27.09	27.5619	28.3428	28.3832	28.4748	27.772	27.563	27.9474	27.4181	26.4347	26.6334		+	t4_t1	2.78121	0.0697143	-1.06943	-7.5427	2.25302	0.0333492	-0.639461	-5.42876	no_change	under_expressed
FABP7	FABP7	O15540	O15540	Fatty acid-binding protein, brain	29.7241	29.9578	29.5314	28.2001	28.2731	27.7877	29.713	30.1743	30.2704	29.3142	30.001	30.5075		+	t4_t1	2.97163	0.0667179	1.65081	8.46456	2.99486	0.0123321	1.96558	8.58372	no_change	over_expressed
DHX15	DHX15	O43143	O43143	Pre-mRNA-splicing factor ATP-dependent RNA helicase DHX15	33.1356	33.1044	32.9343	33.1168	33.1356	32.9412	32.585	32.7603	32.6819	33.1954	33.0469	33.055		+	t4_t1	0.0243884	0.968147	-0.00641378	-0.0728923	2.08215	0.0426685	-0.388795	-4.86044	no_change	under_expressed
FLRT2	FLRT2	O43155	O43155	Leucine-rich repeat transmembrane protein FLRT2	28.0974	27.9325	28.9284	26.7637	27.4985	27.2545	29.8422	30.1426	29.4945	27.371	28.8713	28.6833		+	t4_t1	1.41913	0.173165	1.14723	3.04821	3.12554	0.0119119	2.65422	9.28337	no_change	over_expressed
PHGDH	PHGDH	O43175;Q5SZU1	O43175	D-3-phosphoglycerate dehydrogenase	34.4366	34.5277	34.3151	34.5256	34.4716	34.5088	33.975	34.016	34.1471	33.9975	34.17	34.3107		+	t4_t1	0.521882	0.503324	-0.075531	-1.18761	2.95872	0.0143494	-0.455944	-8.39899	no_change	under_expressed
SPINT2	SPINT2	O43291;K7EM91;K7EKQ0;K7ESI5;K7EQZ3	O43291	Kunitz-type protease inhibitor 2	25.5185	25.6404	26.5536	27.7616	27.6108	27.7352	26.2593	25.8202	26.1978	27.0387	26.1457	26.1751		+	t4_t1	2.25947	0.100106	-1.79841	-5.45119	3.42798	0.0100432	-1.61012	-11.1112	no_change	under_expressed
TGFB1I1	TGFB1I1	O43294	O43294	Transforming growth factor beta-1-induced transcript 1 protein	27.6724	27.2716	27.2652	25.6745	26.3208	26.1051	27.7441	27.9693	27.8365	25.0991	27.5437	26.9174		+	t4_t1	2.37914	0.094911	1.36962	5.88134	3.08148	0.0128327	1.81653	9.04181	no_change	over_expressed
MSI1	MSI1	O43347;H0YHB7	O43347	RNA-binding protein Musashi homolog 1	29.9222	29.9983	29.6126	29.8713	29.8656	30.057	29.1504	29.1772	29.2193	29.8295	29.6528	29.8546		+	t4_t1	0.258826	0.716861	-0.0869071	-0.650184	3.46422	0.00905263	-0.748997	-11.3516	no_change	under_expressed
EPB41L2	EPB41L2	O43491	O43491	Band 4.1-like protein 2	31.7191	31.5178	31.4018	30.6617	30.7746	30.7585	31.8018	31.976	31.6602	31.6069	31.1643	31.0291		+	t4_t1	2.92188	0.0667952	0.814613	8.21436	3.41747	0.00969444	1.08107	11.0423	no_change	over_expressed
[truncated: 5,193 more rows]

## Sheet: ST3_org_cell_rna_set1
ensemblid	hgnc_symbol	day_21	day_25	day_29
ENSG00000280441		0.610752	0.789587	2.71948
ENSG00000264063		0.874275	1.07191	2.9492
ENSG00000143032	BARHL2	1.3295	2.11902	3.88171
ENSG00000152583	SPARCL1	1.14217	2.50819	4.26963
[truncated: 20,117 more rows]

[truncated: 23 more sheets: ST4_org_cell_types_scRNA_Seq, ST5_org_cell_tnfa_FDR_0p1_prot, ST6_org_media_prots, ST7_org_sup_tnfa_FDR_0p2_prot, ST8_pod_cell_tnfa_FDR_0p1_prot, ST9_pod_sup_tnfa_FDR_0p2_prot, ST10_322_prot_tnfa_sig, ST10_Source_file, ST11_GePS_pathways, ST11_Source_file_A, ST11_Source_file_B, ST12_GePS_signal, ST12_Source_file, ST13_receptors, ST14_org_cell_rna_set2, ST14_Source_file, ST15_org_TNF_RNA, ST16_org_D29-21_upstream_reg, ST16_ST17_Source_file, ST17_TGFB1 downstream molec …]
