# Supplementary material for: An integrated organoid omics map extends modeling potential of kidney disease
Source: Nat Commun. 2023 Aug 14;14:4903. doi: 10.1038/s41467-023-39740-7 (PMC10425428; doi:10.1038/s41467-023-39740-7)
Supplement: Supplementary file 6 — Source Data [file 41467_2023_39740_MOESM6_ESM.zip]

Archive with 64 entries (64 files):
- 22-5_source-data.xlsx
- FSGS_IF/fig6f/6f pat1 overview.tif
- FSGS_IF/fig6f/6f pat1 region.tif
- FSGS_IF/fig6f/6f pat2 overview.tif
- FSGS_IF/fig6f/6f pat2 region.tif
- FSGS_IF/suppl_fig_8/suppl 8a.tif
- FSGS_IF/suppl_fig_8/suppl 8b glom small region.tif
- FSGS_IF/suppl_fig_8/suppl 8b glom.tif
- FSGS_IF/suppl_fig_8/suppl 8b tubuli small region.tif
- FSGS_IF/suppl_fig_8/suppl 8b tubuli.tif
- FSGS_IF/suppl_fig_8/suppl 8c pat3 overview.tif
- FSGS_IF/suppl_fig_8/suppl 8c pat3 region.tif
- FSGS_IF/suppl_fig_8/suppl 8c pat4 overview.tif
- FSGS_IF/suppl_fig_8/suppl 8c pat4 region.tif
- Organoid_IF/Figure 1b/ACTA2-PDGFRA-DAPI_D21.tif
- Organoid_IF/Figure 1b/ACTA2-PDGFRA-DAPI_D29.tif
- Organoid_IF/Figure 1b/SYNPO-NPHS1-DAPI_D21.tif
- Organoid_IF/Figure 1b/SYNPO-NPHS1-DAPI_D29.tif
- Organoid_IF/Figure 4c/CDH2-TNFRSF1A-DAPI/CDH2.tif
- Organoid_IF/Figure 4c/CDH2-TNFRSF1A-DAPI/Merge.tif
- Organoid_IF/Figure 4c/CDH2-TNFRSF1A-DAPI/TNFRSF1A.tif
- Organoid_IF/Figure 4c/MEIS-TNFRSF1A-DAPI/MEIS.tif
- Organoid_IF/Figure 4c/MEIS-TNFRSF1A-DAPI/Merge.tif
- Organoid_IF/Figure 4c/MEIS-TNFRSF1A-DAPI/TNFRSF1A.tif
- Organoid_IF/Figure 4c/SYNPO-TNFRSF1A-DAPI/Merge.tif
- Organoid_IF/Figure 4c/SYNPO-TNFRSF1A-DAPI/SYNPO.tif
- Organoid_IF/Figure 4c/SYNPO-TNFRSF1A-DAPI/TNFRSF1A.tif
- Organoid_IF/Suppl. Fig. 1b/CDH2_D21.tif
- Organoid_IF/Suppl. Fig. 1b/CDH2_D29.tif
- Organoid_IF/Suppl. Fig. 1b/COL1A1_D21.tif
- Organoid_IF/Suppl. Fig. 1b/COL1A1_D29.tif
- Organoid_IF/Suppl. Fig. 1b/Merge_D21.tif
- Organoid_IF/Suppl. Fig. 1b/Merge_D29.tif
- Organoid_IF/Suppl. Fig. 1c/CDH2_D21.tif
- Organoid_IF/Suppl. Fig. 1c/CDH2_D29.tif
- Organoid_IF/Suppl. Fig. 1c/FN1_D21.tif
- Organoid_IF/Suppl. Fig. 1c/FN1_D29.tif
- Organoid_IF/Suppl. Fig. 1c/Merge_D21.tif
- Organoid_IF/Suppl. Fig. 1c/Merge_D29.tif
- Organoid_IF/Suppl. Fig. 4a/C3-SYNPO-DAPI/C3.tif
- Organoid_IF/Suppl. Fig. 4a/C3-SYNPO-DAPI/C3-SYNPO Merge.tif
- Organoid_IF/Suppl. Fig. 4a/ITGA3-SYNPO-DAPI/ITGA3.tif
- Organoid_IF/Suppl. Fig. 4a/ITGA3-SYNPO-DAPI/ITGA3-SYNPO Merge.tif
- Organoid_IF/Suppl. Fig. 4a/VCAM1-PODXL-DAPI/VCAM1.tif
- Organoid_IF/Suppl. Fig. 4a/VCAM1-PODXL-DAPI/VCAM1-PODXL Merge.tif
- Organoid_IF/Suppl. Fig. 4b/Merge.tif
- Organoid_IF/Suppl. Fig. 4b/TNFRSF1A.tif
- Organoid_IF/Suppl. Fig. 4b/VCAM1.tif
- Organoid_IF/Suppl. Fig. 7a/CDH6.tif
- Organoid_IF/Suppl. Fig. 7a/Merge.tif
- Organoid_IF/Suppl. Fig. 7a/NPHS1.tif
- prism_files/fig4g_ELISA_CXCL10 in Lysate and Media.pzfx
- prism_files/fig4g_qPCR_CXCL10 in Lysate.pzfx
- prism_files/fig6a_ELISA_C3.pzfx
- prism_files/fig6a_ELISA_VCAM1.pzfx
- prism_files/fig6a_qPCR_C3-VCAM1.pzfx
- prism_files/fig6c_ELISA_TNFR Inh_C3 and VCAM1.pzfx
- prism_files/fig6c_qPCR_TNFR Inh_C3 and VCAM1.pzfx
- prism_files/fig7b_ELISA_CXCL10-VCAM1-C3.pzfx
- prism_files/fig7b_qPCR_CXCL10-VCAM1-C3.pzfx
- Suppl. Fig 2B NicheNet/Pod_vis_ligand_receptor_network_strict.RDS
- Suppl. Fig 2B NicheNet/PT_vis_ligand_receptor_network_strict.RDS
- Suppl. Fig 2B NicheNet/Stromal_POD_PT_Target_Ligand_Receptor.R
- Suppl. Fig 2B NicheNet/Stromal_vis_ligand_receptor_network_strict.RDS
