# Supplementary material for: An integrated organoid omics map extends modeling potential of kidney disease
Source: Nat Commun. 2023 Aug 14;14:4903. doi: 10.1038/s41467-023-39740-7 (PMC10425428; doi:10.1038/s41467-023-39740-7)
Supplement: Supplementary file 6 — Source Data [file 41467_2023_39740_MOESM6_ESM.zip › 22-5_source-data.xlsx]

## Sheet: Fig1a
gene_names	gene_first	uniprot_ids	uniprot_first	protein_names	log2_day_25_lfq_intensity_01	log2_day_25_lfq_intensity_02	log2_day_25_lfq_intensity_03	log2_day_21_lfq_intensity_04	log2_day_21_lfq_intensity_05	log2_day_21_lfq_intensity_06	log2_day_29_lfq_intensity_07	log2_day_29_lfq_intensity_08	log2_day_29_lfq_intensity_09	log2_day_27_lfq_intensity_10	log2_day_27_lfq_intensity_11	log2_day_27_lfq_intensity_12	students_t_test_significant_day25_vs_day21	students_t_test_significant_day29_vs_day21	students_t_test_significant	log_students_t_test_p_value_day25_vs_day21	students_t_test_q_value_day25_vs_day21	log2_diff_day25_vs_day21	students_t_test_test_statistic_day25_vs_day21	log_students_t_test_p_value_day29_vs_day21	students_t_test_q_value_day29_vs_day21	log2_diff_day29_vs_day21	students_t_test_test_statistic_day29_vs_day21	response_day25_vs_day21	response_day29_vs_day21
EPPK1	EPPK1	A0A075B730;A0A087X1U6	A0A075B730		29.9582	29.8795	29.9629	29.6728	29.63	29.6359	30.1156	29.8814	29.9704	30.3318	29.7219	30.0335	+	+	t2_t1;t4_t1	3.16716	0.0488254	0.287329	9.51704	2.10382	0.0416542	0.34288	4.92983	over_expressed	over_expressed
FHL2	FHL2	J3KNW4;A0A0A0MSG2;Q14192	J3KNW4	Four and a half LIM domains protein 2	30.338	30.109	30.5084	28.7092	28.6602	28.8798	30.9306	30.79	30.5816	30.153	30.1044	29.5619	+	+	t2_t1;t4_t1	3.52294	0.0618065	1.56875	11.7518	4.11683	0.0119149	2.01769	16.6398	over_expressed	over_expressed
IGF1R	IGF1R	C9J5X1;P08069	C9J5X1	Tyrosine-protein kinase receptor;Insulin-like growth factor 1 receptor;Insulin-like growth factor 1 receptor alpha chain;Insulin-like growth factor 1 receptor beta chain	26.3355	26.0296	26.313	27.3794	27.6599	27.5449	26.3141	26.426	26.4361	26.5764	26.5525	26.6772	+	+	t2_t1;t4_t1	3.28244	0.05256	-1.30202	-10.1931	3.63859	0.00931959	-1.13598	-12.5795	under_expressed	under_expressed
		CON__P02769	CON__P02769		36.1693	36.3107	35.9793	35.1648	35.1842	35.094	36.0795	35.842	35.8428	39.6717	38.4736	37.7866	+	+	t2_t1;t4_t1	3.26185	0.0533333	1.00546	10.0691	3.11915	0.0122957	0.773783	9.24794	over_expressed	over_expressed
NEFM	NEFM	E7ESP9;P07197;E7EMV2	E7ESP9	Neurofilament medium polypeptide	33.1498	33.3567	33.0929	32.1849	31.9642	31.8548	33.6506	33.7201	33.8012	33.8466	33.4949	33.7941	+	+	t2_t1;t4_t1	3.1678	0.0496129	1.19847	9.52066	4.07005	0.0114286	1.72263	16.1924	over_expressed	over_expressed
CFI	CFI	G3XAM2;E7ETH0;P05156;A0A087X0I2	G3XAM2	Complement factor I;Complement factor I heavy chain;Complement factor I light chain	28.1087	27.8754	28.0298	26.9388	26.6577	26.649	28.3572	28.7674	28.2924	28.704	28.5128	28.4118	+	+	t2_t1;t4_t1	3.36622	0.0558049	1.25614	10.7124	3.20992	0.0126598	1.72385	9.76276	over_expressed	over_expressed
SEPT5	SEPT5	G3XAH0;B4DJ62;Q99719;C9JM82;E7EPG2;E7EX32	G3XAH0	Septin-5	29.1407	29.2552	29.3432	28.3638	28.3167	28.4347	29.5596	29.5334	29.6642	29.0325	29.0774	29.4004	+	+	t2_t1;t4_t1	3.67783	0.0577391	0.874632	12.8729	4.67826	0.0195	1.21403	23.0539	over_expressed	over_expressed
MAPT	MAPT	I3L170	I3L170	Microtubule-associated protein	28.4223	28.5169	28.367	27.5848	27.4562	27.6413	28.5263	28.7485	28.9909	27.8348	27.8135	28.2728	+	+	t2_t1;t4_t1	3.62418	0.0583704	0.874617	12.4735	2.92772	0.0146619	1.19444	8.24337	over_expressed	over_expressed
HSPB6	HSPB6	O14558;K7EP04	O14558	Heat shock protein beta-6	29.2321	29.5804	29.1657	26.5268	25.5426	26.4569	30.348	30.5586	30.4015	28.5257	28.0707	27.5859	+	+	t2_t1;t4_t1	3.11194	0.0484848	3.15064	9.20819	3.71779	0.00985366	4.26064	13.1784	over_expressed	over_expressed
PDE5A	PDE5A	O76074;G5E9C5	O76074	cGMP-specific 3,5-cyclic phosphodiesterase	28.8179	28.6545	28.7347	27.2081	27.1495	27.3731	29.1754	29.2139	29.363	28.8553	28.0862	28.1902	+	+	t2_t1;t4_t1	4.27269	0.0154286	1.49215	18.2198	4.65867	0.0256471	2.00719	22.7938	over_expressed	over_expressed
H6PD	H6PD	R4GMU1;O95479	R4GMU1	GDH/6PGL endoplasmic bifunctional protein;Glucose 1-dehydrogenase;6-phosphogluconolactonase	30.312	30.2815	30.3709	29.9571	29.8852	29.8661	30.4747	30.4965	30.4938	30.4898	30.383	30.4692	+	+	t2_t1;t4_t1	3.40697	0.0602105	0.418648	10.9739	4.47694	0.0224	0.585504	20.5145	over_expressed	over_expressed
FN1	FN1	P02751	P02751	Fibronectin;Anastellin;Ugl-Y1;Ugl-Y2;Ugl-Y3	31.0331	31.1036	30.9355	29.8572	29.8958	29.8747	32.703	32.1308	32.4864	31.1297	31.1284	30.9412	+	+	t2_t1;t4_t1	4.67213		1.14817	22.9722	3.97734	0.00918033	2.56419	15.3398	over_expressed	over_expressed
HSPB1	HSPB1	P04792	P04792	Heat shock protein beta-1	32.052	32.1434	32.0151	30.9615	31.0104	30.7779	32.6083	32.6206	32.5138	32.6072	32.466	32.4539	+	+	t2_t1;t4_t1	3.86343	0.0465882	1.15355	14.352	4.53593	0.0254545	1.66429	21.2285	over_expressed	over_expressed
DCN	DCN	P07585;F8VXZ8;F8VUF6;F8VWU0	P07585	Decorin	29.7408	29.8864	29.913	26.7609	27.6871	26.9517	31.067	31.2963	30.8987	28.0511	28.4592	29.2188	+	+	t2_t1;t4_t1	3.15401	0.0473231	2.71349	9.44263	3.69012	0.00939535	3.95408	12.9662	over_expressed	over_expressed
ANXA6	ANXA6	P08133;E7EMC6	P08133	Annexin A6;Annexin	34.5056	34.4664	34.3548	33.5193	33.6332	33.436	34.6786	34.721	34.6612	34.6368	34.4989	34.5506	+	+	t2_t1;t4_t1	3.63197	0.0606154	0.912748	12.5308	4.37562	0.02	1.15741	19.3427	over_expressed	over_expressed
LGALS1	LGALS1	P09382	P09382	Galectin-1	32.2927	32.3346	31.932	29.8492	30.3629	29.7598	33.0841	33.5637	33.0121	31.5662	32.6933	32.9163	+	+	t2_t1;t4_t1	3.19267	0.0512667	2.19582	9.66291	3.64675	0.00961702	3.22934	12.64	over_expressed	over_expressed
MAP2	MAP2	P11137	P11137	Microtubule-associated protein 2	28.4849	28.3747	28.2076	27.0119	26.8167	26.5386	28.6081	28.3709	28.817	30.7495	29.4169	29.9801	+	+	t2_t1;t4_t1	3.223	0.0539649	1.56669	9.83907	3.18331	0.0133202	1.8096	9.60913	over_expressed	over_expressed
PLS3	PLS3	P13797;A0A0A0MSQ0	P13797	Plastin-3	32.3987	32.4606	32.4929	31.3855	31.4693	31.2655	33.5509	33.4684	33.4449	32.1387	32.3888	32.4393	+	+	t2_t1;t4_t1	4.10304	0.042	1.07728	16.5067	5.21383	0.0131429	2.11465	31.4241	over_expressed	over_expressed
DES	DES	P17661	P17661	Desmin	32.1475	32.366	32.1663	30.6941	30.7811	30.7403	32.8106	32.6838	32.5348	32.6436	32.677	32.7895	+	+	t2_t1;t4_t1	4.43558		1.48806	20.0279	4.68814	0.0208	1.93787	23.1863	over_expressed	over_expressed
FLNA	FLNA	P21333;Q5HY54	P21333	Filamin-A	35.6254	35.7426	35.6967	35.1226	35.1381	35.1302	36.3074	36.2262	36.1674	35.8709	35.7589	35.6698	+	+	t2_t1;t4_t1	4.07393	0.0381818	0.557925	16.229	4.95275	0.0115	1.10335	27.0233	over_expressed	over_expressed
TNC	TNC	P24821;E9PC84;J3QSU6;F5H7V9	P24821	Tenascin	30.0797	30.0178	29.9466	28.2785	28.1086	28.095	30.7214	30.4863	30.5051	29.8163	29.8098	29.8944	+	+	t2_t1;t4_t1	4.90669		1.85398	26.3129	4.82919	0.0188	2.41022	25.1592	over_expressed	over_expressed
PBX3	PBX3	Q5JS98;P40426;U3KQA2;H0Y5D0	Q5JS98	Pre-B-cell leukemia transcription factor 3	28.4067	28.3419	28.1915	27.2005	27.3793	27.4289	28.7882	28.992	28.9688	28.5395	27.6132	26.377	+	+	t2_t1;t4_t1	3.31173	0.0528333	0.977147	10.3719	4.12257	0.0124444	1.58009	16.6956	over_expressed	over_expressed
PRPH	PRPH	P41219	P41219	Peripherin	31.022	31.3825	30.9163	29.4212	29.3226	29.4457	31.8795	32.3117	32.3415	30.4994	29.9542	30.822	+	+	t2_t1;t4_t1	3.51691	0.059875	1.71043	11.7101	4.25784	0.0155556	2.78105	18.0631	over_expressed	over_expressed
MAP1B	MAP1B	P46821	P46821	Microtubule-associated protein 1B;MAP1B heavy chain;MAP1 light chain LC1	32.9089	32.9353	32.7479	31.746	31.7499	31.8164	33.1188	33.3052	33.1195	33.5701	32.921	33.1177	+	+	t2_t1;t4_t1	4.19226	0.0255	1.09328	17.3869	4.54441	0.0266667	1.4104	21.3332	over_expressed	over_expressed
CXCL12	CXCL12	P48061	P48061	Stromal cell-derived factor 1;SDF-1-beta(3-72);SDF-1-alpha(3-67)	28.3291	28.4755	28.4464	27.644	27.694	27.7631	29.7507	29.1738	29.7326	27.7173	29.0088	28.5436	+	+	t2_t1;t4_t1	3.65197	0.06304	0.716573	12.6789	3.18534	0.01352	1.85197	9.62077	over_expressed	over_expressed
SULT1E1	SULT1E1	P49888	P49888	Estrogen sulfotransferase	33.2875	33.4763	32.9361	30.863	31.2085	30.5485	33.8252	34.0603	33.5278	32.2851	32.0584	32.1433	+	+	t2_t1;t4_t1	3.1687	0.0504262	2.35997	9.52577	3.55263	0.00807143	2.93108	11.9592	over_expressed	over_expressed
GNB1	GNB1	P62873;F6UT28;B1AKQ8;F6X3N5	P62873	Guanine nucleotide-binding protein G(I)/G(S)/G(T) subunit beta-1	33.3424	33.2799	33.3322	32.7815	32.7599	32.7815	33.2342	33.349	33.2868	32.6341	33.0497	33.1288	+	+	t2_t1;t4_t1	4.9072		0.543851	26.3206	3.96015	0.00888889	0.515696	15.1867	over_expressed	over_expressed
TPM4	TPM4	P67936;K7ENT6	P67936	Tropomyosin alpha-4 chain	35.0423	35.194	34.9918	34.2492	34.3554	34.2895	35.407	35.3781	35.2893	35.5968	34.904	34.766	+	+	t2_t1;t4_t1	3.47292	0.0636471	0.777996	11.4101	4.63894	0.0229474	1.06009	22.5347	over_expressed	over_expressed
ACTC1;ACTA1	ACTC1	P68032;P68133;A6NL76	P68032	Actin, alpha cardiac muscle 1;Actin, alpha skeletal muscle	33.6798	33.7027	33.5947	32.2828	31.9673	32.0187	34.4863	34.4287	34.5299	33.8101	34.6691	34.6571	+	+	t2_t1;t4_t1	3.96404	0.0362667	1.56945	15.2212	4.70726	0.024	2.39201	23.4444	over_expressed	over_expressed
TAGLN	TAGLN	Q01995;H0YCU9	Q01995	Transgelin	32.1355	32.2589	32.3419	30.7974	30.3535	30.3411	33.6635	33.4225	33.797	32.1387	32.6203	32.2705	+	+	t2_t1;t4_t1	3.38269	0.0586667	1.7481	10.8174	4.13804	0.0130233	3.13037	16.8467	over_expressed	over_expressed
COL14A1	COL14A1	Q05707	Q05707	Collagen alpha-1(XIV) chain	31.8254	31.8686	32.0403	30.5721	30.5915	30.2936	33.1391	32.9943	33.1562	32.1875	32.1862	31.8459	+	+	t2_t1;t4_t1	3.59235	0.0586207	1.4257	12.2421	4.74338	0.0283636	2.61082	23.9399	over_expressed	over_expressed
FHL3	FHL3	Q13643	Q13643	Four and a half LIM domains protein 3	28.6367	28.8538	28.6651	27.8306	27.9048	27.8203	29.2262	29.1196	28.8354	27.3426	28.7712	28.5646	+	+	t2_t1;t4_t1	3.53672	0.0638667	0.866661	11.8476	3.26707	0.0104795	1.2085	10.1004	over_expressed	over_expressed
CRMP1	CRMP1	Q14194;E9PD68	Q14194	Dihydropyrimidinase-related protein 1	32.2124	32.27	32.306	31.2506	30.9246	31.173	32.3275	32.5737	32.3023	31.8474	32.2194	32.3538	+	+	t2_t1;t4_t1	3.4473	0.0635556	1.14673	11.2387	3.21793	0.0129263	1.28512	9.80946	over_expressed	over_expressed
FLNC	FLNC	Q14315	Q14315	Filamin-C	32.6864	32.6516	32.7385	32.179	32.0995	31.9758	33.0888	32.9867	33.2799	33.202	33.2197	33.0302	+	+	t2_t1;t4_t1	3.15452	0.0480625	0.607412	9.4455	3.23503	0.0122637	1.03372	9.90978	over_expressed	over_expressed
FREM2	FREM2	Q5SZK8	Q5SZK8	FRAS1-related extracellular matrix protein 2	27.7351	27.6466	27.8691	28.4719	28.4694	28.5145	27.6082	27.6568	27.6108	25.8296	27.2757	27.7791	+	+	t2_t1;t4_t1	3.42383	0.0618378	-0.73502	-11.0839	5.63155	0.0306667	-0.860002	-39.9921	under_expressed	under_expressed
TPM2	TPM2	Q5TCU3	Q5TCU3		32.767	32.7975	32.5969	31.8552	31.7781	31.5897	33.0846	32.9641	33.0488	33.1588	32.5646	32.7286	+	+	t2_t1;t4_t1	3.20602	0.0521356	0.9795	9.74008	3.92974	0.00835821	1.29152	14.9193	over_expressed	over_expressed
KDELC2	KDELC2	Q7Z4H8	Q7Z4H8	KDEL motif-containing protein 2	29.4704	29.7417	29.6227	28.6181	28.7073	28.4843	29.7574	29.9901	29.7358	28.5795	29.4744	29.7029	+	+	t2_t1;t4_t1	3.23427	0.0507857	1.00834	9.9053	3.52544	0.00921008	1.22454	11.7691	over_expressed	over_expressed
PPFIBP1	PPFIBP1	Q86W92;F5GZP6	Q86W92	Liprin-beta-1	29.9261	29.9566	29.8437	29.2493	29.3384	29.2436	29.6708	29.7399	29.5263	29.6967	29.7626	29.8869	+	+	t2_t1;t4_t1	3.80314	0.0568	0.631658	13.8545	2.20495	0.0360448	0.36857	5.26386	over_expressed	over_expressed
CCDC23	CCDC23	Q8N300	Q8N300	Coiled-coil domain-containing protein 23	26.2375	26.1693	26.2734	25.3107	24.9356	25.0628	26.1564	26.255	26.1283	26.1851	24.6201	25.2402	+	+	t2_t1;t4_t1	3.22176	0.0530345	1.1237	9.83182	3.11628	0.0122424	1.07687	9.23209	over_expressed	over_expressed
PLBD2	PLBD2	Q8NHP8	Q8NHP8	Putative phospholipase B-like 2;Putative phospholipase B-like 2 32 kDa form;Putative phospholipase B-like 2 45 kDa form	29.6211	29.638	29.6692	29.0528	29.02	29.0849	29.5663	29.8975	29.7782	29.4719	29.6316	29.8123	+	+	t2_t1;t4_t1	4.82945		0.590191	25.1629	2.66899	0.0212764	0.69474	7.0425	over_expressed	over_expressed
TINAGL1	TINAGL1	Q9GZM7;F6SDV2	Q9GZM7	Tubulointerstitial nephritis antigen-like	29.2477	28.8345	29.1046	27.3858	27.4968	27.3539	30.5269	30.0574	30.6117	30.0044	29.8375	29.5893	+	+	t2_t1;t4_t1	3.67167	0.0605	1.65011	12.8264	4.13353	0.0127273	2.98649	16.8025	over_expressed	over_expressed
RAB6B	RAB6B	Q9NRW1;J3KR73	Q9NRW1	Ras-related protein Rab-6B	26.8967	26.8375	26.9335	27.6709	27.5971	27.5841	27.2988	27.378	27.3696	27.6455	27.109	27.4137	+	+	t2_t1;t4_t1	4.32024		-0.728161	-18.7304	2.72311	0.0192	-0.268585	-7.27994	under_expressed	under_expressed
LMCD1	LMCD1	Q9NZU5;B4DEY6;H7C3D2;C9IYS1	Q9NZU5	LIM and cysteine-rich domains protein 1	27.3493	27.4336	27.5382	26.8216	26.691	26.6773	27.6824	27.7186	27.9203	27.6326	24.417	26.9166	+	+	t2_t1;t4_t1	3.2417	0.0494545	0.710386	9.94918	3.55556	0.00814414	1.04376	11.9799	over_expressed	over_expressed
SEPT9	SEPT9	Q9UHD8	Q9UHD8	Septin-9	33.3408	33.4937	33.3629	32.8478	32.7427	32.8087	33.2531	33.2829	33.339	33.4677	33.0688	33.2155	+	+	t2_t1;t4_t1	3.34392	0.056093	0.59944	10.5718	3.6142	0.00886275	0.491945	12.4005	over_expressed	over_expressed
NOTCH3	NOTCH3	Q9UM47;M0R3C9	Q9UM47	Neurogenic locus notch homolog protein 3;Notch 3 extracellular truncation;Notch 3 intracellular domain	28.3842	28.339	28.2248	27.6994	27.6889	27.7105	28.4831	28.218	28.6275	27.7989	28.4058	28.2095	+	+	t2_t1;t4_t1	3.6796	0.0603636	0.616397	12.8863	2.46058	0.0285172	0.743238	6.18979	over_expressed	over_expressed
TLN1	TLN1	Q9Y490	Q9Y490	Talin-1	34.4182	34.4459	34.3781	34.0417	34.0802	34.0214	34.3832	34.4448	34.3402	34.3507	34.2682	34.2982	+	+	t2_t1;t4_t1	3.82051	0.0508889	0.36628	13.9961	3.21366	0.0127254	0.341612	9.78451	over_expressed	over_expressed
FKBP7	FKBP7	Q9Y680	Q9Y680	Peptidyl-prolyl cis-trans isomerase FKBP7	29.5768	29.6948	29.6681	28.7883	28.8828	28.8996	29.6492	29.8025	29.6407	29.0585	29.0803	29.4351	+	+	t2_t1;t4_t1	4.03485	0.0323077	0.789692	15.8634	3.73961	0.0101	0.840603	13.3482	over_expressed	over_expressed
ST3GAL6	ST3GAL6	C9J480;A0A087WXB8;Q9Y274;C9JWJ3;C9IZL6;C9J0E2;C9JXM2	C9J480	Type 2 lactosamine alpha-2,3-sialyltransferase	24.0409	25.286	24.5983	28.4402	28.4261	28.428	24.4194	27.1866	23.5807	28.4783	28.9624	27.9565	+		t2_t1	3.33629	0.0548182	-3.78974	-10.5241	1.43793	0.0979496	-3.36926	-3.09263	under_expressed	no_change
NOMO1	NOMO1	A0A0G2JN29;A0A087X117;Q15155;A0A0G2JP90;A0A087WW46	A0A0G2JN29	Nodal modulator 1	30.2371	30.2441	30.2492	30.3652	30.3609	30.3406	30.3706	30.5253	30.3528	30.8098	30.4262	30.3358	+		t2_t1	3.75162	0.0540952	-0.112096	-13.4424	0.475931	0.484679	0.0606759	1.097	under_expressed	no_change
ABLIM1	ABLIM1	F8W8M4;A0A0A0MRL6	F8W8M4		26.6232	26.6144	26.6186	25.6957	25.9309	25.6871	26.3361	27.0422	26.2999	26.4118	25.8178	26.5683	+		t2_t1	3.34918	0.0574286	0.847502	10.6048	1.43973	0.0977718	0.78812	3.0969	over_expressed	no_change
MAP4K4	MAP4K4	G3XAA2;G5E948;A0A0D9SEY1;E7ENQ1;E7EN19;E7ESS2;O95819;H7C360;E7EX83;A0A0D9SG62;C9J840;H7C0P6	G3XAA2	Mitogen-activated protein kinase kinase kinase kinase 4	29.5677	29.6373	29.6622	29.1026	29.2026	29.1133	29.6283	29.3865	29.463	29.6959	29.6363	29.6616	+		t2_t1	3.46665	0.0618286	0.482869	11.3679	1.97303	0.0502586	0.353062	4.52218	over_expressed	no_change
		CON__Q2UVX4	CON__Q2UVX4		29.1153	29.0858	28.5811	25.3371	25.1583	24.6068	26.3192	25.7153	25.1658	31.5644	30.6497	30.1416	+		t2_t1	3.80974	0.0597895	3.89331	13.9081	0.810844	0.263311	0.699326	1.75241	over_expressed	no_change
		CON__Q3SZR3	CON__Q3SZR3		26.7525	26.7664	26.8691	24.0305	24.4014	23.7978	25.4776	25.2278	24.5671	31.927	30.4135	29.5362	+		t2_t1	3.95536	0.034	2.71944	15.1443	1.45584	0.0954323	1.01431	3.13525	over_expressed	no_change
		CON__Q922U2;CON__Q5XQN5	CON__Q922U2		27.7387	27.1327	27.7393	23.9085	23.7214	24.3927	24.9368	27.3643	27.125	25.7942	24.8847	27.2615	+		t2_t1	3.61596	0.0562857	3.52936	12.4133	1.43815	0.0980063	2.46784	3.09314	over_expressed	no_change
TSPAN31	TSPAN31	F8VWE0;Q12999;F8VW54;F8VS78	F8VWE0	Tetraspanin-31	24.3506	23.9434	24.5842	26.9261	26.5413	26.6041	26.5949	26.6054	25.0291	25.921	25.6435	23.3525	+		t2_t1	3.38053	0.0572	-2.3978	-10.8036	0.499363	0.463402	-0.614038	-1.1433	under_expressed	no_change
POLR2D	POLR2D	O15514;E9PB93;E9PHV4	O15514	DNA-directed RNA polymerase II subunit RPB4	26.9214	26.8588	26.9297	26.579	26.6312	26.5627	26.3243	26.4488	26.6274	25.6368	26.5653	27.0603	+		t2_t1	3.29235	0.0536327	0.312311	10.2533	0.617006	0.373385	-0.124126	-1.37352	over_expressed	no_change
MT-CO3	MT-CO3	P00414	P00414	Cytochrome c oxidase subunit 3	24.4621	24.4354	25.0114	28.2237	27.8953	28.0092	23.9094	27.0667	27.2882	25.7311	27.7788	23.9847	+		t2_t1	4.06541	0.035	-3.40645	-16.1486	0.827011	0.255089	-1.95465	-1.78432	under_expressed	no_change
PTDSS1	PTDSS1	P48651	P48651	Phosphatidylserine synthase 1	24.3489	24.9253	24.8683	26.9338	26.74	26.6915	27.119	24.9059	23.3627	25.3564	24.4723	24.3292	+		t2_t1	3.33066	0.0536	-2.07427	-10.4891	0.691479	0.325733	-1.65921	-1.5186	under_expressed	no_change
CDH6	CDH6	P55285;D6RF86	P55285	Cadherin-6	27.091	27.0593	27.2221	27.8583	27.7833	27.7216	28.2412	28.0482	27.8244	29.2312	28.594	28.7268	+		t2_t1	3.32112	0.0539574	-0.663578	-10.4298	0.922275	0.218438	0.250226	1.97416	under_expressed	no_change
RAB5B	RAB5B	P61020;F8VUA5	P61020	Ras-related protein Rab-5B	28.1069	28.0202	28.1614	28.8111	28.8517	28.9069	29.1477	28.717	28.8657	27.6661	28.624	28.4145	+		t2_t1	3.97549	0.03	-0.760363	-15.3233	0.154882	0.850537	0.0535615	0.414116	under_expressed	no_change
SURF1	SURF1	Q15526;A0A087WYS9	Q15526	Surfeit locus protein 1	24.3085	24.3028	23.994	25.6431	25.8296	26.047	26.1186	25.6683	23.8285	27.3542	24.657	24.5259	+		t2_t1	3.32996	0.0551304	-1.63818	-10.4847	0.374808	0.587577	-0.634797	-0.893934	under_expressed	no_change
MAPRE2	MAPRE2	Q15555	Q15555	Microtubule-associated protein RP/EB family member 2	29.2021	29.1466	29.1402	28.7164	28.6963	28.57	28.7801	28.9824	28.9767	28.6859	28.9386	28.6786	+		t2_t1	3.26136	0.0523077	0.50205	10.0662	1.45045	0.0970481	0.252182	3.1224	over_expressed	no_change
NAT14	NAT14	Q8WUY8;M0R1E3	Q8WUY8	N-acetyltransferase 14	26.7192	26.696	26.8707	27.6297	27.6944	27.4798	27.4379	27.0412	27.8726	25.2829	27.5543	27.4096	+		t2_t1	3.25074	0.0513208	-0.839336	-10.0029	0.239091	0.753316	-0.150742	-0.606956	under_expressed	no_change
VAMP8	VAMP8	Q9BV40;B8ZZT4	Q9BV40	Vesicle-associated membrane protein 8	28.6702	28.4847	28.7163	29.7227	29.5435	29.5094	28.2202	28.9885	28.8173	30.1204	29.2768	28.6518	+		t2_t1	3.24874	0.0503704	-0.968143	-9.99095	1.71367	0.0673051	-0.916575	-3.78606	under_expressed	no_change
EHMT1	EHMT1	Q9H9B1;A0A1B0GV09;A0A1B0GU48;A0A0C4DGF8	Q9H9B1	Histone-lysine N-methyltransferase EHMT1	28.4596	28.4638	28.349	27.8766	27.9242	27.8255	27.7418	28.0019	27.7383	28.7933	28.3112	28.243	+		t2_t1	3.50638	0.0618182	0.548718	11.6375	0.202103	0.798899	-0.0481211	-0.524097	over_expressed	no_change
EMC3	EMC3	Q9P0I2	Q9P0I2	ER membrane protein complex subunit 3	24.1023	24.0705	24.0451	25.3023	25.4192	25.575	25.5697	25.5048	25.7037	25.7474	25.7213	25.4683	+		t2_t1	4.13789	0.0364444	-1.35955	-16.8453	0.750048	0.294345	0.160573	1.63299	under_expressed	no_change
HDLBP	HDLBP	A0A024R4E5;Q00341;H0Y394	A0A024R4E5	Vigilin	32.624	32.5144	32.2457	32.1619	32.2641	32.2805	32.4993	32.4694	32.4758	32.531	32.2629	32.5268		+	t4_t1	0.889473	0.310022	0.225834	1.90842	2.52434	0.0263981	0.245955	6.44068	no_change	over_expressed
EHD1	EHD1	A0A024R571;Q9H4M9;C9JC03;C9J2Z4	A0A024R571	EH domain-containing protein 1	30.7056	30.6202	30.2019	30.521	30.6241	30.4997	30.1791	30.1415	30.1001	30.3144	30.532	30.7065		+	t4_t1	0.0864703	0.898825	-0.039065	-0.243683	3.09835	0.011686	-0.408026	-9.13363	no_change	under_expressed
GPX4	GPX4	A0A087X2I2;A0A087WT12;P36969;K7ERP4;K7EJ20;K7EKX7;K7ENB4;A0A0A0MTT1;R4GNE4	A0A087X2I2	Glutathione peroxidase;Phospholipid hydroperoxide glutathione peroxidase, mitochondrial	30.0728	30.0578	29.4136	29.7427	29.6577	29.7505	29.2743	29.3911	29.3166	28.5826	29.9364	29.8667		+	t4_t1	0.234944	0.739486	0.131095	0.59779	2.99937	0.0123788	-0.389601	-8.60706	no_change	under_expressed
NCAM1	NCAM1	A0A087WTF6;A0A087WX77;A0A087WV75;A0A087WTE4	A0A087WTF6		27.468	27.4933	28.8661	28.1493	27.3449	27.5591	29.6186	29.2391	29.533	29.1897	28.5044	28.7247		+	t4_t1	0.18963	0.791781	0.258062	0.495545	2.58185	0.0250396	1.77916	6.6744	no_change	over_expressed
TTC28	TTC28	A0A087WW06;Q96AY4	A0A087WW06	Tetratricopeptide repeat protein 28	28.4909	28.1963	28.3407	28.0142	28.0711	27.9267	28.6525	28.6688	28.6345	28.3458	28.4665	28.4263		+	t4_t1	1.63137	0.147247	0.338645	3.57034	3.94074	0.00875	0.647935	15.0154	no_change	over_expressed
NCAM1	NCAM1	A0A087WWD4;P13591	A0A087WWD4	Neural cell adhesion molecule 1	31.8397	31.6564	32.4795	31.7312	31.612	31.5314	33.247	33.166	33.1965	32.9374	32.2886	32.1374		+	t4_t1	0.647364	0.424169	0.366965	1.43265	4.83132	0.0208889	1.57828	25.1901	no_change	over_expressed
CDH1	CDH1	A0A087WXI5;P12830;A0A087WX17;A0A087WU43	A0A087WXI5	Cadherin-1;E-Cad/CTF1;E-Cad/CTF2;E-Cad/CTF3	25.2796	24.6749	25.4722	27.2611	27.381	27.3869	26.0452	25.1064	25.4547	25.3413	25.2311	25.4027		+	t4_t1	3.0796	0.0534706	-2.20078	-9.03162	2.54508	0.0259093	-1.80754	-6.52415	no_change	under_expressed
THSD7A	THSD7A	A0A087WY08;Q9UPZ6	A0A087WY08	Thrombospondin type-1 domain-containing protein 7A	27.8368	27.3671	28.0361	28.853	29.1303	29.3179	26.9333	26.8868	26.9327	28.3728	28.0116	28.5194		+	t4_t1	2.31368	0.098	-1.35374	-5.64275	4.05608	0.0112	-2.1828	-16.061	no_change	under_expressed
RAVER1	RAVER1	A0A087WZ13;E9PAU2;Q8IY67	A0A087WZ13	Ribonucleoprotein PTB-binding 1	31.2534	31.0965	30.8725	30.9184	31.0107	30.8742	30.4341	30.3142	30.446	30.2638	30.5147	30.4062		+	t4_t1	0.522216	0.503637	0.139748	1.18827	3.11292	0.0121373	-0.536311	-9.21358	no_change	under_expressed
CAP2	CAP2	A0A087X0J3;A0A087WZ15;P40123;B7Z385;E9PDI2	A0A087X0J3	Adenylyl cyclase-associated protein;Adenylyl cyclase-associated protein 2	26.7714	26.6464	27.1946	26.5497	26.3353	26.5933	27.128	27.0274	27.303	28.0543	27.6544	28.6713		+	t4_t1	0.961716	0.278265	0.378017	2.05382	2.36349	0.0312275	0.660036	5.82356	no_change	over_expressed
PRKCQ	PRKCQ	A0A087X0I9;Q04759	A0A087X0I9	Protein kinase C;Protein kinase C theta type	27.4241	24.3619	25.6712	27.6143	27.382	28.0198	23.824	24.1692	24.8984	26.0472	27.1188	27.4387		+	t4_t1	0.95701	0.281281	-1.85299	-2.04428	3.10759	0.0119831	-3.37484	-9.18422	no_change	under_expressed
RELA	RELA	Q2TAM5;A0A087X0W8;Q04206;E9PKH5;E9PKV4;A0A087WVP0;E9PI38;E9PQS6	Q2TAM5	Transcription factor p65	29.2399	29.2132	29.0234	28.8547	28.8728	28.8538	29.1175	29.3002	29.2566	28.5955	28.7528	28.7493		+	t4_t1	1.91914	0.113074	0.298431	4.36167	2.55719	0.0261165	0.364383	6.57333	no_change	over_expressed
P2RX3	P2RX3	A0A087X210;P56373	A0A087X210	P2X purinoceptor;P2X purinoceptor 3	24.3202	24.0972	26.5278	25.0652	24.0709	24.9373	26.7922	26.7193	27.0457	25.9472	24.8276	24.0435		+	t4_t1	0.12742	0.85532	0.290594	0.347506	2.56305	0.0264373	2.16127	6.59723	no_change	over_expressed
DOCK1	DOCK1	A0A096LNH6;Q14185	A0A096LNH6	Dedicator of cytokinesis protein 1	28.3618	28.3624	28.4996	28.2782	28.1878	28.1111	28.4595	28.5632	28.4328	28.9918	28.4321	28.621		+	t4_t1	1.4987	0.164027	0.215565	3.23854	2.02474	0.0456707	0.292782	4.68022	no_change	over_expressed
SCLY	SCLY	A0A0A0MQU4	A0A0A0MQU4		30.0282	29.7227	29.3273	29.8395	29.6918	29.694	28.9322	28.8021	28.9339	29.1695	29.2024	29.641		+	t4_t1	0.0832234	0.903229	-0.0490748	-0.235187	3.69584	0.00950588	-0.852385	-13.0098	no_change	under_expressed
MYEF2	MYEF2	A0A0A0MQW0;H0YN19	A0A0A0MQW0		31.335	31.5165	31.0358	31.2104	31.3475	31.3392	30.7815	30.916	30.7137	31.3407	31.0392	31.5318		+	t4_t1	0.00728382	0.988826	-0.00326029	-0.0221779	2.58219	0.0251017	-0.495273	-6.67582	no_change	under_expressed
PLCG2	PLCG2	A0A0A0MRF9;P16885	A0A0A0MRF9	Phosphoinositide phospholipase C;1-phosphatidylinositol 4,5-bisphosphate phosphodiesterase gamma-2	26.4761	26.7819	26.7366	27.2338	26.8392	27.2628	26.0178	25.7275	26.0202	27.2807	26.5761	26.5835		+	t4_t1	1.2595	0.202712	-0.447048	-2.68369	2.68183	0.02016	-1.1901	-7.09823	no_change	under_expressed
GPALPP1	GPALPP1	A0A0A0MRI1;Q8IXQ4	A0A0A0MRI1	GPALPP motifs-containing protein 1	27.8521	27.8245	27.6551	27.978	28.0029	27.9606	27.4819	27.5452	27.3142	28.0362	27.5336	27.6786		+	t4_t1	1.49787	0.163265	-0.203274	-3.23653	2.79853	0.0171338	-0.533408	-7.62264	no_change	under_expressed
RRBP1	RRBP1	A0A0A0MRV0;Q9P2E9;A0A087WVV2;F8W7S5	A0A0A0MRV0	Ribosome-binding protein 1	32.5175	32.3434	33.0123	32.7913	32.957	32.7977	33.725	33.528	33.5915	34.0336	33.2957	33.1374		+	t4_t1	0.467631	0.540742	-0.224275	-1.08054	3.19019	0.0135879	0.766153	9.64866	no_change	over_expressed
GPSM1	GPSM1	A0A0A0MSK4;Q86YR5;A0A0A0MRC4;A0A087WVF5	A0A0A0MSK4	G-protein-signaling modulator 1	29.0624	29.1551	29.1201	29.2834	29.144	29.1804	28.5823	28.5715	28.7463	29.0334	29.0076	29.1069		+	t4_t1	0.840803	0.327538	-0.090086	-1.81161	2.89781	0.0145278	-0.569265	-8.09573	no_change	under_expressed
ILK	ILK	A0A0A0MTH3;Q13418	A0A0A0MTH3	Integrin-linked protein kinase	30.9991	30.9172	30.7155	30.5706	30.5837	30.6034	30.7715	30.8387	30.8073	30.5776	30.6258	30.6464		+	t4_t1	1.5787	0.153792	0.291391	3.43637	3.27897	0.0106667	0.219924	10.1721	no_change	over_expressed
ROR1	ROR1	A0A0A0MTJ5;Q01973	A0A0A0MTJ5	Tyrosine-protein kinase transmembrane receptor;Tyrosine-protein kinase transmembrane receptor ROR1	25.184	25.1691	26.0425	25.8757	25.7333	26.0715	26.6007	26.77	26.6638	25.7748	25.7985	26.2307		+	t4_t1	0.633074	0.433973	-0.428286	-1.40482	2.69322	0.0196552	0.784679	7.14797	no_change	over_expressed
FAM65A	FAM65A	A0A0A0MTL6;Q6ZS17	A0A0A0MTL6	Protein FAM65A	25.7458	26.3127	26.729	26.7414	26.7295	26.9579	25.8667	26.1404	25.9975	24.9406	26.3352	26.4317		+	t4_t1	0.864228	0.316913	-0.547119	-1.8581	2.76152	0.0185897	-0.808066	-7.45275	no_change	under_expressed
ACSS3	ACSS3	A0A0B4J1R2;Q9H6R3	A0A0B4J1R2	Acyl-CoA synthetase short-chain family member 3, mitochondrial	28.7991	29.4063	29.0557	28.9001	28.8179	28.7917	29.3515	29.4832	29.3254	29.082	29.2314	28.8066		+	t4_t1	0.630265	0.435783	0.250472	1.39935	3.14055	0.0124608	0.550117	9.367	no_change	over_expressed
EMILIN1	EMILIN1	A0A0C4DFX3;Q9Y6C2	A0A0C4DFX3	EMILIN-1	32.1752	32.0298	32.517	31.3155	31.6999	31.1144	33.5816	33.1791	33.6417	33.2184	32.6458	32.0492		+	t4_t1	1.73781	0.135532	0.864112	3.85088	3.12781	0.0120714	2.09089	9.29597	no_change	over_expressed
DDX46	DDX46	A0A0C4DG89;Q7L014	A0A0C4DG89	Probable ATP-dependent RNA helicase DDX46	31.6828	31.6698	31.5307	31.6732	31.6508	31.6885	31.3058	31.2859	31.362	31.6624	31.5458	31.4506		+	t4_t1	0.359914	0.622666	-0.0430768	-0.863425	3.81555	0.0107733	-0.352976	-13.9555	no_change	under_expressed
ECI2	ECI2	A0A0C4DGA2;O75521;F1LLU7;F8WAW4;C9JB63	A0A0C4DGA2	Enoyl-CoA delta isomerase 2, mitochondrial	31.1181	31.0436	30.9038	30.9371	30.9531	30.831	30.3492	30.591	30.4095	30.7572	30.4263	30.825		+	t4_t1	0.712728	0.390703	0.114779	1.56005	2.29176	0.0325583	-0.457153	-5.56466	no_change	under_expressed
CAST	CAST	A0A0C4DGB5;B7Z574;P20810;E7ES10;E9PCH5;E7EVY3;E9PDE4;H0Y7F0;H0Y9H6;E7EQ12;E7EQA0;A0A0A0MR45;H0YD33	A0A0C4DGB5	Calpastatin	30.6825	30.2681	29.7465	30.0375	30.109	29.991	29.4255	29.6311	29.3282	30.6217	29.6221	29.7986		+	t4_t1	0.274149	0.701	0.186525	0.683331	2.43924	0.0285428	-0.584244	-6.1077	no_change	under_expressed
HNF1B	HNF1B	A0A0C4DGS8;A0A087WXS2	A0A0C4DGS8		28.6735	28.9775	28.8684	29.3854	29.1477	29.1301	28.7107	28.7132	28.6623	28.006	28.8863	29.0949		+	t4_t1	1.4605	0.168485	-0.381271	-3.14641	2.47866	0.0274148	-0.525675	-6.2601	no_change	under_expressed
NCAM1	NCAM1	A0A0D9SF30	A0A0D9SF30		27.3162	27.3305	27.5235	26.4491	26.8436	26.534	27.8461	28.1124	28.007	28.6194	26.904	27.0095		+	t4_t1	2.32704	0.0997681	0.781167	5.69079	3.19317	0.0130303	1.37961	9.66578	no_change	over_expressed
MYO6	MYO6	A0A0D9SGC1;E7EW20;Q9UM54	A0A0D9SGC1	Unconventional myosin-VI	31.1397	30.9593	31.1127	31.5289	31.4611	31.3137	31.1355	31.086	31.0734	31.6385	31.1972	31.2867		+	t4_t1	1.89544	0.11499	-0.363976	-4.29237	2.14794	0.0386767	-0.336278	-5.07346	no_change	under_expressed
HSPA1B;HSPA1A	HSPA1B	A0A0G2JIW1;P0DMV9;P0DMV8;V9GZ37	A0A0G2JIW1	Heat shock 70 kDa protein 1B;Heat shock 70 kDa protein 1A	34.2162	34.2734	34.2086	34.278	34.305	34.3846	34.0126	34.0278	33.9013	34.2695	33.898	34.1999		+	t4_t1	1.11292	0.232664	-0.089845	-2.36662	2.586	0.02505	-0.341994	-6.69155	no_change	under_expressed
PUF60	PUF60	A0A0J9YVP6;A0A0J9YYL3;A0A0J9YXX5;Q9UHX1;A0A0J9YXJ8;A0A0J9YVR6;E9PQ56;A0A0J9YWM1;H0YEM1	A0A0J9YVP6	Poly(U)-binding-splicing factor PUF60	32.2893	32.0831	31.78	31.8729	31.9272	31.9545	31.7682	31.7274	31.6784	31.4738	31.5596	32.0203		+	t4_t1	0.370379	0.614078	0.132582	0.88488	2.26587	0.0327642	-0.193544	-5.47354	no_change	under_expressed
MATR3	MATR3	A0A0R4J2E8;A8MXP9;P43243;D6REM6;D6R991	A0A0R4J2E8	Matrin-3	34.2948	34.2375	34.1891	34.2285	34.1653	34.2096	34.0412	33.9634	33.9203	34.2886	34.2248	34.2651		+	t4_t1	0.476355	0.533871	0.0393333	1.09784	2.31586	0.0322319	-0.226157	-5.65057	no_change	under_expressed
HLA-A	HLA-A	A0A140T955;A0A140T933;A0A140T9I0;A0A140T9X5;A0A140T913;P01892;P10316;P30459;P01891;A0A140T975;Q9GJ45;P16189;P10314;P16190	A0A140T955	HLA class I histocompatibility antigen, A-2 alpha chain;HLA class I histocompatibility antigen, A-69 alpha chain;HLA class I histocompatibility antigen, A-74 alpha chain;HLA class I histocompatibility antigen, A-68 alpha chain;HLA class I histocompatibility antigen, A-31 alpha chain;HLA class I histocompatibility antigen, A-32 alpha chain;HLA class I histocompatibility antigen, A-33 alpha chain	28.672	28.0322	28.7735	28.8455	29.0673	28.9994	29.4478	29.3576	29.3617	29.4316	29.6185	29.2598		+	t4_t1	0.926563	0.293661	-0.478139	-1.98279	2.36154	0.0312914	0.418313	5.81638	no_change	over_expressed
TJP2	TJP2	A0A1B0GTW1;Q9UDY2	A0A1B0GTW1	Tight junction protein ZO-2	29.183	29.3256	28.9663	29.0642	29.3162	29.1552	28.5972	28.5896	28.2385	29.0984	28.2771	28.0963		+	t4_t1	0.0546549	0.933087	-0.0202592	-0.158492	2.13979	0.0387164	-0.703478	-5.04671	no_change	under_expressed
LIN28B	LIN28B	A0A1B0GVD3;Q6ZN17;A0A1B0GTK2	A0A1B0GVD3	Protein lin-28 homolog B	29.121	28.8328	28.7203	29.1981	29.1932	29.0516	28.2575	27.9646	28.3694	28.7765	28.5117	28.1989		+	t4_t1	0.931303	0.292313	-0.25628	-1.99233	2.73132	0.0194286	-0.950452	-7.3166	no_change	under_expressed
DPY19L1	DPY19L1	A0A1B0GW05;Q2PZI1	A0A1B0GW05	Probable C-mannosyltransferase DPY19L1	26.6123	24.9347	26.9155	27.0123	26.869	26.7841	27.6642	27.5504	27.5761	27.4184	27.4946	27.2019		+	t4_t1	0.520654	0.503779	-0.734318	-1.1852	3.15464	0.0127547	0.708452	9.44618	no_change	over_expressed
RBM47	RBM47	A0AV96;D6R9D6;B7Z8Z7;D6RBS9;D6REZ6;D6R9M7	A0AV96	RNA-binding protein 47	29.2397	29.3708	29.0949	29.6563	29.8216	29.696	28.0874	28.0992	28.074	29.302	28.9444	29.0826		+	t4_t1	2.18905	0.0981846	-0.489507	-5.21021	5.27366	0.0184	-1.63778	-32.529	no_change	under_expressed
KIAA1598	KIAA1598	A0MZ66	A0MZ66	Shootin-1	29.0844	28.8609	28.232	27.9228	28.2326	28.1037	28.8253	28.7268	28.7836	29.0128	28.3145	28.6954		+	t4_t1	1.11136	0.2331	0.639381	2.36333	2.73727	0.0194866	0.692192	7.34322	no_change	over_expressed
MAP1LC3B;MAP1LC3B2	MAP1LC3B	H3BTL1;Q9GZQ8;A6NCE7	H3BTL1	Microtubule-associated proteins 1A/1B light chain 3B;Microtubule-associated proteins 1A/1B light chain 3 beta 2	28.4297	28.1866	28.1392	27.8345	27.6691	27.5601	28.3857	28.7022	28.4372	27.68	28.0085	27.7439		+	t4_t1	2.02751	0.102398	0.563944	4.68877	2.53651	0.0257976	0.820466	6.48955	no_change	over_expressed
IGFBP3	IGFBP3	A6XND1;A6XND0;P17936;H0Y485;H0Y5K2;B3KWK7	A6XND1	Insulin-like growth factor-binding protein 3	28.988	28.7228	29.2879	28.7933	28.5835	29.1279	30.9397	29.9178	30.7965	30.2097	30.1385	28.4818		+	t4_t1	0.292974	0.682873	0.164644	0.723604	2.06727	0.0432597	1.71644	4.81323	no_change	over_expressed
FMR1	FMR1	A8MQB8;G3V0J0;A0A087WXI3;R9WNI0	A8MQB8		29.0658	29.1253	28.8555	29.2709	29.2746	29.2534	28.7341	28.9705	28.9404	29.2965	29.0602	28.8879		+	t4_t1	1.42123	0.172586	-0.250727	-3.05314	2.17292	0.0377259	-0.384624	-5.15623	no_change	under_expressed
EPHB2	EPHB2	B1AKC9;P29323	B1AKC9	Receptor protein-tyrosine kinase;Ephrin type-B receptor 2	27.0509	26.9988	28.0504	27.5591	27.4972	27.3706	28.7205	28.4909	28.6816	28.4082	28.2623	28.1054		+	t4_t1	0.114047	0.869152	-0.108927	-0.314239	3.67175	0.00897778	1.15536	12.827	no_change	over_expressed
NFIA	NFIA	B1AKN7;B1AKN5;B1AKN8;Q12857;S4R3K4;B1AKN6;S4R308	B1AKN7	Nuclear factor 1;Nuclear factor 1 A-type	24.0717	27.0124	27.0812	23.9328	25.4414	25.306	27.727	28.2391	27.3631	25.7242	26.8348	27.141		+	t4_t1	0.454016	0.547473	1.16174	1.05349	2.21327	0.0353722	2.883	5.29211	no_change	over_expressed
SEPT6	SEPT6	B1AMS2;Q14141	B1AMS2	Septin-6	29.6901	29.5718	30.0554	29.5787	29.2984	29.3493	30.0279	29.7956	29.9638	29.8004	29.7976	30.0823		+	t4_t1	1.00863	0.262108	0.363641	2.14953	2.03263	0.0446406	0.520277	4.70468	no_change	over_expressed
CNN2	CNN2	B4DUT8;Q99439;B4DDF4;A0A087X271;A0A087X1X5;H3BVI6	B4DUT8	Calponin;Calponin-2	32.1369	31.9756	31.9556	31.4974	31.0972	31.1526	31.9995	31.8092	32.0641	31.8141	31.7839	31.9582		+	t4_t1	2.30646	0.0981121	0.773639	5.61693	2.0723	0.0432389	0.708569	4.82916	no_change	over_expressed
EML3	EML3	B7WPE2;Q32P44;G3V195;H0Y3M3;G3V1D0	B7WPE2	Echinoderm microtubule-associated protein-like 3	27.8646	26.9945	27.4187	27.68	27.9203	27.9869	26.9421	26.697	26.4719	27.2428	27.3552	27.6145		+	t4_t1	0.748021	0.372648	-0.436454	-1.62902	2.66758	0.0214278	-1.15872	-7.03641	no_change	under_expressed
CCBL1	CCBL1	B7Z4W5;Q16773	B7Z4W5	Kynurenine--oxoglutarate transaminase 1	28.178	27.9221	27.9431	28.7436	28.052	28.5206	26.9251	26.9765	27.0564	26.6826	27.6869	28.245		+	t4_t1	0.901013	0.304254	-0.424329	-1.9315	2.66057	0.0212667	-1.45272	-7.00619	no_change	under_expressed
RANBP3	RANBP3	B7Z7F3;Q9H6Z4;K7EIJ4	B7Z7F3	Ran-binding protein 3	30.8677	30.6434	30.6279	30.5404	30.5255	30.4438	30.2208	30.327	30.257	29.7912	30.2671	30.5569		+	t4_t1	1.18695	0.217269	0.209771	2.52484	2.25325	0.0334058	-0.234983	-5.42956	no_change	under_expressed
SH3GLB2	SH3GLB2	B7ZC39;B7ZC38;Q9NR46;F8WFB9	B7ZC39	Endophilin-B2	29.246	29.1833	29.3211	29.6117	29.41	29.646	28.6877	28.4849	28.8528	29.3883	29.1875	29.5105		+	t4_t1	1.66355	0.140589	-0.305754	-3.65376	2.61392	0.0231385	-0.880774	-6.8079	no_change	under_expressed
ZC3HC1	ZC3HC1	C9J0I9;Q86WB0	C9J0I9	Nuclear-interacting partner of ALK	28.7376	28.53	28.2464	28.3097	28.452	28.4365	28.0207	28.035	27.9132	28.0029	27.9164	28.1774		+	t4_t1	0.284222	0.690566	0.105269	0.704939	2.63964	0.0221064	-0.409782	-6.91658	no_change	under_expressed
ITIH5	ITIH5	G5E9D8;C9J2H1;Q86UX2;A0A096LP62	G5E9D8	Inter-alpha-trypsin inhibitor heavy chain H5	28.0044	28.1483	26.9076	28.905	28.2164	28.4945	26.1225	26.2493	26.0874	25.252	27.5818	27.9675		+	t4_t1	0.90352	0.303668	-0.851846	-1.93652	3.49844	0.00862992	-2.38552	-11.5832	no_change	under_expressed
CACNA2D2	CACNA2D2	C9JE82;C9JVC9;Q9NY47	C9JE82	Voltage-dependent calcium channel subunit alpha-2/delta-2;Voltage-dependent calcium channel subunit alpha-2-2;Voltage-dependent calcium channel subunit delta-2	26.7884	26.5168	27.1619	27.1187	27.4798	27.372	28.0032	28.0447	27.9399	26.375	26.9427	27.538		+	t4_t1	1.09355	0.237468	-0.501132	-2.32582	2.42244	0.0297659	0.67245	6.04368	no_change	over_expressed
		CON__P02070	CON__P02070		27.4035	27.4748	27.7538	26.6174	26.7361	27.1144	28.3675	27.7071	28.3342	26.8358	27.7148	27.885		+	t4_t1	1.76301	0.132148	0.721405	3.91931	2.13031	0.0398702	1.31365	5.01571	no_change	over_expressed
		CON__P15497	CON__P15497		28.6624	28.1902	27.8621	27.0089	26.6895	27.2185	28.0431	28.1915	27.933	29.1385	28.8693	28.9381		+	t4_t1	1.98033	0.107639	1.26595	4.54424	2.49764	0.0271982	1.08355	6.3346	no_change	over_expressed
		CON__Q3SX28	CON__Q3SX28		27.707	27.1851	25.2872	26.1516	25.8752	25.7787	28.758	28.4201	28.3072	28.0473	27.095	26.8377		+	t4_t1	0.459341	0.544904	0.791301	1.06408	3.89039	0.008	2.55991	14.5801	no_change	over_expressed
PPP1R9B	PPP1R9B	D3DTX6;Q96SB3	D3DTX6	Neurabin-2	28.7446	28.6671	28.0231	27.9885	28.1799	28.1947	28.8463	28.8069	28.5743	29.3002	28.5017	28.5121		+	t4_t1	0.681886	0.405513	0.357198	1.4999	2.34812	0.0314115	0.621427	5.76726	no_change	over_expressed
AMACR	AMACR	D6RB81;Q9UHK6;V9GZ45;V9GYP4;V9GYU9	D6RB81	Alpha-methylacyl-CoA racemase	29.1919	28.8016	28.6412	29.0111	28.8938	28.3331	27.748	27.6521	27.6677	25.0688	28.457	29.3094		+	t4_t1	0.19073	0.790462	0.132255	0.498078	2.12585	0.0399179	-1.05671	-5.00118	no_change	under_expressed
COL12A1	COL12A1	D6RGG3;Q99715;A0A087X0A8	D6RGG3	Collagen alpha-1(XII) chain	30.1915	28.8181	30.5072	29.3454	29.3066	28.7357	32.5482	31.131	32.2182	30.5146	30.8967	30.0823		+	t4_t1	0.568799	0.471725	0.709721	1.2795	2.41571	0.0303607	2.83657	6.0182	no_change	over_expressed
RNASET2	RNASET2	D6RHI9;O00584;D6REQ6;A0A087WZM2;H0YAE9	D6RHI9	Ribonuclease T2	30.2844	30.34	29.8984	30.24	29.9096	30.2063	29.5641	29.5708	29.5997	28.5516	29.6727	29.8443		+	t4_t1	0.116149	0.867242	0.0556234	0.319506	2.162	0.0381072	-0.540421	-5.11992	no_change	under_expressed
STMN2	STMN2	E5RGX5;Q93045	E5RGX5	Stathmin;Stathmin-2	24.9473	23.7132	31.4891	24.4172	25.2311	23.1214	31.6199	31.5617	32.0466	24.7799	23.9896	31.4149		+	t4_t1	0.421293	0.573473	2.45998	0.988056	3.53364	0.00953043	7.48617	11.8261	no_change	over_expressed
COL6A3	COL6A3	E7ENL6	E7ENL6		21.8636	23.3961	24.2856	24.7196	23.3329	24.9434	28.1037	26.9406	27.5218	26.3103	27.8831	26.0986		+	t4_t1	0.591894	0.46132	-1.15021	-1.32458	2.20669	0.0360643	3.19005	5.26978	no_change	over_expressed
GOSR2	GOSR2	I3L4Z6;E7EQ34;O14653;I3L1K7;I3L0K1;I3L3V4	I3L4Z6	Golgi SNAP receptor complex member 2	25.8231	24.3959	26.5056	25.6724	25.7337	25.6225	26.9002	26.5424	26.6881	26.1773	26.3712	26.4073		+	t4_t1	0.056247	0.932263	-0.10136	-0.162863	3.16566	0.0129378	1.03403	9.50848	no_change	over_expressed
EZR	EZR	E7EQR4;P15311	E7EQR4	Ezrin	33.3306	33.4841	33.4012	33.5836	33.5715	33.6635	32.4679	32.7738	32.6146	33.191	33.2259	33.6791		+	t4_t1	1.7171	0.136968	-0.200907	-3.79522	3.35267	0.00968831	-0.987457	-10.6268	no_change	under_expressed
HMGB3	HMGB3	E7ES08;E7EQU1;O15347;E9PES6	E7ES08	High mobility group protein B3	31.4527	31.7451	31.6011	32.1312	31.9614	32.1092	31.571	31.3755	31.586	32.4441	32.2146	32.0888		+	t4_t1	2.02589	0.102462	-0.467644	-4.68378	2.52737	0.0262977	-0.556437	-6.45282	no_change	under_expressed
PLOD2	PLOD2	E7ETU9	E7ETU9		31.8478	31.6645	31.1369	31.5998	31.6933	31.892	31.2021	31.2105	31.1807	30.325	30.7383	31.2339		+	t4_t1	0.31832	0.659357	-0.17862	-0.777119	2.44378	0.028	-0.530599	-6.12508	no_change	under_expressed
MAP4	MAP4	E7EVA0;P27816	E7EVA0	Microtubule-associated protein;Microtubule-associated protein 4	32.485	32.2347	32.5209	32.4164	32.4593	32.2925	32.871	32.9637	32.7436	33.1256	32.5063	32.5957		+	t4_t1	0.0830594	0.903152	0.0241737	0.234757	2.3563	0.0314707	0.470019	5.79715	no_change	over_expressed
MYO1B	MYO1B	E9PDF6;O43795	E9PDF6	Unconventional myosin-Ib	30.1107	30.0544	30.0316	29.9499	29.9546	29.9869	30.419	30.5272	30.3602	30.6252	30.1363	30.0933		+	t4_t1	1.74849	0.133685	0.101772	3.87978	3.14395	0.0125185	0.471687	9.38605	no_change	over_expressed
PPP2R5D	PPP2R5D	E9PFR3;Q14738;H0Y8C4	E9PFR3	Serine/threonine-protein phosphatase 2A 56 kDa regulatory subunit delta isoform	29.7471	29.6273	29.4057	29.4189	29.1974	29.1157	29.7015	29.799	29.7895	30.3394	29.4973	29.4648		+	t4_t1	1.21672	0.211177	0.349325	2.58955	2.25183	0.0332927	0.51929	5.42463	no_change	over_expressed
MAP1A	MAP1A	E9PGC8;P78559	E9PGC8	Microtubule-associated protein 1A;MAP1A heavy chain;MAP1 light chain LC2	27.8836	27.7037	27.8024	26.8623	27.0476	27.33	28.3126	28.1444	27.8362	28.9178	27.9938	28.1388		+	t4_t1	2.10148	0.104247	0.716585	4.92232	2.19345	0.0366879	1.01781	5.22502	no_change	over_expressed
CALD1	CALD1	E9PGZ1	E9PGZ1		32.7903	32.976	32.6724	31.6356	31.9667	31.8009	33.398	33.5239	33.0515	33.1913	32.707	32.5998		+	t4_t1	2.83063	0.0671429	1.01184	7.77283	3.06125	0.0124762	1.52342	8.93285	no_change	over_expressed
THY1	THY1	E9PIM6;E9PNQ8;P04216;J3QRJ3	E9PIM6	Thy-1 membrane glycoprotein	28.8711	28.2814	29.0993	28.2202	28.2635	27.8761	30.0213	29.7436	30.0814	29.0379	29.4302	29.4449		+	t4_t1	1.08704	0.239202	0.630669	2.31215	3.46796	0.00912121	1.82884	11.3767	no_change	over_expressed
KDM3A	KDM3A	F5H070;Q9Y4C1;F8WE62	F5H070	Lysine-specific demethylase 3A	27.9886	27.9725	28.0145	27.843	28.0653	27.9722	27.3336	27.2412	27.369	27.5596	27.4075	27.6598		+	t4_t1	0.184009	0.795347	0.0316588	0.482567	3.00228	0.0124259	-0.645589	-8.6221	no_change	under_expressed
STARD10	STARD10	F5H1Z6;Q9Y365;F5H8H3;F5H8G1;F5GY11;F5H0V7;H0YGA9;H0YFF3	F5H1Z6	PCTP-like protein	28.4769	28.348	28.0537	28.1556	28.2121	28.2177	27.8333	27.7176	27.8313	27.6266	27.8676	28.1916		+	t4_t1	0.315289	0.664002	0.0977427	0.770758	3.13022	0.0121256	-0.401062	-9.30937	no_change	under_expressed
BCKDHA	BCKDHA	F5H5P2;P12694	F5H5P2	2-oxoisovalerate dehydrogenase subunit alpha, mitochondrial	30.4991	30.4338	29.8245	30.0792	30.3196	30.3652	29.5528	29.626	29.5316	29.5107	29.655	29.9531		+	t4_t1	0.00308491	0.994675	-0.00219345	-0.00943763	2.7374	0.0195449	-0.684503	-7.34383	no_change	under_expressed
IGF2BP2	IGF2BP2	F8W930;Q9Y6M1	F8W930	Insulin-like growth factor 2 mRNA-binding protein 2	32.9925	33.0041	32.7062	32.814	32.9112	32.8128	32.5638	32.6225	32.646	32.5047	32.6837	32.5102		+	t4_t1	0.206714	0.770424	0.0549177	0.534569	2.34942	0.031529	-0.235238	-5.772	no_change	under_expressed
TJP1	TJP1	G3V1L9;Q07157	G3V1L9	Tight junction protein ZO-1	33.4723	33.4095	33.1887	33.721	33.8798	33.9671	32.4406	32.3421	32.3934	33.1748	33.0799	33.2281		+	t4_t1	1.94894	0.109606	-0.499106	-4.44989	4.33629	0.0169697	-1.46393	-18.9059	no_change	under_expressed
MED15	MED15	G3V1P5;Q96RN5	G3V1P5	Mediator of RNA polymerase II transcription subunit 15	27.8802	27.9654	28.0826	27.3008	27.5625	27.4993	27.043	27.037	26.8534	27.2415	26.8923	27.6044		+	t4_t1	2.21828	0.102453	0.52188	5.30918	2.04493	0.0439185	-0.476406	-4.74302	no_change	under_expressed
ACYP1	ACYP1	G3V2U7;P07311	G3V2U7	Acylphosphatase;Acylphosphatase-1	27.7162	27.3783	27.096	27.7169	27.477	27.5159	26.9931	27.0346	26.8451	26.5101	26.4989	26.1515		+	t4_t1	0.373772	0.610906	-0.173093	-0.891816	2.54232	0.0260428	-0.612314	-6.51298	no_change	under_expressed
DCAF8	DCAF8	G3V3G9;Q5TAQ9;V9GY54	G3V3G9	DDB1- and CUL4-associated factor 8	30.6735	30.4052	29.7966	30.003	30.1247	30.0985	29.5611	29.7997	29.6472	26.9199	29.8399	30.3893		+	t4_t1	0.341566	0.638836	0.216345	0.825564	2.16887	0.0378419	-0.40606	-5.14275	no_change	under_expressed
PAPOLA	PAPOLA	G3XAH6;P51003;G3V2A0	G3XAH6	Poly(A) polymerase alpha	29.0519	29.0436	28.8447	29.1696	29.3007	29.1234	28.7417	28.9089	28.7904	29.2274	29.0442	28.9019		+	t4_t1	1.18997	0.21575	-0.217859	-2.53137	2.21115	0.0356252	-0.384226	-5.28492	no_change	under_expressed
LAMB1	LAMB1	G3XAI2;P07942	G3XAI2	Laminin subunit beta-1	33.4038	33.2682	33.1339	33.3776	33.4082	33.2952	33.0093	32.9969	32.9165	32.9208	32.9006	33.0854		+	t4_t1	0.467406	0.54078	-0.0917104	-1.0801	3.01049	0.0125211	-0.386074	-8.66476	no_change	under_expressed
HNRNPH1	HNRNPH1	G8JLB6;P31943;E9PCY7;D6RBM0;D6RIU0;E5RGV0;D6RFM3	G8JLB6	Heterogeneous nuclear ribonucleoprotein H;Heterogeneous nuclear ribonucleoprotein H, N-terminally processed	34.6761	34.6803	34.6026	34.5768	34.559	34.4968	34.3241	34.3952	34.3344	34.9114	34.5635	34.6897		+	t4_t1	1.44516	0.17014	0.108771	3.10979	2.37683	0.0306641	-0.192993	-5.87278	no_change	under_expressed
BNIP3L	BNIP3L	H0YBC7;O60238	H0YBC7	BCL2/adenovirus E1B 19 kDa protein-interacting protein 3-like	26.3466	24.3042	26.008	26.143	26.7415	26.3061	24.3823	23.8186	24.5789	25.1738	26.1887	26.1581		+	t4_t1	0.571636	0.470769	-0.843914	-1.28504	2.74562	0.0196036	-2.13692	-7.38078	no_change	under_expressed
		H0YC42	H0YC42		29.1569	29.1689	28.6816	29.0434	28.819	29.0098	28.2447	28.4942	28.3976	28.0287	28.5338	28.7449		+	t4_t1	0.0917845	0.894703	0.0450751	0.257499	2.34083	0.0314667	-0.578579	-5.74071	no_change	under_expressed
CLPB	CLPB	H0YGM0;Q9H078	H0YGM0	Caseinolytic peptidase B protein homolog	24.9992	26.7763	26.826	26.707	26.7517	26.7869	26.5149	26.4446	26.4961	25.1642	26.7111	27.1887		+	t4_t1	0.383422	0.603611	-0.548054	-0.911495	2.96463	0.0139403	-0.263353	-8.42894	no_change	under_expressed
TYRO3	TYRO3	H0YNK6;Q06418	H0YNK6	Receptor protein-tyrosine kinase;Tyrosine-protein kinase receptor TYRO3	26.535	24.2674	26.9317	27.439	28.0085	27.7579	26.4108	26.1397	26.4359	25.7754	27.4156	27.2449		+	t4_t1	1.0115	0.261445	-1.82376	-2.15544	2.74899	0.0193735	-1.40631	-7.39597	no_change	under_expressed
LSAMP	LSAMP	H3BLU2;Q13449;F5H5G1;C9J5G3	H3BLU2	Limbic system-associated membrane protein	27.3318	24.497	28.3529	27.1907	27.3026	27.1873	28.5725	28.9347	28.9429	28.137	27.7328	27.7751		+	t4_t1	0.162805	0.81652	-0.499634	-0.432946	3.6186	0.00904	1.58982	12.4326	no_change	over_expressed
DCX	DCX	H3BLV5;O43602;A0A1B0GWD1;A8K340;A0A140LJL1;A0A1B0GUE1;E7EU50	H3BLV5	Neuronal migration protein doublecortin	29.975	29.9613	30.2816	29.1959	29.0852	28.8004	30.5232	30.5326	30.8711	30.7208	30.1613	30.4232		+	t4_t1	2.57273	0.0792059	1.04546	6.63688	3.22219	0.0124868	1.61512	9.83435	no_change	over_expressed
HAGH	HAGH	H3BPK3;Q16775;H3BPQ4	H3BPK3	Hydroxyacylglutathione hydrolase, mitochondrial	29.6244	29.868	29.6346	29.7796	29.853	29.9043	29.3094	29.3795	29.4144	29.4736	29.3817	29.8451		+	t4_t1	0.71458	0.38989	-0.136641	-1.56366	3.25848	0.0101818	-0.477866	-10.049	no_change	under_expressed
GCA	GCA	H7C2Z6;H7BXD5;P28676	H7C2Z6	Grancalcin	28.9344	28.6915	28.8765	28.7573	28.5822	28.6285	27.945	28.0611	28.1257	27.636	28.0029	29.008		+	t4_t1	0.923888	0.294928	0.178113	1.9774	2.92374	0.0145571	-0.612064	-8.22361	no_change	under_expressed
TPM1	TPM1	H7BYY1	H7BYY1		31.4642	31.8075	31.3325	31.1737	31.2311	31.1394	31.645	31.9732	31.608	31.7064	31.0873	30.9236		+	t4_t1	1.15319	0.225292	0.353333	2.45224	2.03358	0.0447008	0.560658	4.70762	no_change	over_expressed
NCAM2	NCAM2	H9KV31;O15394	H9KV31	Neural cell adhesion molecule 2	24.9042	25.248	24.8247	24.7068	24.8326	25.0685	26.0765	25.8096	25.6119	26.0423	25.8721	25.5001		+	t4_t1		1			2.30801	0.0321727	0.963376	5.62248	no_change	over_expressed
MLLT4	MLLT4	J3KN01;P55196;Q5TIG5	J3KN01	Afadin	30.4698	30.7439	30.4771	31.0512	30.818	30.9573	30.4633	30.4947	30.5682	30.9346	30.38	30.4755		+	t4_t1	1.54673	0.157359	-0.378579	-3.35651	2.36139	0.0312319	-0.433437	-5.81583	no_change	under_expressed
STRA6	STRA6	J3KQI6;Q9BX79;I3L2B6	J3KQI6	Stimulated by retinoic acid gene 6 protein homolog	25.2636	25.1002	26.5805	25.1845	25.3262	25.1204	26.6356	26.0551	27.0788	26.5127	26.4223	26.3908		+	t4_t1	0.39075	0.596112	0.437717	0.92639	1.9853	0.0495524	1.37947	4.55932	no_change	over_expressed
DCXR	DCXR	J3KS22;Q7Z4W1;J3QS36;J3QL34;J3KRZ4	J3KS22	L-xylulose reductase	30.0619	30.2311	30.1344	30.2899	30.0882	30.2356	29.6266	29.5485	29.738	29.7039	29.6549	29.9445		+	t4_t1	0.328753	0.650144	-0.0620658	-0.798932	2.6471	0.0218387	-0.566836	-6.94843	no_change	under_expressed
SRSF1	SRSF1	J3KTL2;Q07955;J3KSR8	J3KTL2	Serine/arginine-rich splicing factor 1	33.5091	33.6879	33.6798	33.5462	33.604	33.6895	33.3431	33.3761	33.3082	33.3874	33.4844	33.5758		+	t4_t1	0.0599294	0.9279	0.0123863	0.172929	2.38022	0.0309041	-0.270752	-5.88533	no_change	under_expressed
SCRN2	SCRN2	J3QL71;Q96FV2;J3QRJ1	J3QL71	Secernin-2	29.8731	30.1712	29.5671	29.6059	29.7924	29.8723	29.1387	29.1228	28.9992	29.7584	29.3151	29.4117		+	t4_t1	0.232886	0.741439	0.113558	0.59323	2.75219	0.019142	-0.66994	-7.41043	no_change	under_expressed
ZNF207	ZNF207	J3QRS9;O43670;X6R4W8	J3QRS9	BUB3-interacting and GLEBS motif-containing protein ZNF207	30.2448	30.0305	29.8645	29.9979	30.0125	30.0977	29.5441	29.7077	29.4555	31.0169	29.7351	29.6583		+	t4_t1	0.0310334	0.961805	0.0105375	0.092114	2.36404	0.0312874	-0.466979	-5.82556	no_change	under_expressed
LLGL2	LLGL2	J3QRV5;Q6P1M3	J3QRV5	Lethal(2) giant larvae protein homolog 2	27.1683	27.004	26.9903	26.9654	27.5009	27.3923	26.5173	26.0029	25.9717	23.9851	26.4108	26.4689		+	t4_t1	0.599868	0.45596	-0.232023	-1.34012	2.01809	0.0463284	-1.12222	-4.65966	no_change	under_expressed
LONP1	LONP1	K7EKE6;P36776;K7EJE8	K7EKE6	Lon protease homolog, mitochondrial	31.3482	31.2527	31.0919	31.4036	31.3535	31.2893	31.0454	30.9946	31.1584	31.4501	31.0858	31.1285		+	t4_t1	0.65201	0.421745	-0.11787	-1.4417	2.07015	0.0433121	-0.282688	-4.82235	no_change	under_expressed
HRC	HRC	M0QZ43;P23327	M0QZ43	Sarcoplasmic reticulum histidine-rich calcium-binding protein	29.1262	29.3015	28.9296	27.2313	27.8999	27.9265	29.183	29.6015	28.8766	28.9771	26.9345	28.2178		+	t4_t1	2.32902	0.100627	1.43315	5.69794	2.11189	0.0415022	1.53444	4.95588	no_change	over_expressed
MYO9B	MYO9B	M0R300;M0R0P8;Q13459	M0R300	Unconventional myosin-IXb	26.6106	26.9642	27.5055	27.2249	27.2318	27.1966	27.9952	27.8328	28.1533	27.4622	27.4988	27.2833		+	t4_t1	0.297506	0.678384	-0.190965	-0.733231	2.94503	0.0140364	0.77604	8.32992	no_change	over_expressed
PDLIM1	PDLIM1	O00151	O00151	PDZ and LIM domain protein 1	31.0762	30.9755	30.4811	30.214	30.412	30.3019	30.8248	30.9908	30.7483	30.7073	30.6935	30.5189		+	t4_t1	1.30145	0.196564	0.534955	2.7774	2.39745	0.030249	0.545346	5.94953	no_change	over_expressed
PGRMC1	PGRMC1	O00264	O00264	Membrane-associated progesterone receptor component 1	32.1338	31.5385	32.8959	32.7484	32.6096	32.3936	33.4844	33.1205	33.4966	33.3112	33.2508	32.8553		+	t4_t1	0.412946	0.580139	-0.394484	-0.971265	2.08489	0.0425177	0.783244	4.8692	no_change	over_expressed
SUPT5H	SUPT5H	O00267	O00267	Transcription elongation factor SPT5	30.7847	30.8923	30.5816	30.7599	30.8237	30.8848	30.4735	30.4218	30.458	30.6401	30.6562	30.4929		+	t4_t1	0.288499	0.686225	-0.0699488	-0.714073	3.16236	0.0128152	-0.371724	-9.48976	no_change	under_expressed
PDHX	PDHX	O00330;H0YD97	O00330	Pyruvate dehydrogenase protein X component, mitochondrial	29.6201	29.4582	29.0367	29.3834	29.2097	29.2302	28.9701	28.9422	28.8879	29.2521	28.9868	29.0145		+	t4_t1	0.206149	0.771109	0.0972214	0.533289	2.32805	0.0316648	-0.341038	-5.69443	no_change	under_expressed
MATN2	MATN2	O00339	O00339	Matrilin-2	28.6338	28.9927	29.6236	26.6842	27.9369	26.9426	31.0282	30.9987	31.0729	30.1293	29.7188	29.1169		+	t4_t1	1.77664	0.130177	1.89549	3.95662	3.25931	0.01024	3.8454	10.054	no_change	over_expressed
IGF2BP3	IGF2BP3	O00425	O00425	Insulin-like growth factor 2 mRNA-binding protein 3	32.762	32.6736	32.5299	32.7529	32.7953	32.745	32.2456	32.1831	32.0898	32.3544	32.413	32.2893		+	t4_t1	0.719713	0.387665	-0.109225	-1.57368	3.60727	0.0087767	-0.591572	-12.35	no_change	under_expressed
MANBA	MANBA	O00462;E9PFW2	O00462	Beta-mannosidase	28.2023	27.9572	27.9048	27.6956	27.5048	27.6903	28.0057	28.103	27.9181	27.8823	27.8593	28.1684		+	t4_t1	1.61219	0.151472	0.391202	3.52119	1.99736	0.0485759	0.378694	4.59603	no_change	over_expressed
AGRN	AGRN	O00468;A0A087X208	O00468	Agrin;Agrin N-terminal 110 kDa subunit;Agrin C-terminal 110 kDa subunit;Agrin C-terminal 90 kDa fragment;Agrin C-terminal 22 kDa fragment	33.8118	33.7713	33.3561	33.5093	33.697	33.7093	33.0457	33.2004	32.9487	33.5665	33.3197	33.4721		+	t4_t1	0.016355	0.976905	0.00785573	0.049303	2.37529	0.0305455	-0.573596	-5.86709	no_change	under_expressed
MEIS1	MEIS1	U3KPR8;O00470;H0YNY8;F5GYS8	U3KPR8	Homeobox protein Meis1	29.8243	30.1334	29.784	28.8125	28.6144	28.9755	29.7152	29.8079	29.7018	29.4575	29.7746	30.11		+	t4_t1	2.73354	0.0716036	1.11314	7.32651	2.99477	0.0122857	0.94082	8.58328	no_change	over_expressed
PODXL	PODXL	O00592	O00592	Podocalyxin	31.515	30.898	32.0892	33.1968	33.2108	33.1816	31.4858	31.2422	31.5194	32.6712	32.0867	32.2733		+	t4_t1	2.10344	0.103752	-1.69563	-4.92862	4.45837	0.0215385	-1.78055	-20.2947	no_change	under_expressed
ISLR	ISLR	O14498;H0YN67;H0YL90	O14498	Immunoglobulin superfamily containing leucine-rich repeat protein	29.1984	28.7539	29.7477	28.8497	29.0897	28.4018	30.0943	30.3894	30.3222	28.3419	30.2204	30.1499		+	t4_t1	0.574225	0.469366	0.452899	1.29009	2.60015	0.0249873	1.4882	6.7503	no_change	over_expressed
SLC9A3R1	SLC9A3R1	O14745;J3QRP6	O14745	Na(+)/H(+) exchange regulatory cofactor NHE-RF1	32.9905	32.861	32.8068	33.2541	33.2043	33.5204	31.9193	31.5814	31.9457	33.1516	32.5807	32.7903		+	t4_t1	1.76364	0.13242	-0.440154	-3.92102	3.22981	0.0120649	-1.5108	-9.87907	no_change	under_expressed
TCERG1	TCERG1	O14776;G3V220	O14776	Transcription elongation regulator 1	31.6773	31.7299	31.7164	31.7621	31.7935	31.8684	31.3468	31.4254	31.3678	31.9313	31.6682	31.5577		+	t4_t1	1.3299	0.189726	-0.100123	-2.84177	3.39368	0.00943243	-0.428001	-10.888	no_change	under_expressed
DCLK1	DCLK1	O15075;Q5VZY9	O15075	Serine/threonine-protein kinase DCLK1	24.4698	25.6847	25.8521	24.9045	25.3329	24.7565	27.8439	27.3533	27.9225	27.6668	28.067	27.6911		+	t4_t1	0.291417	0.684064	0.337525	0.720292	3.39788	0.00956164	2.70857	10.9151	no_change	over_expressed
ARPC1B	ARPC1B	O15143	O15143	Actin-related protein 2/3 complex subunit 1B	30.4138	30.4258	30.4138	30.1872	30.2119	30.2776	30.6022	30.4395	30.5925	30.833	30.2783	30.492		+	t4_t1	2.66918	0.0701935	0.192221	7.04334	2.24179	0.0337067	0.319147	5.38987	no_change	over_expressed
LAMA5	LAMA5	O15230	O15230	Laminin subunit alpha-5	33.0938	32.8658	32.8128	33.2398	33.3247	33.288	32.487	32.2816	32.3167	32.8567	32.6478	32.8659		+	t4_t1	1.7981	0.128113	-0.359999	-4.0159	3.76575	0.010359	-0.922387	-13.5542	no_change	under_expressed
ZNF185	ZNF185	O15231;H7BZT5	O15231	Zinc finger protein 185	31.007	31.0868	30.97	31.0978	31.0596	31.2001	30.5632	30.6387	30.6232	31.2043	30.5037	30.6586		+	t4_t1	0.836252	0.329752	-0.0978832	-1.8026	3.36012	0.00975163	-0.510792	-10.6738	no_change	under_expressed
SLC16A3	SLC16A3	O15427	O15427	Monocarboxylate transporter 4	27.3406	27.09	27.5619	28.3428	28.3832	28.4748	27.772	27.563	27.9474	27.4181	26.4347	26.6334		+	t4_t1	2.78121	0.0697143	-1.06943	-7.5427	2.25302	0.0333492	-0.639461	-5.42876	no_change	under_expressed
FABP7	FABP7	O15540	O15540	Fatty acid-binding protein, brain	29.7241	29.9578	29.5314	28.2001	28.2731	27.7877	29.713	30.1743	30.2704	29.3142	30.001	30.5075		+	t4_t1	2.97163	0.0667179	1.65081	8.46456	2.99486	0.0123321	1.96558	8.58372	no_change	over_expressed
DHX15	DHX15	O43143	O43143	Pre-mRNA-splicing factor ATP-dependent RNA helicase DHX15	33.1356	33.1044	32.9343	33.1168	33.1356	32.9412	32.585	32.7603	32.6819	33.1954	33.0469	33.055		+	t4_t1	0.0243884	0.968147	-0.00641378	-0.0728923	2.08215	0.0426685	-0.388795	-4.86044	no_change	under_expressed
FLRT2	FLRT2	O43155	O43155	Leucine-rich repeat transmembrane protein FLRT2	28.0974	27.9325	28.9284	26.7637	27.4985	27.2545	29.8422	30.1426	29.4945	27.371	28.8713	28.6833		+	t4_t1	1.41913	0.173165	1.14723	3.04821	3.12554	0.0119119	2.65422	9.28337	no_change	over_expressed
PHGDH	PHGDH	O43175;Q5SZU1	O43175	D-3-phosphoglycerate dehydrogenase	34.4366	34.5277	34.3151	34.5256	34.4716	34.5088	33.975	34.016	34.1471	33.9975	34.17	34.3107		+	t4_t1	0.521882	0.503324	-0.075531	-1.18761	2.95872	0.0143494	-0.455944	-8.39899	no_change	under_expressed
SPINT2	SPINT2	O43291;K7EM91;K7EKQ0;K7ESI5;K7EQZ3	O43291	Kunitz-type protease inhibitor 2	25.5185	25.6404	26.5536	27.7616	27.6108	27.7352	26.2593	25.8202	26.1978	27.0387	26.1457	26.1751		+	t4_t1	2.25947	0.100106	-1.79841	-5.45119	3.42798	0.0100432	-1.61012	-11.1112	no_change	under_expressed
TGFB1I1	TGFB1I1	O43294	O43294	Transforming growth factor beta-1-induced transcript 1 protein	27.6724	27.2716	27.2652	25.6745	26.3208	26.1051	27.7441	27.9693	27.8365	25.0991	27.5437	26.9174		+	t4_t1	2.37914	0.094911	1.36962	5.88134	3.08148	0.0128327	1.81653	9.04181	no_change	over_expressed
MSI1	MSI1	O43347;H0YHB7	O43347	RNA-binding protein Musashi homolog 1	29.9222	29.9983	29.6126	29.8713	29.8656	30.057	29.1504	29.1772	29.2193	29.8295	29.6528	29.8546		+	t4_t1	0.258826	0.716861	-0.0869071	-0.650184	3.46422	0.00905263	-0.748997	-11.3516	no_change	under_expressed
EPB41L2	EPB41L2	O43491	O43491	Band 4.1-like protein 2	31.7191	31.5178	31.4018	30.6617	30.7746	30.7585	31.8018	31.976	31.6602	31.6069	31.1643	31.0291		+	t4_t1	2.92188	0.0667952	0.814613	8.21436	3.41747	0.00969444	1.08107	11.0423	no_change	over_expressed
XPOT	XPOT	O43592	O43592	Exportin-T	28.6298	28.3554	28.3023	28.4721	28.4445	28.5988	28.1664	28.1754	28.1271	28.0774	28.0266	28.072		+	t4_t1	0.271534	0.703902	-0.0759354	-0.677698	2.66086	0.0213259	-0.348818	-7.00744	no_change	under_expressed
TRAPPC3	TRAPPC3	O43617;A0A087WWM0;A0A087WYS5;A6NKE1	O43617	Trafficking protein particle complex subunit 3	28.8842	28.9052	28.7307	29.0133	29.1278	29.0991	28.8326	28.7597	28.8807	29.0207	28.7797	29.076		+	t4_t1	1.68148	0.139855	-0.240042	-3.70074	2.18509	0.0367457	-0.255704	-5.19692	no_change	under_expressed
HTATSF1	HTATSF1	O43719	O43719	HIV Tat-specific factor 1	29.9461	29.7354	29.5949	29.6978	29.665	29.6791	29.3659	29.4946	29.3735	30.1935	29.6781	29.5742		+	t4_t1	0.311488	0.667259	0.0781854	0.762768	2.4883	0.0273231	-0.269317	-6.29783	no_change	under_expressed
NARS	NARS	O43776	O43776	Asparagine--tRNA ligase, cytoplasmic	31.6381	31.6276	31.585	31.7637	31.639	31.7031	31.2875	31.2629	31.4295	31.6632	31.4689	31.6017		+	t4_t1	1.01006	0.262442	-0.0850048	-2.15248	2.39449	0.030128	-0.375277	-5.93849	no_change	under_expressed
EDIL3	EDIL3	O43854	O43854	EGF-like repeat and discoidin I-like domain-containing protein 3	27.8455	27.4007	28.2358	28.0184	27.8043	27.8283	29.0433	28.6649	29.0861	27.8063	28.5265	28.9179		+	t4_t1	0.0793343	0.907552	-0.0563634	-0.224954	2.65565	0.020918	1.04777	6.98504	no_change	over_expressed
AHCYL1	AHCYL1	O43865	O43865	Putative adenosylhomocysteinase 2	31.0311	30.9471	30.6963	30.6516	30.7787	30.8287	30.4218	30.3848	30.4254	30.7325	30.5037	30.7252		+	t4_t1	0.538119	0.491734	0.138477	1.21947	2.49054	0.0273833	-0.342332	-6.30661	no_change	under_expressed
KIF5C	KIF5C	O60282;A0A0G2JMZ6	O60282	Kinesin heavy chain isoform 5C	28.1427	28.0412	27.4495	27.2369	26.8756	26.9255	28.0528	28.0705	27.81	28.8432	28.0207	28.1956		+	t4_t1	1.62217	0.148406	0.865122	3.54671	2.62444	0.0233107	0.965141	6.85216	no_change	over_expressed
CUBN	CUBN	O60494	O60494	Cubilin	30.4535	30.1127	29.6164	29.6925	30.2051	28.7695	25.6771	26.3102	25.8327	29.3056	29.8295	30.4793		+	t4_t1	0.447703	0.551935	0.50514	1.04091	2.84472	0.0159329	-3.6157	-7.83957	no_change	under_expressed
PLOD3	PLOD3	O60568	O60568	Procollagen-lysine,2-oxoglutarate 5-dioxygenase 3	30.0083	29.7015	29.4533	29.2061	29.3967	29.2884	29.8435	29.8686	29.8748	29.3743	29.3825	29.5878		+	t4_t1	1.17429	0.220254	0.423927	2.49753	3.26464	0.0103584	0.565231	10.0858	no_change	over_expressed
GFRA3	GFRA3	O60609	O60609	GDNF family receptor alpha-3	23.7459	25.6776	26.3842	26.9971	27.2966	27.8214	25.2328	25.2742	24.9099	25.4233	26.0093	25.9428		+	t4_t1	1.19858	0.214291	-2.10248	-2.55005	2.9515	0.0142435	-2.23276	-8.36247	no_change	under_expressed
UGDH	UGDH	O60701	O60701	UDP-glucose 6-dehydrogenase	33.0379	32.8404	32.6986	32.5519	32.4827	32.4576	33.0538	33.1934	33.1369	32.8414	32.6171	32.6425		+	t4_t1	1.61676	0.150249	0.361548	3.53287	3.66385	0.00993407	0.63062	12.7677	no_change	over_expressed
DKC1	DKC1	O60832;C9IYT0	O60832	H/ACA ribonucleoprotein complex subunit 4	30.1919	30.4484	30.5661	30.7289	30.868	30.6809	30.3767	30.4121	30.5007	30.6855	30.6158	30.6763		+	t4_t1	1.34767	0.185735	-0.357128	-2.88231	2.09663	0.041671	-0.329446	-4.90673	no_change	under_expressed
NBN	NBN	O60934;A0A0C4DG07	O60934	Nibrin	28.9258	29.1586	28.7318	28.9718	29.0206	29.1301	28.6552	28.5001	28.7578	29.1841	28.9068	28.6157		+	t4_t1	0.31667	0.661498	-0.102085	-0.773657	1.98679	0.0494597	-0.403116	-4.56382	no_change	under_expressed
FZD7	FZD7	O75084	O75084	Frizzled-7	25.9631	26.3162	27.2554	27.1255	26.7724	26.8443	28.3535	28.2032	28.3149	28.0155	27.7834	27.3629		+	t4_t1	0.429919	0.566706	-0.402548	-1.00536	3.52776	0.00936752	1.37644	11.7852	no_change	over_expressed
SLIT3	SLIT3	O75094;A0A0A0MSC8	O75094	Slit homolog 3 protein	26.8837	27.2667	26.8851	26.8266	26.6362	26.7294	27.8744	27.7228	27.3773	27.0894	27.1043	26.5059		+	t4_t1	0.947574	0.284699	0.281091	2.02518	2.38592	0.0305168	0.92745	5.9065	no_change	over_expressed
FLNB	FLNB	O75369;E7EN95	O75369	Filamin-B	33.9758	33.8264	33.7867	33.1481	33.2964	33.2621	34.3039	34.2988	34.2049	33.72	33.5345	33.5149		+	t4_t1	2.99825	0.0655789	0.627445	8.60122	4.32034	0.0164706	1.03367	18.7314	no_change	over_expressed
VPS26A	VPS26A	O75436;S4R3Q6	O75436	Vacuolar protein sorting-associated protein 26A	30.05	29.8678	29.5264	29.6429	29.6825	29.5595	29.3965	29.3868	29.3201	30.0544	29.6765	29.9063		+	t4_t1	0.519143	0.505432	0.186418	1.18223	2.40882	0.0304277	-0.260527	-5.99224	no_change	under_expressed
PSIP1	PSIP1	O75475	O75475	PC4 and SFRS1-interacting protein	31.6986	31.6182	31.9358	32.2766	32.2069	32.0879	31.8908	31.7809	31.805	32.3694	32.1317	31.7795		+	t4_t1	1.78975	0.129063	-0.43958	-3.99276	2.3206	0.0320944	-0.364908	-5.66759	no_change	under_expressed
GPC4	GPC4	O75487	O75487	Glypican-4;Secreted glypican-4	27.0859	26.8405	27.9002	26.7378	26.4184	26.7117	28.5329	28.1804	28.7067	29.1896	28.2944	27.9507		+	t4_t1	0.906124	0.302725	0.652914	1.94173	3.24529	0.0104889	1.8507	9.9705	no_change	over_expressed
CRTAP	CRTAP	O75718;C9JP16	O75718	Cartilage-associated protein	30.266	29.9687	29.6037	29.2155	29.0957	29.0578	29.8428	30.1968	30.0375	29.9835	29.6408	30.0721		+	t4_t1	1.8534	0.121855	0.823083	4.17141	2.87788	0.0154403	0.902678	7.99869	no_change	over_expressed
BCAS2	BCAS2	O75934	O75934	Pre-mRNA-splicing factor SPF27	30.8684	30.7283	30.641	30.6726	30.5519	30.6155	30.3568	30.3028	30.4299	30.2708	30.7701	30.8633		+	t4_t1	0.820095	0.336641	0.132552	1.77066	2.10457	0.0417143	-0.250173	-4.93226	no_change	under_expressed
DCTN3	DCTN3	O75935;X6RCK5;X6RLR1;X6RA56;A0A0A0MRV8	O75935	Dynactin subunit 3	30.0448	30.0385	29.6447	29.5056	29.533	29.6571	29.8424	29.9324	29.8277	29.1839	29.8012	29.9936		+	t4_t1	1.15353	0.225296	0.344119	2.45296	2.21823	0.035187	0.302298	5.30903	no_change	over_expressed
MPDZ	MPDZ	O75970;F5H1U9;H0YGQ3	O75970	Multiple PDZ domain protein	29.5174	29.0632	29.1822	29.4931	29.7891	29.7607	29.0586	28.6024	28.8774	29.0414	28.9744	29.1198		+	t4_t1	1.21187	0.212	-0.426689	-2.57896	2.16527	0.0376985	-0.834864	-5.13078	no_change	under_expressed
CPD	CPD	O75976	O75976	Carboxypeptidase D	29.3983	28.9267	29.7159	30.2804	30.2758	30.3446	29.4872	29.5367	29.6808	30.6052	29.7897	29.9333		+	t4_t1	1.8418	0.122823	-0.953263	-4.13846	3.52613	0.00928814	-0.73203	-11.7739	no_change	under_expressed
RSL1D1	RSL1D1	O76021;J3QSV6;I3L3U9	O76021	Ribosomal L1 domain-containing protein 1	29.6382	29.8741	29.8277	29.8398	29.8384	29.8509	29.973	30.1101	30.0448	29.5483	29.9954	29.8923		+	t4_t1	0.3641	0.619791	-0.0630309	-0.872019	2.12979	0.0398115	0.199577	5.01401	no_change	over_expressed
NEBL	NEBL	O76041	O76041	Nebulette	28.5638	29.2986	28.7644	29.291	29.4509	29.6975	27.8435	27.303	27.6838	28.7743	28.5098	28.7276		+	t4_t1	1.14055	0.22519	-0.604221	-2.42525	3.14399	0.0125767	-1.86969	-9.38628	no_change	under_expressed
LY6H	LY6H	O94772	O94772	Lymphocyte antigen 6H	26.3345	26.282	26.7694	25.3265	24.3788	25.3183	27.5116	28.2738	27.9307	28.479	29.3004	29.3066		+	t4_t1	1.84572	0.121935	1.45409	4.14958	2.78152	0.0177214	2.89748	7.54412	no_change	over_expressed
ALDH1A2	ALDH1A2	O94788;H0YMG7	O94788	Retinal dehydrogenase 2	33.1295	33.0658	32.8154	31.6143	32.0372	31.5425	32.7897	33.0285	32.7574	31.923	32.0778	31.8894		+	t4_t1	2.65963	0.071392	1.27227	7.00214	2.51116	0.0268288	1.12721	6.38814	no_change	over_expressed
KBTBD11	KBTBD11	O94819	O94819	Kelch repeat and BTB domain-containing protein 11	30.7657	30.8367	30.5188	31.0111	31.212	31.2816	29.8546	29.6608	29.6767	30.9047	30.1279	30.4367		+	t4_t1	1.6667	0.140595	-0.461148	-3.66198	3.82989	0.00924324	-1.43749	-14.0731	no_change	under_expressed
TOMM70A	TOMM70A	O94826	O94826	Mitochondrial import receptor subunit TOM70	30.1709	29.7854	30.7872	31.1136	31.1622	31.0899	30.4865	30.492	30.8122	31.3098	30.885	30.7448		+	t4_t1	1.3934	0.177519	-0.87403	-2.98794	2.0578	0.043533	-0.52496	-4.78337	no_change	under_expressed
DDN	DDN	O94850	O94850	Dendrin	24.9544	26.7388	26.76	27.9018	28.2546	28.1807	24.9646	23.9316	24.0683	27.3349	27.008	26.9051		+	t4_t1	1.49361	0.163486	-1.96129	-3.22617	3.42741	0.00997143	-3.79086	-11.1074	no_change	under_expressed
SEC24D	SEC24D	O94855;E9PDM8;E9PC44	O94855	Protein transport protein Sec24D	29.6179	29.6965	29.4247	28.8196	28.6784	28.7878	29.8519	29.8841	29.6982	28.9765	29.1921	29.5457		+	t4_t1	3.06451	0.0563478	0.817783	8.95035	3.90038	0.00811594	1.04948	14.6655	no_change	over_expressed
SORBS2	SORBS2	O94875	O94875	Sorbin and SH3 domain-containing protein 2	28.7377	28.992	28.305	27.6195	27.7474	27.6661	28.3733	28.7852	28.6788	28.6585	28.4707	28.521		+	t4_t1	2.0961	0.103135	1.00052	4.90504	2.71581	0.0191329	0.934746	7.24752	no_change	over_expressed
UBXN7	UBXN7	O94888	O94888	UBX domain-containing protein 7	29.7956	30.1142	29.6943	29.9276	29.9063	30.0615	29.6058	29.6477	29.6597	29.6311	29.6084	29.3547		+	t4_t1	0.289635	0.685466	-0.0971006	-0.716496	2.51124	0.0268894	-0.32738	-6.38847	no_change	under_expressed
GLS	GLS	O94925	O94925	Glutaminase kidney isoform, mitochondrial	31.3023	31.2229	31.0239	31.1247	31.1273	30.981	30.4965	30.3118	30.5254	30.5203	31.1047	31.3404		+	t4_t1	0.476624	0.533698	0.10531	1.09837	2.80875	0.0166817	-0.633107	-7.67018	no_change	under_expressed
HEXIM1	HEXIM1	O94992	O94992	Protein HEXIM1	28.7165	28.8987	28.6239	28.641	29.0593	28.8462	27.844	28.0768	27.8656	28.7404	28.3555	28.8543		+	t4_t1	0.284416	0.690428	-0.102463	-0.705355	2.53637	0.0257371	-0.920001	-6.48901	no_change	under_expressed
ZRANB2	ZRANB2	O95218	O95218	Zinc finger Ran-binding domain-containing protein 2	29.8257	30.0097	29.5501	30.0152	29.902	29.9387	29.4365	29.5077	29.1566	30.3185	29.727	29.4272		+	t4_t1	0.497207	0.520883	-0.156782	-1.13905	2.18977	0.0366656	-0.585039	-5.21262	no_change	under_expressed
LUC7L3	LUC7L3	O95232;J3KPP4;D6RDI2	O95232	Luc7-like protein 3	30.8317	30.6605	30.6425	30.8605	30.7636	30.8681	30.4449	30.5461	30.4884	30.6184	30.2708	30.5993		+	t4_t1	0.797483	0.348539	-0.119147	-1.72609	2.78639	0.0177539	-0.337607	-7.56653	no_change	under_expressed
FKBP9	FKBP9	O95302	O95302	Peptidyl-prolyl cis-trans isomerase FKBP9	29.777	30.0072	30.084	29.6657	29.5156	29.5664	30.2625	30.1443	30.2452	29.7845	29.9396	29.8516		+	t4_t1	1.66362	0.140837	0.373475	3.65394	3.41869	0.00976224	0.634763	11.0503	no_change	over_expressed
SVIL	SVIL	O95425;A0A0J9YWY6	O95425	Supervillin	28.9369	28.8493	29.2731	28.6235	28.3701	28.5917	29.4881	29.6906	29.7102	29.0145	28.8479	28.6789		+	t4_t1	1.49805	0.163486	0.491329	3.23696	3.30261	0.0110617	1.10118	10.3159	no_change	over_expressed
CPSF4	CPSF4	O95639;B7Z7B0;C9JEV9;H7C419	O95639	Cleavage and polyadenylation specificity factor subunit 4	27.4901	27.4942	27.0685	27.1273	27.2483	27.2315	26.7759	26.9649	26.9222	27.42	27.1171	26.857		+	t4_t1	0.435105	0.563151	0.148516	1.01575	1.99466	0.0486884	-0.314724	-4.58778	no_change	under_expressed
ASMTL	ASMTL	O95671	O95671	N-acetylserotonin O-methyltransferase-like protein	30.9205	30.793	30.5788	30.9366	30.8941	30.949	30.3977	30.4465	30.2988	30.7974	30.4697	30.4733		+	t4_t1	0.737201	0.378103	-0.162464	-1.60786	3.51922	0.00898361	-0.545559	-11.726	no_change	under_expressed
AIFM1	AIFM1	O95831;E9PMA0	O95831	Apoptosis-inducing factor 1, mitochondrial	32.1796	31.8326	32.0911	32.4586	32.4036	32.3281	31.93	31.891	31.9393	32.5405	32.2328	32.4481		+	t4_t1	1.51236	0.16257	-0.362364	-3.27185	3.52103	0.00905785	-0.476673	-11.7385	no_change	under_expressed
BPNT1	BPNT1	O95861;A6NF51	O95861	3(2),5-bisphosphate nucleotidase 1	30.9934	30.9381	30.6751	30.7344	30.7425	30.7829	30.4846	30.5211	30.3293	30.2301	30.4731	30.4014		+	t4_t1	0.509931	0.511626	0.11562	1.16411	2.14983	0.0387069	-0.308233	-5.07968	no_change	under_expressed
FADS2	FADS2	O95864	O95864	Fatty acid desaturase 2	26.248	25.9709	26.9949	27.0925	27.0478	27.0788	27.5469	27.7143	27.8224	26.7	27.0436	26.4981		+	t4_t1	1.02539	0.255325	-0.668468	-2.184	2.80507	0.0171885	0.621498	7.65305	no_change	over_expressed
FTCD	FTCD	O95954;A0A0G2JQF2;B7WPK3	O95954	Formimidoyltransferase-cyclodeaminase;Glutamate formimidoyltransferase;Formimidoyltetrahydrofolate cyclodeaminase	28.524	28.3347	28.1012	28.4921	28.2948	28.2754	25.3196	25.844	25.3784	27.7366	27.7254	28.4429		+	t4_t1	0.0861997	0.899221	-0.0341345	-0.242977	4.02816	0.010566	-2.84011	-15.8016	no_change	under_expressed
EFEMP2	EFEMP2	O95967;E9PRU1	O95967	EGF-containing fibulin-like extracellular matrix protein 2	28.6207	28.4514	28.2385	27.0837	27.1278	26.7327	29.049	29.224	28.612	28.7927	28.2977	28.2166		+	t4_t1	3.02154	0.0631233	1.45547	8.72251	3.06813	0.0125259	1.98026	8.96979	no_change	over_expressed
RECK	RECK	O95980	O95980	Reversion-inducing cysteine-rich protein with Kazal motifs	26.3025	26.1953	26.7946	27.1862	26.9017	26.7082	27.7397	28.0289	27.7874	26.9825	26.4908	26.5859		+	t4_t1	1.0189	0.258847	-0.501232	-2.17064	2.29316	0.0326738	0.919948	5.5696	no_change	over_expressed
GLUD1;GLUD2	GLUD1	P00367;P49448	P00367	Glutamate dehydrogenase 1, mitochondrial;Glutamate dehydrogenase 2, mitochondrial	33.0409	32.8088	32.7888	32.8769	33.092	32.8448	32.2343	32.3445	32.2788	32.4015	32.6621	33.0276		+	t4_t1	0.200694	0.778131	-0.0583941	-0.520889	2.82948	0.0161438	-0.652026	-7.76741	no_change	under_expressed
PNP	PNP	P00491;G3V5M2	P00491	Purine nucleoside phosphorylase	31.0364	30.8466	30.69	30.9553	30.7695	30.9509	29.8123	29.8271	29.7627	26.6818	30.1327	30.53		+	t4_t1	0.105035	0.879743	-0.0342051	-0.291484	4.15283	0.0136585	-1.09118	-16.9924	no_change	under_expressed
EGFR	EGFR	P00533;E9PFD7;Q504U8	P00533	Epidermal growth factor receptor;Receptor protein-tyrosine kinase	26.1846	26.6313	27.5086	26.8555	27.0289	26.7519	28.6813	28.5036	28.2173	26.6382	27.2373	27.8091		+	t4_t1	0.0933778	0.893379	-0.103914	-0.26162	3.26512	0.0104186	1.58866	10.0887	no_change	over_expressed
PGK1	PGK1	P00558	P00558	Phosphoglycerate kinase 1	36.1497	36.2602	35.8905	36.1586	36.0668	36.1707	35.667	35.6744	35.7705	35.5564	35.7178	35.903		+	t4_t1	0.100153	0.88519	-0.0319163	-0.279039	3.10125	0.0117833	-0.42807	-9.14947	no_change	under_expressed
PLAT	PLAT	P00750;B4DNJ1;B4DN26;E7ESF4	P00750	Tissue-type plasminogen activator;Tissue-type plasminogen activator chain A;Tissue-type plasminogen activator chain B	29.0947	29.5055	29.3422	28.2853	28.4382	28.3051	30.1184	29.7979	30.2811	30.0961	29.7493	29.3398		+	t4_t1	2.78218	0.0694615	0.971223	7.54716	3.48608	0.00843077	1.72291	11.4991	no_change	over_expressed
ADA	ADA	P00813;F5GWI4;F5GXW0	P00813	Adenosine deaminase	28.563	28.7233	28.5493	28.2123	27.9125	27.8774	28.9982	29.1994	28.9081	26.6209	28.1299	28.5399		+	t4_t1	2.15289	0.1005	0.611133	5.08979	2.78559	0.0175875	1.03449	7.56288	no_change	over_expressed
ASS1	ASS1	P00966;Q5T6L6	P00966	Argininosuccinate synthase	32.4139	32.1212	31.8585	31.8632	32.0749	31.818	30.9794	31.0497	31.143	31.6476	31.791	31.8961		+	t4_t1	0.521939	0.503462	0.212465	1.18772	3.1351	0.0122353	-0.861333	-9.33655	no_change	under_expressed
NRAS	NRAS	P01111	P01111	GTPase NRas	28.9341	28.9121	29.4334	29.5668	29.542	29.5627	29.8015	29.8817	29.9686	29.2855	29.4055	29.8998		+	t4_t1	1.27697	0.199423	-0.463964	-2.72255	2.58542	0.0249875	0.326761	6.68914	no_change	over_expressed
KRAS	KRAS	P01116	P01116	GTPase KRas;GTPase KRas, N-terminally processed	27.7732	27.5263	28.1819	28.15	28.2851	28.1649	28.5376	28.8428	28.8209	28.7962	28.6189	28.5392		+	t4_t1	0.886943	0.309997	-0.372851	-1.90336	2.11909	0.0405664	0.533755	4.97918	no_change	over_expressed
IGF2	IGF2	P01344	P01344	Insulin-like growth factor II;Insulin-like growth factor II;Insulin-like growth factor II Ala-25 Del;Preptin	27.6491	27.6143	27.0515	26.9522	27.1177	27.287	28.071	27.8144	28.0634	27.7913	27.7383	27.4262		+	t4_t1	0.669371	0.412208	0.319345	1.47552	2.59681	0.0248608	0.863945	6.73638	no_change	over_expressed
COL1A1	COL1A1	P02452	P02452	Collagen alpha-1(I) chain	29.7349	29.4823	29.7086	28.9576	29.2656	28.9842	31.809	30.5844	31.2884	31.4044	30.1633	29.0903		+	t4_t1	1.96861	0.108133	0.572786	4.50886	2.37344	0.0306718	2.15813	5.86022	no_change	over_expressed
COL3A1	COL3A1	P02461	P02461	Collagen alpha-1(III) chain	29.831	29.6334	29.6002	28.6917	29.1131	28.9874	29.7876	30.0618	29.9103	29.1829	28.7947	29.0457		+	t4_t1	2.20182	0.10094	0.757437	5.25327	2.58463	0.0251642	0.989138	6.68588	no_change	over_expressed
FTH1	FTH1	P02794;G3V192;G3V1D1	P02794	Ferritin heavy chain;Ferritin heavy chain, N-terminally processed;Ferritin	28.1132	28.0503	28.014	28.0093	27.7874	27.8582	28.5855	28.6059	28.5869	27.6323	28.1328	28.076		+	t4_t1	1.1443	0.22557	0.174173	2.43323	3.37335	0.00930667	0.707756	10.7577	no_change	over_expressed
CAT	CAT	P04040	P04040	Catalase	32.0567	31.9824	31.7126	31.6975	31.7255	31.6594	31.3706	31.2845	31.287	32.1174	31.6262	32.0271		+	t4_t1	0.983968	0.270256	0.223071	2.09908	3.43017	0.0101159	-0.380128	-11.1255	no_change	under_expressed
ALDOA	ALDOA	P04075;J3KPS3;H3BQN4;H3BUH7	P04075	Fructose-bisphosphate aldolase A;Fructose-bisphosphate aldolase	35.9195	35.8725	35.7212	35.9369	35.7137	35.8273	35.4816	35.4581	35.5604	35.4995	35.1805	35.4928		+	t4_t1	0.0456188	0.94452	0.0117327	0.133443	1.98549	0.0496809	-0.325948	-4.55988	no_change	under_expressed
TUBB4A	TUBB4A	P04350	P04350	Tubulin beta-4A chain	30.465	30.3945	30.2041	29.8725	29.9734	30.097	30.5718	30.6593	30.6886	29.8472	30.3538	30.2055		+	t4_t1	1.67492	0.139159	0.373568	3.68351	3.06088	0.0124269	0.658968	8.9309	no_change	over_expressed
GNAI2	GNAI2	P04899	P04899	Guanine nucleotide-binding protein G(i) subunit alpha-2	31.7177	31.3878	32.5519	32.126	32.1773	32.3156	32.9837	32.6309	32.9765	32.9216	32.5062	32.381		+	t4_t1	0.384282	0.603304	-0.320526	-0.913245	2.1496	0.0386486	0.657365	5.07893	no_change	over_expressed
ATP1A1	ATP1A1	P05023	P05023	Sodium/potassium-transporting ATPase subunit alpha-1	31.8775	31.2293	32.4072	33.0484	33.1081	32.9232	32.4683	32.0688	32.4554	32.5782	32.3777	32.1765		+	t4_t1	1.58237	0.153552	-1.18854	-3.44559	2.0948	0.0417486	-0.695723	-4.90088	no_change	under_expressed
ICAM1	ICAM1	P05362;E7ESS4	P05362	Intercellular adhesion molecule 1	25.4547	25.1777	25.6061	25.3454	25.3844	25.1403	27.9181	27.4818	26.5983	26.3878	26.0037	25.9916		+	t4_t1	0.347716	0.633476	0.122822	0.838289	2.17545	0.0375399	2.04272	5.16467	no_change	over_expressed
SSB	SSB	P05455	P05455	Lupus La protein	32.8234	32.5597	32.6603	32.7981	32.761	32.7417	32.6104	32.5329	32.5293	32.6796	32.702	32.3694		+	t4_t1	0.473233	0.536227	-0.0858243	-1.09165	2.58992	0.0246734	-0.209408	-6.70776	no_change	under_expressed
ENO1	ENO1	P06733	P06733	Alpha-enolase	36.9236	36.8888	36.7184	36.9109	36.7618	36.9669	36.5473	36.4062	36.5551	36.4469	36.2467	36.5068		+	t4_t1	0.153841	0.827211	-0.0362714	-0.411629	2.0731	0.0431866	-0.37701	-4.8317	no_change	under_expressed
ITGAV	ITGAV	P06756	P06756	Integrin alpha-V;Integrin alpha-V heavy chain;Integrin alpha-V light chain	29.5403	28.8556	29.8376	29.9355	29.9044	29.9453	30.4163	30.2489	30.4556	30.0432	30.2466	30.2892		+	t4_t1	0.823548	0.335111	-0.51725	-1.77748	2.63433	0.0230501	0.445185	6.89405	no_change	over_expressed
LDHB	LDHB	P07195;A8MW50	P07195	L-lactate dehydrogenase B chain;L-lactate dehydrogenase	35.1622	35.3776	34.8438	35.1175	35.21	35.1108	34.7057	34.8099	34.6778	34.6971	34.6767	34.9645		+	t4_t1	0.0390663	0.951581	-0.0182076	-0.115018	2.89325	0.0144276	-0.414975	-8.07345	no_change	under_expressed
NEFL	NEFL	P07196;A0A087X0W2	P07196	Neurofilament light polypeptide	31.4249	31.5051	31.2035	30.5337	30.4655	30.3605	31.9068	32.0196	32.3234	32.0405	31.7899	32.1048		+	t4_t1	3.06447	0.0555429	0.924616	8.95012	3.57873	0.00837037	1.63006	12.1443	no_change	over_expressed
P4HB	P4HB	P07237;H7BZ94;H0Y3Z3	P07237	Protein disulfide-isomerase	34.333	34.0727	33.9792	33.8073	33.8943	33.8638	34.191	34.2168	34.1763	33.9279	34.0734	34.1981		+	t4_t1	1.17976	0.219747	0.273172	2.50931	3.57082	0.00829358	0.339587	12.0879	no_change	over_expressed
ANXA2;ANXA2P2	ANXA2	P07355;H0YN42;H0YMD0;H0YMU9;A6NMY6;H0YM50;H0YKS4;H0YNP5	P07355	Annexin A2;Annexin;Putative annexin A2-like protein	33.5078	33.6006	33.4817	33.3784	33.438	33.566	33.9009	33.8492	33.9093	34.0323	33.7945	34.0324		+	t4_t1	0.451117	0.54928	0.069219	1.04771	2.7235	0.0192566	0.425648	7.2817	no_change	over_expressed
CAPN1	CAPN1	P07384	P07384	Calpain-1 catalytic subunit	31.3505	31.2177	31.2719	31.0063	30.9918	31.0073	31.3241	31.3991	31.3887	31.1366	31.0686	31.1344		+	t4_t1	2.69453	0.0704874	0.278232	7.15369	3.98059	0.00933333	0.36885	15.369	no_change	over_expressed
PSAP	PSAP	P07602;C9JIZ6;Q5BJH1	P07602	Prosaposin;Saposin-A;Saposin-B-Val;Saposin-B;Saposin-C;Saposin-D	33.6636	33.7829	33.0696	33.1407	33.1486	33.1558	33.4564	33.4356	33.3059	33.6321	33.2527	33.0852		+	t4_t1	0.742395	0.374773	0.35701	1.61802	2.21793	0.0351299	0.250937	5.30798	no_change	over_expressed
GALT	GALT	P07902;G3V4G9	P07902	Galactose-1-phosphate uridylyltransferase	29.2832	29.27	28.8477	28.8469	28.9746	28.9282	28.6657	28.4317	28.5349	28.9726	28.5447	28.5965		+	t4_t1	0.665673	0.414117	0.217033	1.46831	2.0688	0.0433195	-0.372463	-4.81809	no_change	under_expressed
THBS1	THBS1	P07996;CON__Q28194	P07996	Thrombospondin-1	27.8778	27.993	27.704	27.2852	27.3338	27.2193	28.0246	27.943	27.892	27.5552	27.8009	28.1482		+	t4_t1	2.51677	0.0820392	0.578837	6.41047	3.72468	0.00997531	0.673787	13.2318	no_change	over_expressed
NGFR	NGFR	P08138	P08138	Tumor necrosis factor receptor superfamily member 16	26.1391	26.681	27.6344	25.8024	25.5909	25.6706	28.0511	28.3493	28.3722	27.8032	27.3406	27.3112		+	t4_t1	1.20342	0.214071	1.13023	2.56056	4.54479	0.028	2.56957	21.3379	no_change	over_expressed
MME	MME	P08473	P08473	Neprilysin	29.5445	28.8599	29.6596	29.846	30.1538	29.8183	29.2861	29.0956	29.3311	29.9688	30.0046	30.253		+	t4_t1	1.0095	0.262285	-0.584689	-2.15132	2.2504	0.0331804	-0.701752	-5.41966	no_change	under_expressed
MGP	MGP	P08493	P08493	Matrix Gla protein	27.0069	26.981	26.8508	25.2438	24.5835	25.1734	29.0108	28.2178	28.6496	25.3481	26.9839	26.2316		+	t4_t1	3.08421	0.0542687	1.94597	9.0566	3.51235	0.00891057	3.62581	11.6786	no_change	over_expressed
ITGA5	ITGA5	P08648	P08648	Integrin alpha-5;Integrin alpha-5 heavy chain;Integrin alpha-5 light chain	26.9492	26.3518	27.1842	27.0354	27.0269	26.972	28.0496	27.7131	28.2255	28.0273	27.2367	27.5147		+	t4_t1	0.29897	0.677491	-0.183036	-0.736333	2.53735	0.0259196	0.984657	6.49295	no_change	over_expressed
VIM	VIM	P08670;B0YJC4	P08670	Vimentin	36.5799	36.5957	36.3954	35.8581	35.9708	35.9534	36.4949	36.6334	36.5344	36.762	36.5936	36.7081		+	t4_t1	2.90767	0.063	0.596282	8.14414	3.49935	0.008768	0.626826	11.5894	no_change	over_expressed
GNAI3	GNAI3	P08754	P08754	Guanine nucleotide-binding protein G(k) subunit alpha	29.7335	29.3366	30.644	30.3771	30.1077	29.999	30.797	30.7839	30.958	30.6649	30.5991	30.3227		+	t4_t1	0.252621	0.72204	-0.256565	-0.636659	2.26084	0.0330171	0.684989	5.45596	no_change	over_expressed
ACAA1	ACAA1	P09110;C9JDE9;H7C131;H0Y4D4	P09110	3-ketoacyl-CoA thiolase, peroxisomal	29.0927	29.4288	29.2058	29.1887	29.297	29.0293	28.597	28.6807	28.4915	28.6366	29.1431	29.0989		+	t4_t1	0.219239	0.755199	0.0707232	0.562805	2.44256	0.0278828	-0.581934	-6.12039	no_change	under_expressed
SNRPC	SNRPC	P09234;A0A0A0MRR7	P09234	U1 small nuclear ribonucleoprotein C	30.8034	30.9696	30.8293	30.6013	30.72	30.8547	30.2652	30.3401	30.2076	30.222	30.5389	30.5987		+	t4_t1	0.725836	0.384702	0.142071	1.58564	2.27244	0.0328866	-0.454395	-5.49654	no_change	under_expressed
VIL1	VIL1	P09327;B4DV78	P09327	Villin-1	31.8897	31.8485	31.3388	31.385	31.5809	31.0266	30.2823	30.3812	30.3643	31.4509	31.5689	32.0297		+	t4_t1	0.684334	0.404138	0.361512	1.50467	2.40654	0.0303659	-0.988213	-5.98363	no_change	under_expressed
HMGB1	HMGB1	P09429;Q5T7C4	P09429	High mobility group protein B1	34.4632	34.6828	34.5322	34.6908	34.6727	34.6663	34.2567	34.4685	34.2446	34.8397	34.5089	34.4885		+	t4_t1	0.8328	0.330877	-0.117204	-1.79577	2.07446	0.0432469	-0.353363	-4.83601	no_change	under_expressed
TPM1	TPM1	P09493;H0YKP3	P09493	Tropomyosin alpha-1 chain	32.6117	32.4546	32.2078	31.4657	31.7422	31.768	32.6797	32.4886	32.4103	32.5031	31.9162	32.0111		+	t4_t1	2.13521	0.100171	0.766066	5.03171	2.63829	0.0223767	0.867593	6.91084	no_change	over_expressed
CNP	CNP	P09543	P09543	2,3-cyclic-nucleotide 3-phosphodiesterase	30.0769	29.9627	30.4257	30.6157	30.4552	30.5567	31.0075	30.8617	31.029	30.7995	30.6983	30.6588		+	t4_t1	1.23823	0.207817	-0.387475	-2.63671	2.41487	0.0302986	0.423525	6.01503	no_change	over_expressed
SNRPA1	SNRPA1	P09661;H0YMA0	P09661	U2 small nuclear ribonucleoprotein A	31.0547	31.0958	31.0146	31.3961	31.1987	31.3384	30.9312	30.6672	30.872	30.861	30.9818	31.0543		+	t4_t1	1.81264	0.126313	-0.256011	-4.05641	2.1002	0.0416126	-0.487599	-4.91819	no_change	under_expressed
PARP1	PARP1	P09874	P09874	Poly [ADP-ribose] polymerase 1	32.9726	33.1185	33.5096	34.0283	33.9549	34.0871	33.6577	33.4413	33.6393	34.0464	33.9037	33.8597		+	t4_t1	2.12396	0.100253	-0.823168	-4.99502	2.30533	0.0321717	-0.443998	-5.6129	no_change	under_expressed
LTA4H	LTA4H	P09960	P09960	Leukotriene A-4 hydrolase	32.526	32.4216	32.1811	32.271	32.2319	32.3255	31.8964	32.0829	31.8811	31.6963	31.8542	31.9993		+	t4_t1	0.40115	0.58987	0.100087	0.947459	1.99554	0.0484491	-0.322664	-4.59047	no_change	under_expressed
ALDOC	ALDOC	P09972;A8MVZ9;J3KSV6;J3QKP5;C9J8F3	P09972	Fructose-bisphosphate aldolase C;Fructose-bisphosphate aldolase	32.4769	32.3796	32.0489	32.5472	32.3736	32.3692	31.6194	31.5213	31.6349	31.8267	31.0091	31.4561		+	t4_t1	0.378531	0.606878	-0.128188	-0.901531	3.59024	0.0085283	-0.838144	-12.2269	no_change	under_expressed
ATXN1L	ATXN1L	P0C7T5	P0C7T5	Ataxin-1-like	24.7781	24.9674	23.5339	25.0337	24.9325	24.8258	24.2987	24.0772	24.4068	26.4928	24.1533	25.0251		+	t4_t1	0.483257	0.527651	-0.50419	-1.1115	2.37629	0.0306047	-0.669733	-5.87076	no_change	under_expressed
U2AF1	U2AF1	P0DN76;Q01081	P0DN76	Splicing factor U2AF 35 kDa subunit	31.8269	31.7211	31.8572	31.9793	31.8177	31.9899	31.6125	31.5282	31.6682	31.1746	32.0532	31.6274		+	t4_t1	0.852636	0.322431	-0.127247	-1.83507	2.03864	0.0441189	-0.326004	-4.72339	no_change	under_expressed
CBS	CBS	P0DN79;P35520	P0DN79	Cystathionine beta-synthase	29.2879	29.1421	28.921	29.853	30.0527	30.1316	28.5858	28.3726	28.6302	29.3096	28.7897	27.9839		+	t4_t1	2.57068	0.078058	-0.895425	-6.62845	3.6825	0.00907865	-1.48292	-12.9083	no_change	under_expressed
PTPRF	PTPRF	P10586;H0Y6Z7;H0Y7Z9;H0Y4H1;H0Y380	P10586	Receptor-type tyrosine-protein phosphatase F	28.866	28.1562	28.5631	29.1226	29.215	29.2119	28.3835	28.115	28.3327	27.8799	28.347	28.2479		+	t4_t1	1.46199	0.168913	-0.654718	-3.14996	3.30403	0.0111304	-0.90613	-10.3246	no_change	under_expressed
LAMC1	LAMC1	P11047	P11047	Laminin subunit gamma-1	33.6358	33.5809	33.3811	33.5046	33.7372	33.5149	33.0481	33.1514	32.9797	33.4095	33.1722	33.4902		+	t4_t1	0.186642	0.793573	-0.052962	-0.488656	2.35439	0.0313522	-0.525833	-5.79015	no_change	under_expressed
PYGM	PYGM	P11217	P11217	Glycogen phosphorylase, muscle form	31.4688	31.4446	31.1485	31.8963	32.0809	31.5437	29.8549	29.5251	29.9809	31.2249	30.8356	31.1911		+	t4_t1	1.21403	0.211553	-0.486345	-2.58367	3.22798	0.0126882	-2.05331	-9.8683	no_change	under_expressed
ACADM	ACADM	Q5T4U5;P11310;B7Z9I1	Q5T4U5	Medium-chain specific acyl-CoA dehydrogenase, mitochondrial	31.3345	31.2014	31.103	31.2702	31.2109	31.2013	30.7483	30.7148	30.7162	31.2016	31.1404	31.2197		+	t4_t1	0.0723193	0.915438	-0.0145365	-0.206337	4.49472	0.0233333	-0.501049	-20.7272	no_change	under_expressed
PC	PC	P11498	P11498	Pyruvate carboxylase, mitochondrial	29.889	29.5954	29.6691	30.0788	30.0372	30.0569	29.1048	28.7734	29.0858	29.8053	29.6826	29.7265		+	t4_t1	1.72553	0.135558	-0.339762	-3.81781	3.23209	0.0121304	-1.0696	-9.89247	no_change	under_expressed
COL6A1	COL6A1	P12109;A0A087X0S5	P12109	Collagen alpha-1(VI) chain	31.6927	31.1537	31.7961	31.1565	31.1586	30.9768	32.7261	32.1448	32.8074	31.8727	31.6369	31.6698		+	t4_t1	1.01549	0.259992	0.450183	2.16363	2.59577	0.024798	1.4621	6.73207	no_change	over_expressed
COL6A2	COL6A2	P12110	P12110	Collagen alpha-2(VI) chain	31.1334	30.9444	31.1807	30.38	30.588	30.1492	32.5256	31.8259	32.3929	31.0011	31.2613	31.0785		+	t4_t1	2.0926	0.102493	0.713813	4.89384	2.77776	0.0182963	1.87577	7.52688	no_change	over_expressed
COL6A3	COL6A3	P12111	P12111	Collagen alpha-3(VI) chain	33.0255	32.6025	33.2021	32.3801	32.5211	31.9854	34.529	33.6523	34.4687	33.3528	33.2543	33.1058		+	t4_t1	1.26938	0.201365	0.647854	2.70562	2.38728	0.0302574	1.92115	5.91157	no_change	over_expressed
CKB	CKB	P12277;H0YJG0	P12277	Creatine kinase B-type	33.9671	33.9126	33.6289	34.0413	33.7588	33.8538	32.8928	32.8526	32.9501	33.45	33.364	33.5474		+	t4_t1	0.133398	0.84893	-0.0484365	-0.362192	3.44841	0.0102647	-0.986127	-11.2461	no_change	under_expressed
ACTN1	ACTN1	P12814	P12814	Alpha-actinin-1	31.6103	31.6603	31.7053	31.3986	31.0221	31.1309	32.749	32.3975	32.7026	31.8626	32.3013	32.0112		+	t4_t1	1.83609	0.122964	0.474759	4.12229	3.09593	0.0121481	1.43248	9.12038	no_change	over_expressed
VCAN	VCAN	P13611;E9PF17	P13611	Versican core protein	33.6832	33.7333	33.2069	32.5148	32.8523	32.6177	33.4519	33.3924	33.2576	32.797	32.7999	33.0084		+	t4_t1	1.96744	0.107244	0.879539	4.50532	2.44336	0.0279413	0.705714	6.12346	no_change	over_expressed
EEF2	EEF2	P13639	P13639	Elongation factor 2	35.325	35.3764	35.1372	34.9815	34.9386	35.0596	35.1924	35.168	35.2079	34.7068	35.3498	35.4631		+	t4_t1	1.62014	0.148731	0.286321	3.54153	2.20554	0.0361026	0.196206	5.26587	no_change	over_expressed
PRKAR2A	PRKAR2A	P13861	P13861	cAMP-dependent protein kinase type II-alpha regulatory subunit	31.5916	31.545	31.7209	31.3916	31.3526	31.3831	31.6035	31.5961	31.6255	31.6949	31.6386	31.7425		+	t4_t1	1.96994	0.108089	0.243418	4.51285	4.02047	0.0101818	0.232591	15.7308	no_change	over_expressed
FDPS	FDPS	P14324;A0A087WVN4;A0A087X1D8	P14324	Farnesyl pyrophosphate synthase	31.6325	31.3984	31.1418	31.2946	31.2701	31.3264	30.8364	31.0895	30.8984	30.9782	30.81	30.9542		+	t4_t1	0.262409	0.713296	0.0938638	0.657965	1.98756	0.0495241	-0.355584	-4.56616	no_change	under_expressed
NID1	NID1	P14543	P14543	Nidogen-1	32.5511	32.5052	32.3131	32.7173	32.5982	32.467	32.1406	31.9987	32.2073	32.0468	32.0864	32.0554		+	t4_t1	0.60042	0.455648	-0.1377	-1.3412	2.13849	0.0387958	-0.478638	-5.04244	no_change	under_expressed
JUP	JUP	P14923	P14923	Junction plakoglobin	31.1724	31.0654	30.9047	31.1106	30.9719	31.1797	30.6822	30.6325	30.5862	30.7322	30.8117	30.89		+	t4_t1	0.150364	0.831094	-0.0398935	-0.403303	2.60364	0.0242143	-0.453761	-6.76483	no_change	under_expressed
RPA2	RPA2	P15927;Q5TEJ7	P15927	Replication protein A 32 kDa subunit	31.2056	31.0969	30.719	30.6675	30.7904	30.6844	30.2116	30.379	30.3155	30.6071	30.6655	31.1014		+	t4_t1	0.896809	0.3054	0.293085	1.92308	2.5719	0.0257241	-0.412048	-6.63346	no_change	under_expressed
PDGFRA	PDGFRA	P16234	P16234	Platelet-derived growth factor receptor alpha	25.9834	24.3567	26.6023	24.8203	23.8839	25.55	27.2609	27.0367	27.3708	25.7317	25.898	25.902		+	t4_t1	0.470353	0.538509	0.896111	1.08594	2.13226	0.0395207	2.47142	5.02205	no_change	over_expressed
FAH	FAH	P16930	P16930	Fumarylacetoacetase	30.8843	30.8647	30.5971	30.8932	30.6737	30.728	30.0198	30.0798	30.3175	30.0483	30.4162	30.5812		+	t4_t1	0.051554	0.936165	0.0170581	0.149941	2.29368	0.0327318	-0.625935	-5.57146	no_change	under_expressed
NAGA	NAGA	P17050	P17050	Alpha-N-acetylgalactosaminidase	30.651	30.4514	30.4024	29.9313	29.7041	29.6622	30.1382	30.1884	30.2994	30.0912	30.3108	30.3322		+	t4_t1	2.54193	0.0795586	0.73575	6.51141	1.99955	0.0486045	0.442792	4.60271	no_change	over_expressed
GOT1	GOT1	P17174	P17174	Aspartate aminotransferase, cytoplasmic	32.2623	32.1778	32.0032	32.1701	32.0854	32.0669	31.5585	31.5903	31.6818	30.4312	31.6559	31.7814		+	t4_t1	0.186276	0.793738	0.0402997	0.48781	3.28487	0.0107305	-0.497266	-10.2078	no_change	under_expressed
ITGA2	ITGA2	P17301	P17301	Integrin alpha-2	26.0166	25.9928	26.3264	26.491	26.3453	26.0779	27.2427	27.7341	27.6402	27.2122	26.4294	26.3122		+	t4_t1	0.523786	0.502568	-0.19276	-1.19135	2.51156	0.0269502	1.23432	6.38971	no_change	over_expressed
PRKACA;KIN27	PRKACA	P17612;Q15136	P17612	cAMP-dependent protein kinase catalytic subunit alpha	30.4993	30.5881	30.6542	30.5437	30.6124	30.686	31.0996	31.0895	31.0171	30.4742	30.6424	30.9591		+	t4_t1	0.21376	0.762044	-0.0334943	-0.550491	3.13778	0.0124037	0.45472	9.35153	no_change	over_expressed
GAP43	GAP43	P17677	P17677	Neuromodulin	29.5541	29.7726	30.1127	28.7578	28.7038	28.8988	30.9808	30.4898	30.5875	31.0624	30.3497	29.6449		+	t4_t1	2.39659	0.0968	1.02639	5.9463	3.53009	0.00944828	1.89925	11.8014	no_change	over_expressed
CTPS1	CTPS1	P17812	P17812	CTP synthase 1	31.3355	31.3962	31.048	30.8411	30.7811	30.8591	31.1527	31.1452	31.142	30.9808	31.0409	31.0282		+	t4_t1	1.76953	0.130232	0.432784	3.93712	3.75037	0.0102278	0.319536	13.4326	no_change	over_expressed
ITGB5	ITGB5	P18084;V9GZ57;H7C4W1	P18084	Integrin beta-5;Integrin beta	26.8398	26.3757	27.1334	26.9884	27.0164	26.7133	27.4301	27.5175	27.7078	27.6598	27.2512	27.3169		+	t4_t1	0.196378	0.783658	-0.123077	-0.511033	2.15415	0.0389422	0.645768	5.09394	no_change	over_expressed
VCL	VCL	P18206;Q5JQ13	P18206	Vinculin	33.793	33.7046	33.5406	33.2371	33.2423	33.1883	33.7458	33.8249	33.7718	33.3827	33.3886	33.5086		+	t4_t1	2.41559	0.0959086	0.456872	6.01776	4.37026	0.0186667	0.558238	19.2827	no_change	over_expressed
SON	SON	P18583	P18583	Protein SON	30.9039	30.8458	30.4664	30.678	30.724	30.8878	30.4786	30.351	30.3644	30.9788	30.56	30.7891		+	t4_t1	0.0560764	0.932502	-0.0245622	-0.162396	2.07616	0.0430447	-0.365255	-4.84141	no_change	under_expressed
RCC1	RCC1	P18754;C9JW69;C9JRH2;C9JMJ4;C9J3R0;C9JQZ4	P18754	Regulator of chromosome condensation	30.9817	30.9423	31.0307	31.0679	31.1207	31.1264	30.817	30.8045	30.7832	31.3487	30.8594	30.7292		+	t4_t1	1.71864	0.137543	-0.120144	-3.79935	3.86872	0.00777778	-0.303444	-14.3965	no_change	under_expressed
HK1	HK1	P19367	P19367	Hexokinase-1	31.4985	31.402	31.3352	31.3222	31.3061	31.1967	31.5656	31.7193	31.7682	31.6519	31.5167	31.4177		+	t4_t1	1.04272	0.248724	0.13689	2.2198	2.31092	0.0321155	0.409391	5.63287	no_change	over_expressed
GGT1;GGT3P;GGT2	GGT1	P19440;A6NGU5;E7ET76;B5MCK8;P36268	P19440	Gamma-glutamyltranspeptidase 1;Gamma-glutamyltranspeptidase 1 heavy chain;Gamma-glutamyltranspeptidase 1 light chain;Putative gamma-glutamyltranspeptidase 3;Putative gamma-glutamyltranspeptidase 3 heavy chain;Putative gamma-glutamyltranspeptidase 3 light chain;Inactive gamma-glutamyltranspeptidase 2	27.359	27.15	26.7117	27.9971	28.256	27.5436	26.6027	26.2993	25.9447	25.4554	26.3463	27.1905		+	t4_t1	1.41621	0.174311	-0.858683	-3.04133	2.37117	0.0310366	-1.65002	-5.85185	no_change	under_expressed
SRM	SRM	P19623	P19623	Spermidine synthase	29.3234	29.3588	29.3429	29.0813	28.9954	29.162	29.5452	29.3679	29.599	29.2009	29.429	29.2884		+	t4_t1	2.22483	0.102678	0.262168	5.33159	2.12778	0.0397529	0.424486	5.00745	no_change	over_expressed
ATP2B1	ATP2B1	P20020;E7ERY9	P20020	Plasma membrane calcium-transporting ATPase 1;Calcium-transporting ATPase	30.2715	29.9064	31.0602	30.9263	30.9287	30.7195	31.3626	31.2026	31.4378	31.5834	31.026	30.9673		+	t4_t1	0.570114	0.470838	-0.445471	-1.28206	2.08039	0.0427437	0.476144	4.85485	no_change	over_expressed
RAB3A	RAB3A	P20336;S4R3Q3	P20336	Ras-related protein Rab-3A	26.6168	26.1746	26.4728	26.0028	26.2987	26.2646	26.8738	26.6751	26.7829	26.7913	26.4553	26.2875		+	t4_t1	0.657312	0.418643	0.232717	1.45203	2.23459	0.034162	0.588585	5.36505	no_change	over_expressed
PTN	PTN	P21246;C9JR52	P21246	Pleiotrophin	26.1172	26.215	26.9318	27.0974	26.6565	26.7954	28.8721	28.2654	28.5386	27.3384	27.2524	26.3397		+	t4_t1	0.675873	0.408878	-0.428438	-1.48819	2.84139	0.0161467	1.70894	7.82377	no_change	over_expressed
CSRP1	CSRP1	P21291;E9PS42;E9PND2;E9PP21	P21291	Cysteine and glycine-rich protein 1	31.6113	31.6404	31.1775	29.9066	30.3502	30.093	31.9853	31.8772	31.6763	31.5752	30.9557	30.655		+	t4_t1	2.63348	0.0744375	1.35985	6.89043	3.41074	0.00962759	1.72971	10.9985	no_change	over_expressed
GPD1	GPD1	P21695	P21695	Glycerol-3-phosphate dehydrogenase [NAD(+)], cytoplasmic	29.9987	29.5272	29.1717	29.3107	29.5422	29.2441	27.9171	27.7855	27.8488	30.2241	29.6752	29.9499		+	t4_t1	0.32072	0.657632	0.200223	0.782148	3.99072	0.00949153	-1.51517	-15.4601	no_change	under_expressed
BGN	BGN	P21810	P21810	Biglycan	30.7386	30.4675	29.7431	29.3511	29.2333	28.7562	30.8331	30.7226	31.0032	30.5522	31.0338	30.3331		+	t4_t1	1.58528	0.154361	1.20289	3.45294	3.02235	0.0126178	1.73942	8.72675	no_change	over_expressed
TGM2	TGM2	P21980	P21980	Protein-glutamine gamma-glutamyltransferase 2	31.7015	31.6552	31.4085	31.1034	30.9686	31.1054	31.8729	31.4898	31.9785	31.1019	30.8486	31.0721		+	t4_t1	2.18903	0.0978084	0.529269	5.21015	2.01405	0.0465464	0.721284	4.6472	no_change	over_expressed
GART	GART	P22102	P22102	Trifunctional purine biosynthetic protein adenosine-3;Phosphoribosylamine--glycine ligase;Phosphoribosylformylglycinamidine cyclo-ligase;Phosphoribosylglycinamide formyltransferase	31.8233	31.7608	31.7909	31.4777	31.4849	31.6367	31.7787	31.8397	31.9321	32.2575	31.8097	31.6956		+	t4_t1	2.03408	0.103299	0.258558	4.7092	2.01037	0.046755	0.317057	4.63589	no_change	over_expressed
SCP2	SCP2	P22307	P22307	Non-specific lipid-transfer protein	31.6307	31.5767	31.1133	31.2928	31.453	31.5472	30.9773	30.9719	30.9239	31.9017	31.3837	31.5176		+	t4_t1	0.0170658	0.975853	0.00926463	0.0514062	2.46694	0.0281909	-0.473265	-6.21443	no_change	under_expressed
ENPP1	ENPP1	P22413	P22413	Ectonucleotide pyrophosphatase/phosphodiesterase family member 1;Alkaline phosphodiesterase I;Nucleotide pyrophosphatase	24.5743	25.9101	26.8333	26.2509	26.4831	25.8472	27.7626	27.4583	27.1909	27.2073	26.8479	27.3024		+	t4_t1	0.244105	0.730619	-0.421198	-0.617999	2.16711	0.0377833	1.27685	5.13686	no_change	over_expressed
PRKACB	PRKACB	P22694;A0A0A0MS54;A0A087WVC4;B1APG2;B1APF8;B1APF9;B1APG3;B1APF7;B1APG1;B1APG0	P22694	cAMP-dependent protein kinase catalytic subunit beta	27.0448	27.3491	27.4762	27.216	27.295	27.0658	27.7875	27.9352	27.6728	27.5833	27.7447	27.3273		+	t4_t1	0.270913	0.704083	0.097784	0.676359	2.40509	0.0303043	0.606251	5.9782	no_change	over_expressed
ITGA6	ITGA6	P23229	P23229	Integrin alpha-6;Integrin alpha-6 heavy chain;Integrin alpha-6 light chain;Processed integrin alpha-6	28.7791	27.5054	28.9312	30.1099	30.1141	30.227	28.3997	28.3036	28.8124	28.6288	28.8463	29.2265		+	t4_t1	1.73623	0.135881	-1.74507	-3.8466	3.28929	0.0107952	-1.64509	-10.2347	no_change	under_expressed
GLDC	GLDC	P23378	P23378	Glycine dehydrogenase (decarboxylating), mitochondrial	29.4684	29.1914	28.7665	29.4111	29.4912	29.4201	27.7381	27.4554	27.9633	26.4143	28.6397	28.4079		+	t4_t1	0.657464	0.418596	-0.298709	-1.45232	3.49335	0.00849612	-1.72183	-11.5485	no_change	under_expressed
WARS	WARS	P23381	P23381	Tryptophan--tRNA ligase, cytoplasmic;T1-TrpRS;T2-TrpRS	31.7571	31.9861	31.5768	31.2279	31.2457	31.3988	31.6625	31.8229	31.6243	31.4997	31.2488	31.3435		+	t4_t1	1.68271	0.140109	0.482526	3.70397	2.14387	0.0386308	0.412417	5.06009	no_change	over_expressed
AHCY	AHCY	P23526	P23526	Adenosylhomocysteinase	33.5889	33.5417	33.318	33.4487	33.3517	33.3801	33.1821	33.1558	33.2077	33.4679	33.1915	33.551		+	t4_t1	0.432685	0.564438	0.0893491	1.0109	2.54242	0.0261048	-0.211631	-6.5134	no_change	under_expressed
NR2F2	NR2F2	P24468	P24468	COUP transcription factor 2	29.9894	29.9068	29.7198	29.4161	29.4127	29.2804	30.0583	29.9986	29.9618	29.9351	29.6876	29.3987		+	t4_t1	2.27218	0.099157	0.502312	5.49563	3.56698	0.00821818	0.636506	12.0607	no_change	over_expressed
IGFBP5	IGFBP5	P24593	P24593	Insulin-like growth factor-binding protein 5	29.8745	29.6465	29.7127	29.5459	29.4675	29.525	30.3976	29.9478	30.2699	29.3378	29.7946	29.3301		+	t4_t1	1.49649	0.163341	0.231749	3.23319	2.15462	0.039061	0.692311	5.09551	no_change	over_expressed
MPST	MPST	P25325;B1AH49	P25325	3-mercaptopyruvate sulfurtransferase;Sulfurtransferase	31.8645	31.825	31.5482	31.685	31.7146	31.8017	31.3237	31.4037	31.4226	31.4268	31.2763	31.366		+	t4_t1	0.0389969	0.951375	0.0121123	0.114821	2.78591	0.0176426	-0.350449	-7.56433	no_change	under_expressed
LAMA1	LAMA1	P25391	P25391	Laminin subunit alpha-1	32.6952	32.5459	32.2309	32.7559	32.8411	32.538	32.1073	32.0049	32.1292	31.9965	31.9938	32.3068		+	t4_t1	0.604005	0.452386	-0.22099	-1.34819	2.52378	0.0263372	-0.63119	-6.43847	no_change	under_expressed
HMGB2	HMGB2	P26583;D6R9A6	P26583	High mobility group protein B2	33.7652	34.2083	34.0851	34.1917	34.2945	34.339	33.687	33.8279	33.5049	34.1323	33.8818	33.8698		+	t4_t1	0.853583	0.321614	-0.255501	-1.83695	2.36595	0.0311631	-0.601795	-5.83262	no_change	under_expressed
CNTFR	CNTFR	P26992;Q5T8H6	P26992	Ciliary neurotrophic factor receptor subunit alpha	29.3988	29.0037	29.7915	29.5235	29.2793	29.2448	30.0354	29.9255	30.3272	30.4796	29.579	29.7221		+	t4_t1	0.0700092	0.917985	0.0487912	0.20016	2.13401	0.0393531	0.746811	5.02778	no_change	over_expressed
APEX1	APEX1	P27695;G3V3M6;G3V5Q1;A0A0C4DGK8;G3V3C7;H7C4A8;G3V5M0;G3V359	P27695	DNA-(apurinic or apyrimidinic site) lyase;DNA-(apurinic or apyrimidinic site) lyase, mitochondrial	33.2625	33.2559	33.066	32.9486	33.0549	33.1188	32.7327	32.7709	32.6689	33.1781	32.8584	32.7706		+	t4_t1	0.882203	0.311629	0.15402	1.8939	2.26533	0.0327079	-0.31662	-5.47164	no_change	under_expressed
PSM8;PSMB8	PSM8	X5D2R7;P28062;Q5JNW7;A0A140T998	X5D2R7	Proteasome subunit beta type;Proteasome subunit beta type-8	27.7011	27.2728	27.3325	26.9164	26.4081	26.4894	27.554	27.4046	27.6229	25.4739	28.0929	27.871		+	t4_t1	1.79834	0.128393	0.830841	4.01658	2.24971	0.0332773	0.922555	5.41728	no_change	over_expressed
PSMB4	PSMB4	P28070	P28070	Proteasome subunit beta type-4	31.1161	31.317	31.0563	31.2825	31.2765	31.2308	30.9978	30.971	30.95	29.2845	30.8835	31.2043		+	t4_t1	0.55065	0.481273	-0.100175	-1.24401	3.76783	0.0104935	-0.290354	-13.5708	no_change	under_expressed
CRABP2	CRABP2	P29373;Q5SYZ4	P29373	Cellular retinoic acid-binding protein 2	32.3117	32.2406	32.3592	32.5751	32.4204	32.6391	32.0062	32.0435	32.1118	32.6193	32.202	32.1226		+	t4_t1	1.51557	0.163053	-0.241034	-3.2797	2.61894	0.0231979	-0.491027	-6.82899	no_change	under_expressed
RBMS1	RBMS1	P29558;E7ETU5;F6Y5H0	P29558	RNA-binding motif, single-stranded-interacting protein 1	28.8411	29.0911	28.8839	28.8459	28.9449	28.9614	28.415	28.5932	28.3184	28.8137	28.5513	28.7961		+	t4_t1	0.0890014	0.897742	0.0213273	0.250278	2.24125	0.0336506	-0.475229	-5.38802	no_change	under_expressed
CRABP1	CRABP1	P29762;B5MCB5	P29762	Cellular retinoic acid-binding protein 1	34.1544	33.8017	33.7829	33.0007	32.8774	32.3935	33.7012	33.9031	33.8542	34.9021	34.4228	34.3349		+	t4_t1	2.1935	0.0997187	1.15584	5.22519	2.25826	0.0333356	1.06235	5.44698	no_change	over_expressed
MARCKS	MARCKS	P29966	P29966	Myristoylated alanine-rich C-kinase substrate	32.7251	32.6456	32.4201	31.9242	31.7476	31.6651	32.6553	32.4301	32.4538	33.302	31.9932	31.7461		+	t4_t1	2.62824	0.0755659	0.817938	6.86823	2.66329	0.0215056	0.734074	7.01788	no_change	over_expressed
ALDH4A1	ALDH4A1	P30038	P30038	Delta-1-pyrroline-5-carboxylate dehydrogenase, mitochondrial	30.1816	29.9769	29.5911	29.9037	29.9757	29.9167	29.3253	29.3815	29.5479	29.8489	29.7588	30.0427		+	t4_t1	0.0298239	0.963163	-0.0154692	-0.0886342	2.72739	0.0193136	-0.513776	-7.29904	no_change	under_expressed
PRDX6	PRDX6	P30041	P30041	Peroxiredoxin-6	34.5185	34.3568	34.0676	34.1572	34.3282	34.2726	33.8082	33.9028	33.7443	33.8396	33.8837	34.0086		+	t4_t1	0.164335	0.814385	0.0616353	0.436563	2.50557	0.0269238	-0.434263	-6.36594	no_change	under_expressed
DDT;DDTL	DDT	P30046;B5MC82;A6NHG4;J3KQ18	P30046	D-dopachrome decarboxylase;D-dopachrome decarboxylase-like protein	31.1097	30.7984	31.0122	31.0649	31.0806	31.0219	30.8301	30.9255	30.7838	29.3753	30.5569	30.9902		+	t4_t1	0.368169	0.617036	-0.0823867	-0.880357	2.00732	0.0471135	-0.209341	-4.62653	no_change	under_expressed
PEBP1	PEBP1	P30086	P30086	Phosphatidylethanolamine-binding protein 1;Hippocampal cholinergic neurostimulating peptide	33.7385	33.7317	33.4122	33.4422	33.5204	33.6836	33.2426	33.1869	33.1845	30.7572	32.9947	33.3637		+	t4_t1	0.24056	0.732175	0.0787226	0.610196	2.02284	0.0458663	-0.344082	-4.67433	no_change	under_expressed
ADSL	ADSL	P30566;A0A1B0GWJ0;A0A1B0GTJ7;A0A0A6YY92;A0A1B0GWF8;A0A096LNY6;A0A1B0GTG9	P30566	Adenylosuccinate lyase	30.4787	30.4587	30.2816	30.513	30.4123	30.3563	30.1633	30.0967	30.1659	30.608	30.3534	30.6165		+	t4_t1	0.0961015	0.889743	-0.0208467	-0.268643	2.29557	0.0323986	-0.285191	-5.57815	no_change	under_expressed
CORO1A	CORO1A	P31146;H3BRY3	P31146	Coronin-1A;Coronin	26.7562	27.2692	26.9442	26.3795	26.4398	26.682	27.9644	27.6789	27.5131	27.842	27.4493	27.6664		+	t4_t1	1.30257	0.19635	0.489418	2.77992	2.78685	0.0178101	1.21834	7.56865	no_change	over_expressed
GDI1	GDI1	P31150	P31150	Rab GDP dissociation inhibitor alpha	32.2503	32.0817	31.7043	31.3008	31.3026	31.39	31.8344	31.9774	31.7819	31.1936	31.5505	31.8919		+	t4_t1	1.84579	0.122218	0.680922	4.14977	2.91014	0.0147845	0.533401	8.15634	no_change	over_expressed
PRKAR2B	PRKAR2B	P31323	P31323	cAMP-dependent protein kinase type II-beta regulatory subunit	29.4008	29.3144	29.9265	29.0912	28.5725	28.8598	29.8773	29.9639	30.1386	29.0469	28.865	29.1074		+	t4_t1	1.35739	0.182952	0.706086	2.90462	2.62022	0.0232577	1.15211	6.83439	no_change	over_expressed
AKT1	AKT1	P31749	P31749	RAC-alpha serine/threonine-protein kinase	29.5561	29.5046	29.2442	28.6437	28.873	28.8538	29.2748	29.273	29.2746	28.9987	29.2037	29.3169		+	t4_t1	2.22037	0.103303	0.644772	5.31633	2.56127	0.0263081	0.483954	6.58994	no_change	over_expressed
S100A11	S100A11	P31949	P31949	Protein S100-A11;Protein S100-A11, N-terminally processed	32.3697	32.4272	32.2694	31.9645	32.0055	31.7489	32.6278	32.9481	32.4784	31.993	32.4151	32.3909		+	t4_t1	2.089	0.101553	0.449151	4.88231	2.08593	0.0425779	0.778491	4.8725	no_change	over_expressed
GBP1	GBP1	P32455	P32455	Interferon-induced guanylate-binding protein 1	26.4292	26.3953	26.9595	25.7638	25.0776	25.139	28.5534	28.2642	29.1934	28.3556	28.9557	27.9938		+	t4_t1	1.94679	0.109645	1.2679	4.4435	3.16724	0.013	3.34359	9.51748	no_change	over_expressed
CTH	CTH	P32929	P32929	Cystathionine gamma-lyase	27.7028	27.4072	27.2726	27.3254	27.5418	27.543	26.5491	26.6249	26.3821	26.3559	26.7493	27.1014		+	t4_t1	0.021024	0.972525	-0.00921949	-0.0630608	3.1357	0.0122909	-0.951401	-9.33991	no_change	under_expressed
CSTF2	CSTF2	P33240;E7EWR4;E9PID8	P33240	Cleavage stimulation factor subunit 2	29.669	29.8018	29.4825	29.5532	29.5604	29.5223	29.0843	29.2903	29.238	29.5196	29.4707	29.3957		+	t4_t1	0.494599	0.522278	0.105835	1.1339	2.25068	0.0332365	-0.341099	-5.42065	no_change	under_expressed
EPHX2	EPHX2	P34913;E5RFU2;E5RFH6	P34913	Bifunctional epoxide hydrolase 2;Cytosolic epoxide hydrolase 2;Lipid-phosphate phosphatase	28.7306	28.2074	28.1166	28.8012	29.062	28.8011	28.1564	27.869	28.0783	28.5487	28.4129	28.9399		+	t4_t1	1.20004	0.213986	-0.536568	-2.55321	2.65615	0.0209753	-0.853512	-6.98719	no_change	under_expressed
CTNNA1	CTNNA1	P35221;G3XAM7	P35221	Catenin alpha-1	32.3511	32.5202	32.4292	32.2653	32.2251	32.1841	32.4834	32.5418	32.5443	32.7272	32.5433	32.5531		+	t4_t1	1.73784	0.135801	0.208647	3.85095	3.20037	0.0125306	0.298319	9.70736	no_change	over_expressed
CTNNB1	CTNNB1	P35222;B4DGU4	P35222	Catenin beta-1	32.3746	32.2397	32.2558	31.9802	32.114	31.9577	32.2605	32.3238	32.2864	32.1079	32.1839	32.2675		+	t4_t1	1.86807	0.118542	0.272731	4.21336	2.19653	0.0364274	0.272903	5.2354	no_change	over_expressed
FBN1	FBN1	P35555	P35555	Fibrillin-1	30.2399	29.2291	30.9743	30.0812	30.0711	29.8066	32.8225	31.5681	32.6996	31.4618	30.2685	29.8677		+	t4_t1	0.114053	0.869311	0.161472	0.314252	2.35953	0.0313548	2.37711	5.80901	no_change	over_expressed
PCK1	PCK1	P35558	P35558	Phosphoenolpyruvate carboxykinase, cytosolic [GTP]	28.9933	28.5366	28.3659	29.5544	29.7886	29.6715	27.2949	26.5262	27.6073	26.9313	27.0239	28.184		+	t4_t1	2.19229	0.0989457	-1.03958	-5.22113	2.8159	0.0164416	-2.52869	-7.70361	no_change	under_expressed
MYH9	MYH9	P35579	P35579	Myosin-9	36.1077	36.0619	35.9416	35.8635	35.8861	35.9026	36.0372	36.062	35.9985	36.473	36.0333	36.212		+	t4_t1	1.40311	0.174999	0.153025	3.01061	2.6238	0.0235	0.148483	6.84948	no_change	over_expressed
MYH10	MYH10	P35580	P35580	Myosin-10	35.0973	34.9332	35.0363	34.6809	34.6373	34.5189	35.2299	35.2174	35.2027	35.5686	35.0088	35.1245		+	t4_t1	2.41629	0.0964598	0.409896	6.02041	3.60347	0.00869231	0.604332	12.3225	no_change	over_expressed
TIMP3	TIMP3	P35625	P35625	Metalloproteinase inhibitor 3	24.9683	25.6162	25.4967	25.0016	24.6218	24.8729	25.7855	25.6851	26.1491	24.7523	26.0283	25.3467		+	t4_t1	1.08853	0.23833	0.528273	2.31527	2.35526	0.0314113	1.04113	5.79336	no_change	over_expressed
ETFB	ETFB	P38117;M0QY67	P38117	Electron transfer flavoprotein subunit beta	31.7949	31.676	31.747	31.8488	31.889	31.9869	31.4428	31.4605	31.451	31.9579	31.4825	31.8752		+	t4_t1	1.46211	0.16913	-0.168893	-3.15024	3.41956	0.00983099	-0.456809	-11.056	no_change	under_expressed
RPL3	RPL3	P39023;G5E9G0;H7C422;B5MCW2;H7C3M2	P39023	60S ribosomal protein L3	33.3615	33.4431	33.5092	33.4022	33.3982	33.3663	33.5406	33.4983	33.4722	33.4173	33.5227	33.6247		+	t4_t1	0.482079	0.528295	0.0490316	1.10917	2.1266	0.0399765	0.114812	5.00359	no_change	over_expressed
ANP32A	ANP32A	P39687;H0YN26	P39687	Acidic leucine-rich nuclear phosphoprotein 32 family member A	33.5973	33.6154	33.5115	33.7169	33.6359	33.5972	32.9955	33.2898	33.1544	33.0239	33.3348	33.1479		+	t4_t1	0.722497	0.386725	-0.0752665	-1.57912	2.26433	0.0326518	-0.503448	-5.46816	no_change	under_expressed
TXLNA	TXLNA	P40222	P40222	Alpha-taxilin	30.4015	30.0665	30.0742	29.7457	29.6217	29.8953	30.2894	30.1216	30.2676	30.4543	30.2563	30.1928		+	t4_t1	1.45794	0.168381	0.42651	3.14027	2.11529	0.0409621	0.472013	4.96687	no_change	over_expressed
PBX1	PBX1	P40424;H0YLF5;H0YKH1	P40424	Pre-B-cell leukemia transcription factor 1	30.0785	29.9574	29.9333	29.1408	29.1141	28.7421	29.8843	30.0088	30.0439	30.3543	30.0619	30.0124		+	t4_t1	2.72038	0.0711858	0.99072	7.26783	2.68845	0.0199083	0.97998	7.12706	no_change	over_expressed
STAT3	STAT3	P40763;G8JLH9	P40763	Signal transducer and activator of transcription 3;Signal transducer and activator of transcription	30.7395	30.5421	30.6293	29.8084	29.9319	29.6005	30.96	30.9187	31.0154	30.7935	30.8582	30.8461		+	t4_t1	2.79992	0.0673267	0.856736	7.6291	3.52484	0.00913333	1.18448	11.765	no_change	over_expressed
MDH1	MDH1	P40925;B9A041;C9JF79;B8ZZ51	P40925	Malate dehydrogenase, cytoplasmic;Malate dehydrogenase	33.4213	33.2818	33.361	33.3505	33.2483	33.2813	33.0734	32.9897	32.9259	32.5604	33.0895	33.3936		+	t4_t1	0.537357	0.492039	0.0613569	1.21797	2.32539	0.0316073	-0.297009	-5.68483	no_change	under_expressed
UBA7	UBA7	P41226	P41226	Ubiquitin-like modifier-activating enzyme 7	28.6103	27.7309	27.7139	25.8652	26.8722	25.4888	28.5029	29.2369	28.4955	28.2077	28.1604	28.1175		+	t4_t1	1.72787	0.136109	1.94297	3.82411	2.28893	0.0325009	2.66973	5.55464	no_change	over_expressed
STAT6	STAT6	P42226	P42226	Signal transducer and activator of transcription 6	28.5689	28.1853	27.8174	27.4658	27.5546	27.4467	27.7897	27.872	27.9615	26.8174	27.3153	27.062		+	t4_t1	1.48129	0.166546	0.701494	3.19636	2.52779	0.026359	0.385368	6.45453	no_change	over_expressed
ACAA2	ACAA2	P42765;A0A0B4J2A4;K7EME0	P42765	3-ketoacyl-CoA thiolase, mitochondrial	33.7782	33.673	33.5027	33.3641	33.5032	33.4095	33.0752	33.0602	33.1006	33.4193	33.4173	33.7742		+	t4_t1	1.17781	0.219685	0.225742	2.5051	2.90704	0.0146807	-0.346938	-8.14106	no_change	under_expressed
PRCP	PRCP	P42785;E9PQB5;E9PL85;E9PQN3;E9PKN6;E9PIG4	P42785	Lysosomal Pro-X carboxypeptidase	31.5252	31.548	31.0906	30.8215	30.9337	30.8289	31.4164	31.5863	31.2799	30.3648	30.9822	31.2827		+	t4_t1	1.57925	0.15376	0.526545	3.43775	2.38743	0.0303175	0.566163	5.91212	no_change	over_expressed
NAMPT	NAMPT	P43490;A0A0C4DFS8	P43490	Nicotinamide phosphoribosyltransferase	31.0389	30.9782	30.8573	31.0746	31.0193	31.1155	30.8325	30.8115	30.696	31.2631	30.7928	30.7462		+	t4_t1	0.862401	0.318223	-0.111656	-1.85447	2.33208	0.0318972	-0.289817	-5.70901	no_change	under_expressed
ACADSB	ACADSB	P45954	P45954	Short/branched chain specific acyl-CoA dehydrogenase, mitochondrial	29.5243	29.2692	28.8798	29.2504	29.2935	29.2841	28.8425	28.6777	28.6861	28.9363	28.5774	28.918		+	t4_t1	0.0983113	0.887488	-0.0515283	-0.27432	3.216	0.0127917	-0.540538	-9.79819	no_change	under_expressed
CBX5	CBX5	P45973	P45973	Chromobox protein homolog 5	32.902	32.9199	32.7286	32.5217	32.5	32.6903	32.1269	32.1905	32.0958	32.345	32.3878	32.5943		+	t4_t1	1.50866	0.163159	0.279495	3.26282	2.5466	0.0259713	-0.432912	-6.53029	no_change	under_expressed
MKI67	MKI67	P46013	P46013	Antigen KI-67	24.4919	23.8399	24.5089	26.0586	25.8005	26.1393	25.0944	24.1759	24.5301	26.5159	26.2397	25.8595		+	t4_t1	2.67812	0.0703279	-1.71923	-7.08207	2.09057	0.0423704	-1.39931	-4.88731	no_change	under_expressed
CDKN1B	CDKN1B	P46527;E7ES52;H7C2T1	P46527	Cyclin-dependent kinase inhibitor 1B	27.9182	27.1452	27.1758	27.9795	28.3319	27.7106	25.977	26.1053	25.6982	26.6769	26.6391	26.7993		+	t4_t1	0.893115	0.30814	-0.594259	-1.91569	3.18476	0.0134527	-2.08049	-9.61744	no_change	under_expressed
GNPDA1	GNPDA1	P46926;D6R9P4;D6RFF8;D6RAY7	P46926	Glucosamine-6-phosphate isomerase 1;Glucosamine-6-phosphate isomerase	31.6372	31.5449	31.4655	31.214	31.3804	31.2865	30.8267	31.0028	30.8878	29.6761	30.7096	31.0983		+	t4_t1	1.67977	0.139775	0.255564	3.69624	2.27123	0.0329391	-0.387826	-5.49231	no_change	under_expressed
UTRN	UTRN	P46939	P46939	Utrophin	31.4057	31.3678	31.1754	31.6558	31.4402	31.5733	31.0722	30.8992	31.0951	31.2263	30.8011	31.1153		+	t4_t1	1.18803	0.216448	-0.240147	-2.52718	2.42699	0.0290453	-0.534309	-6.06098	no_change	under_expressed
IQGAP1	IQGAP1	P46940;A0A0J9YXZ5;H0YLE8	P46940	Ras GTPase-activating-like protein IQGAP1	31.3233	30.921	31.4212	31.5576	31.3991	31.3485	31.8282	31.7873	31.9719	31.9762	31.6185	31.5691		+	t4_t1	0.573273	0.46979	-0.213199	-1.28823	2.14758	0.0385607	0.427441	5.07229	no_change	over_expressed
LSS	LSS	P48449;A0A0G2JQD0	P48449	Lanosterol synthase	28.4075	28.6968	29.0319	28.75	28.7234	29.0351	29.2663	29.3274	29.3746	28.4072	28.893	28.9751		+	t4_t1	0.236828	0.738112	-0.12409	-0.601957	2.01607	0.0466045	0.486638	4.65342	no_change	over_expressed
NES	NES	P48681	P48681	Nestin	33.8677	33.8867	33.4579	33.697	33.8194	33.999	33.3783	33.428	33.2756	34.5215	33.9211	34.1049		+	t4_t1	0.241237	0.732554	-0.100984	-0.611687	2.07863	0.0427584	-0.477807	-4.84926	no_change	under_expressed
MARCKSL1	MARCKSL1	P49006	P49006	MARCKS-related protein	32.0279	31.6518	31.3247	30.697	30.969	30.8289	31.5789	31.5409	31.4677	32.1392	30.9835	30.7913		+	t4_t1	1.73385	0.136173	0.836476	3.84018	2.91912	0.0145053	0.697529	8.2007	no_change	over_expressed
ALDH9A1	ALDH9A1	P49189	P49189	4-trimethylaminobutyraldehyde dehydrogenase	32.8542	32.8396	32.4647	32.4816	32.5453	32.627	32.3142	32.3688	32.3292	32.3512	32.3317	32.5047		+	t4_t1	0.555049	0.479421	0.168157	1.25262	2.04416	0.0440054	-0.213937	-4.74062	no_change	under_expressed
NASP	NASP	P49321	P49321	Nuclear autoantigenic sperm protein	33.3538	33.4587	33.0387	33.1345	33.1628	33.2688	32.7426	32.8686	32.6794	33.3593	32.8836	32.8963		+	t4_t1	0.289465	0.685555	0.0949923	0.716133	2.45359	0.0284786	-0.425171	-6.16278	no_change	under_expressed
FASN	FASN	P49327;A0A0U1RQF0	P49327	Fatty acid synthase;[Acyl-carrier-protein] S-acetyltransferase;[Acyl-carrier-protein] S-malonyltransferase;3-oxoacyl-[acyl-carrier-protein] synthase;3-oxoacyl-[acyl-carrier-protein] reductase;3-hydroxyacyl-[acyl-carrier-protein] dehydratase;Enoyl-[acyl-carrier-protein] reductase;Oleoyl-[acyl-carrier-protein] hydrolase	33.4659	33.4432	33.4392	33.3785	33.2829	33.3334	33.5524	33.5361	33.6638	33.7248	33.5591	33.5503		+	t4_t1	1.82351	0.125479	0.117828	4.08687	2.18081	0.0371276	0.2525	5.18257	no_change	over_expressed
AMPH	AMPH	P49418	P49418	Amphiphysin	27.0055	27.3547	25.7413	25.3227	24.0689	25.0299	28.3171	27.9309	28.034	27.7835	24.4447	27.5964		+	t4_t1	1.42285	0.172795	1.89332	3.05696	2.93955	0.0143768	3.28684	8.30246	no_change	over_expressed
PPM1F	PPM1F	P49593;A8MX49;B5MCT7	P49593	Protein phosphatase 1F	28.7194	29.3545	28.8916	28.6778	28.677	28.6695	28.8609	29.0497	28.9721	27.6012	28.967	28.6987		+	t4_t1	0.760986	0.367888	0.313765	1.65442	2.19134	0.0367822	0.286158	5.21792	no_change	over_expressed
HINT1	HINT1	P49773	P49773	Histidine triad nucleotide-binding protein 1	33.0761	32.6772	32.5261	32.6136	32.677	32.6635	32.0461	32.2024	32.1295	32.2761	32.3696	32.4954		+	t4_t1	0.261669	0.713816	0.108419	0.656359	3.36366	0.00981579	-0.525392	-10.6962	no_change	under_expressed
RANBP2	RANBP2	P49792	P49792	E3 SUMO-protein ligase RanBP2	31.9439	31.9858	31.8319	31.9194	31.9967	32.0236	31.7042	31.6757	31.6135	32.0059	31.6674	31.7983		+	t4_t1	0.461795	0.544901	-0.0593739	-1.06896	2.80754	0.0166282	-0.315446	-7.66456	no_change	under_expressed
GSK3B	GSK3B	P49841	P49841	Glycogen synthase kinase-3 beta	29.4164	29.4019	29.1194	29.3725	29.3947	29.3378	28.9423	29.0849	29.0953	29.9337	29.373	29.0677		+	t4_t1	0.221901	0.7525	-0.0557842	-0.568765	2.48689	0.0272035	-0.327525	-6.29229	no_change	under_expressed
LIG3	LIG3	P49916	P49916	DNA ligase 3	30.4867	30.379	30.6412	30.9213	30.7201	30.9007	30.5596	30.5074	30.549	31.2792	30.8121	30.7075		+	t4_t1	1.59318	0.154038	-0.345082	-3.47289	2.02711	0.045498	-0.308708	-4.68755	no_change	under_expressed
MRE11A	MRE11A	P49959;F8W7U8	P49959	Double-strand break repair protein MRE11A	30.3167	30.3232	30.0975	30.3335	30.18	30.2637	29.8447	29.9517	30.0025	30.0623	30.4509	30.2261		+	t4_t1	0.0528356	0.934025	-0.0132682	-0.153481	2.14763	0.0386186	-0.326098	-5.07247	no_change	under_expressed
GNAQ	GNAQ	P50148;B1AM21	P50148	Guanine nucleotide-binding protein G(q) subunit alpha	26.6705	26.7945	27.9284	28.0106	27.9662	27.6228	28.5632	28.6304	28.5149	28.251	27.8564	28.2122		+	t4_t1	0.813156	0.339474	-0.735414	-1.75697	2.28278	0.0322732	0.702988	5.53291	no_change	over_expressed
GATM	GATM	P50440	P50440	Glycine amidinotransferase, mitochondrial	32.1376	31.9723	31.809	31.4987	31.7299	31.372	30.8774	30.8072	30.791	31.2589	31.2864	31.9866		+	t4_t1	1.44507	0.169928	0.439425	3.10958	2.55266	0.0260962	-0.708324	-6.5549	no_change	under_expressed
SERPINH1	SERPINH1	P50454;E9PPV6;E9PR70;E9PKH2	P50454	Serpin H1	34.5329	34.4716	34.2162	33.7898	33.8529	33.7334	34.6031	34.7458	34.6481	33.7809	34.4979	34.3661		+	t4_t1	2.40377	0.0960447	0.614852	5.97325	4.05376	0.0109804	0.873651	16.0393	no_change	over_expressed
PDLIM4	PDLIM4	P50479	P50479	PDZ and LIM domain protein 4	29.2579	29.6086	29.0811	28.8738	28.7164	28.784	29.2367	29.3592	29.4632	29.574	29.2503	29.1974		+	t4_t1	1.50177	0.164213	0.524462	3.24601	2.66831	0.0214886	0.561626	7.03957	no_change	over_expressed
LRBA	LRBA	P50851	P50851	Lipopolysaccharide-responsive and beige-like anchor protein	30.1807	30.2001	30.0965	30.2188	30.3255	30.0952	29.772	29.785	29.6285	30.4729	29.9642	30.113		+	t4_t1	0.297603	0.678448	-0.054088	-0.733436	2.36172	0.0313511	-0.48466	-5.81706	no_change	under_expressed
BCAM	BCAM	P50895;A0A087WXM8;K7ENU8	P50895	Basal cell adhesion molecule	31.8585	31.1877	32.1791	33.0607	33.1538	33.1043	31.8992	31.307	31.9627	32.5283	32.1246	32.4249		+	t4_t1	2.01564	0.103275	-1.36453	-4.65211	2.55668	0.0260533	-1.38329	-6.57124	no_change	under_expressed
DUSP3	DUSP3	P51452;K7ES89	P51452	Dual specificity protein phosphatase 3	30.1353	29.8133	29.8284	29.9289	29.8526	29.7739	29.403	29.3184	29.3511	29.1479	29.4296	29.5339		+	t4_t1	0.257665	0.717744	0.0738646	0.647658	3.19541	0.0130964	-0.494294	-9.67869	no_change	under_expressed
GALK1	GALK1	P51570	P51570	Galactokinase	30.9261	31.0042	30.9586	30.9217	30.9237	30.953	30.6545	30.6488	30.7199	30.5518	30.7995	31.1177		+	t4_t1	0.534989	0.494499	0.0301011	1.21333	3.30971	0.0112704	-0.25845	-10.3595	no_change	under_expressed
ALDH5A1	ALDH5A1	P51649;C9J8Q5	P51649	Succinate-semialdehyde dehydrogenase, mitochondrial	30.6041	30.6548	30.4153	30.7405	30.7493	30.8151	30.3452	30.3099	30.2371	30.6833	30.3771	30.7972		+	t4_t1	1.28722	0.197321	-0.210229	-2.74545	3.54388	0.00969912	-0.470912	-11.8977	no_change	under_expressed
HDGF	HDGF	P51858	P51858	Hepatoma-derived growth factor	32.8658	32.7621	32.3639	32.5218	32.5498	32.6925	32.1532	32.2685	32.1995	32.6298	32.1624	32.3032		+	t4_t1	0.178148	0.801707	0.0758959	0.468958	2.43371	0.029029	-0.380969	-6.08655	no_change	under_expressed
CNN1	CNN1	P51911;B7Z7E1;K7ER02	P51911	Calponin-1;Calponin	27.9564	28.091	26.3703	25.8876	25.7174	25.6349	29.3816	29.0459	29.4856	26.7613	26.5144	27.7494		+	t4_t1	1.43933	0.171149	1.72595	3.09593	4.70306	0.0222857	3.55772	23.3875	no_change	over_expressed
KPNA2	KPNA2	P52292	P52292	Importin subunit alpha-1	29.1538	29.0827	29.098	28.8072	28.5721	28.5965	29.2287	29.1282	29.3428	29.9214	29.4707	29.0643		+	t4_t1	2.36488	0.0976082	0.452916	5.82868	2.39005	0.0302231	0.574643	5.9219	no_change	over_expressed
SMS	SMS	P52788;H7C2R7	P52788	Spermine synthase	31.4172	31.1936	30.7124	30.9478	31.3296	31.0759	30.3763	30.5575	30.2699	31.4004	30.9333	31.2903		+	t4_t1	0.0139967	0.980532	-0.00999514	-0.042302	2.16002	0.0381957	-0.716561	-5.11335	no_change	under_expressed
HK2	HK2	P52789;E9PB90	P52789	Hexokinase-2;Hexokinase	30.257	30.1601	29.9874	30.5581	30.338	30.5088	29.7349	29.929	30.0208	29.9031	29.6697	29.7798		+	t4_t1	1.49476	0.164145	-0.333456	-3.22899	2.226	0.0344499	-0.573411	-5.33557	no_change	under_expressed
THOP1	THOP1	P52888;K7EP46	P52888	Thimet oligopeptidase	31.0471	31.1163	30.9568	31.2891	30.9676	31.2452	30.5166	30.6011	30.6449	30.488	30.805	30.9307		+	t4_t1	0.502299	0.516817	-0.127244	-1.14908	2.24335	0.0336589	-0.579801	-5.39526	no_change	under_expressed
CRIP2	CRIP2	P52943;H0YHD8;H0YFA4	P52943	Cysteine-rich protein 2	30.6951	30.6909	30.4869	29.6242	29.9275	29.7567	30.4747	30.777	30.7258	30.4784	30.4802	30.6835		+	t4_t1	2.80859	0.0658	0.854843	7.66945	2.64543	0.0217219	0.889705	6.94128	no_change	over_expressed
ACLY	ACLY	P53396	P53396	ATP-citrate synthase	32.1294	32.149	32.2646	31.8758	31.7398	31.7892	32.0558	32.0783	32.2148	32.1782	32.1786	32.0059		+	t4_t1	2.55037	0.0790141	0.379376	6.54559	2.10862	0.0417565	0.314675	4.9453	no_change	over_expressed
SLC16A1	SLC16A1	P53985;Q5T8R5;Q5T8R3	P53985	Monocarboxylate transporter 1	29.3198	29.2758	30.1858	31.308	31.4108	31.1192	30.2346	29.7434	29.989	30.7841	30.0946	29.3037		+	t4_t1	2.26388	0.100996	-1.68556	-5.46659	2.83551	0.0163036	-1.29033	-7.79587	no_change	under_expressed
SUB1	SUB1	P53999	P53999	Activated RNA polymerase II transcriptional coactivator p15	32.5971	32.5123	32.3184	32.1965	32.1877	32.1901	31.7625	31.8686	31.6179	32.2687	31.8556	32.2584		+	t4_t1	1.58309	0.15384	0.284467	3.4474	2.43096	0.0292257	-0.441756	-6.07608	no_change	under_expressed
USP14	USP14	P54578;A6NJA2	P54578	Ubiquitin carboxyl-terminal hydrolase 14;Ubiquitin carboxyl-terminal hydrolase	31.9631	31.824	31.4916	31.7307	31.7214	31.6322	31.4809	31.5195	31.4577	31.7402	31.4209	31.4993		+	t4_t1	0.170966	0.808048	0.0648174	0.452172	2.34746	0.0313532	-0.208724	-5.76484	no_change	under_expressed
HSPA2	HSPA2	P54652	P54652	Heat shock-related 70 kDa protein 2	28.2533	28.5297	27.8987	27.8005	27.905	27.8452	28.9039	28.8529	28.7623	26.2792	27.1076	27.157		+	t4_t1	0.953244	0.281605	0.377017	2.03665	4.37108	0.0193103	0.989486	19.2918	no_change	over_expressed
NAGLU	NAGLU	P54802	P54802	Alpha-N-acetylglucosaminidase;Alpha-N-acetylglucosaminidase 82 kDa form;Alpha-N-acetylglucosaminidase 77 kDa form	29.0556	28.8539	28.9383	28.7492	28.5343	28.691	29.0614	29.1117	29.0038	28.7012	28.8702	29.2129		+	t4_t1	1.54543	0.156806	0.29107	3.35327	2.30695	0.0321149	0.400783	5.61868	no_change	over_expressed
SLC12A2	SLC12A2	P55011;G3XAL9	P55011	Solute carrier family 12 member 2	27.0114	26.7984	27.7305	28.1432	28.0864	28.0609	27.7152	27.7059	27.8474	28.5376	27.6611	27.277		+	t4_t1	1.49895	0.164125	-0.916789	-3.23916	2.55929	0.0262439	-0.340684	-6.58187	no_change	under_expressed
HADHB	HADHB	P55084;F5GZQ3;B5MD38	P55084	Trifunctional enzyme subunit beta, mitochondrial;3-ketoacyl-CoA thiolase	32.7252	32.5648	32.3306	32.4814	32.4783	32.4436	32.3501	32.389	32.374	31.5566	32.4173	32.6506		+	t4_t1	0.248939	0.726057	0.0724233	0.628605	2.36647	0.0312231	-0.0967293	-5.83451	no_change	under_expressed
ADK	ADK	P55263	P55263	Adenosine kinase	30.2412	30.1087	29.6602	29.8461	30.1317	30.0986	29.461	29.5134	29.3943	29.4425	29.7371	29.6785		+	t4_t1	0.0379842	0.951829	-0.0221208	-0.111953	2.38282	0.0307137	-0.569248	-5.895	no_change	under_expressed
LAMB2	LAMB2	P55268	P55268	Laminin subunit beta-2	31.5878	31.2352	31.1298	31.1434	31.4584	31.3328	30.4653	30.3953	30.5434	31.2932	31.3094	31.4986		+	t4_t1	0.0120719	0.982597	0.00606918	0.036562	2.94842	0.0141392	-0.84354	-8.347	no_change	under_expressed
CDH11	CDH11	P55287;H3BUU9	P55287	Cadherin-11	27.6139	27.0909	27.5229	26.6583	26.5602	26.6301	28.5794	28.8061	28.8525	28.0678	27.6847	27.8213		+	t4_t1	2.07517	0.101376	0.793048	4.83827	4.73758	0.026	2.12984	23.8598	no_change	over_expressed
HNRNPH2	HNRNPH2	P55795	P55795	Heterogeneous nuclear ribonucleoprotein H2	32.074	31.952	31.8386	31.4711	31.4476	31.6331	31.1483	31.1808	31.2584	31.3149	31.459	31.7089		+	t4_t1	2.09038	0.102225	0.437621	4.88673	2.06563	0.0435421	-0.321422	-4.80806	no_change	under_expressed
OXCT1	OXCT1	P55809;E9PDW2	P55809	Succinyl-CoA:3-ketoacid coenzyme A transferase 1, mitochondrial	30.2868	30.3334	30.0288	30.2037	30.1858	29.9839	29.505	29.6371	29.7543	29.9221	29.9801	30.1539		+	t4_t1	0.318846	0.658554	0.0918872	0.778221	2.08981	0.0424261	-0.492324	-4.8849	no_change	under_expressed
GFRA1	GFRA1	P56159	P56159	GDNF family receptor alpha-1	25.7703	26.1235	26.0565	25.6727	25.364	25.6072	27.2114	26.8332	26.7858	26.524	25.6869	25.9397		+	t4_t1	1.41476	0.173806	0.435503	3.03792	2.97853	0.0135281	1.39552	8.49978	no_change	over_expressed
ITGA1	ITGA1	P56199	P56199	Integrin alpha-1	28.8203	28.1589	29.4618	28.7393	28.9706	28.605	30.3369	29.9982	30.2705	30.114	29.5142	29.2872		+	t4_t1	0.0364335	0.95304	0.04205	0.10755	3.18391	0.0133861	1.43024	9.61258	no_change	over_expressed
EIF6	EIF6	P56537;B7ZBH1	P56537	Eukaryotic translation initiation factor 6	31.246	31.0587	31.0478	30.9913	31.0073	31.1001	30.6591	30.6984	30.7669	30.9693	31.2182	30.8091		+	t4_t1	0.509463	0.512058	0.0845998	1.16319	2.66281	0.0214454	-0.324782	-7.01583	no_change	under_expressed
WNT4	WNT4	P56705	P56705	Protein Wnt-4	26.7321	26.5151	26.8371	26.0885	25.2513	24.303	28.555	27.7694	28.4585	24.7526	27.7597	27.5785		+	t4_t1	1.32168	0.191979	1.4805	2.8231	2.22327	0.0347908	3.0467	5.32624	no_change	over_expressed
TPI1	TPI1	P60174;U3KPZ0	P60174	Triosephosphate isomerase	36.2169	36.0734	36.2108	36.3013	36.2099	36.2621	35.9651	35.8747	36.0706	34.0885	35.6556	36.1988		+	t4_t1	0.776876	0.359974	-0.0907288	-1.68558	1.9993	0.0485407	-0.287604	-4.60197	no_change	under_expressed
MYL6	MYL6	P60660;F8W1R7;G3V1V0;J3KND3;G3V1Y7	P60660	Myosin light polypeptide 6	33.3398	33.3602	33.0749	32.9708	32.9052	32.8751	33.2632	33.2759	33.2445	33.8698	33.2419	33.0354		+	t4_t1	1.6235	0.148033	0.341255	3.55012	3.49895	0.00869841	0.344129	11.5867	no_change	over_expressed
S100A10	S100A10	P60903	P60903	Protein S100-A10	29.3355	28.9497	29.2128	28.185	28.0718	28.0262	29.7628	29.6207	30.072	29.5014	29.68	29.3471		+	t4_t1	3.01682	0.0630933	1.07163	8.69777	3.58646	0.0084486	1.72417	12.1998	no_change	over_expressed
ACTR3	ACTR3	P61158;B4DXW1	P61158	Actin-related protein 3	32.9941	32.8537	32.5976	32.3562	32.3704	32.3727	32.5962	32.7284	32.6074	32.3651	32.3876	32.7313		+	t4_t1	1.74191	0.134942	0.448678	3.86194	2.54212	0.025981	0.277533	6.5122	no_change	over_expressed
ACTR2	ACTR2	P61160;F5H6T1	P61160	Actin-related protein 2	32.1857	32.1427	32.0317	31.826	31.7726	31.7768	31.9877	32.0877	32.0175	31.9024	32.0381	32.097		+	t4_t1	2.58842	0.0792424	0.328264	6.70157	2.65496	0.0208043	0.239159	6.98205	no_change	over_expressed
ACTR1A	ACTR1A	P61163;R4GMT0	P61163	Alpha-centractin	31.9721	31.9245	31.6192	31.3276	31.4445	31.1672	31.7404	31.8012	31.8022	31.5003	31.9414	32.0572		+	t4_t1	1.73533	0.136071	0.525443	3.84418	2.31422	0.0321736	0.46811	5.64467	no_change	over_expressed
RAP1B	RAP1B	P61224;E7ESV4;F5H7Y6;F5GX62;A0A0J9YXB3;A6NIZ1;B7ZB78;F5H823;F5GZG1;F5H004	P61224	Ras-related protein Rap-1b;Ras-related protein Rap-1b-like protein	29.844	29.4713	30.7656	30.6211	30.4449	30.4626	31.3534	31.0137	31.4919	31.0779	31.0685	30.5047		+	t4_t1	0.549265	0.482255	-0.482557	-1.2413	2.15187	0.0388832	0.776779	5.08643	no_change	over_expressed
NCALD	NCALD	P61601;E5RGA9;E5RIZ1	P61601	Neurocalcin-delta	28.0988	28.1672	27.9762	27.9649	27.8025	27.7383	28.617	28.3793	28.553	28.1939	28.0296	27.9055		+	t4_t1	1.31329	0.193725	0.245466	2.80408	2.64919	0.0212291	0.681185	6.95736	no_change	over_expressed
HNRNPK	HNRNPK	P61978	P61978	Heterogeneous nuclear ribonucleoprotein K	35.3665	35.4068	35.3042	35.4739	35.4221	35.5138	35.1249	35.1315	35.2384	35.4973	35.3847	35.2944		+	t4_t1	1.29956	0.196706	-0.110765	-2.77313	2.59352	0.0247355	-0.304995	-6.72271	no_change	under_expressed
RPL7A	RPL7A	P62424;Q5T8U2;Q5T8U3	P62424	60S ribosomal protein L7a	32.7871	32.5796	32.4963	32.5437	32.5042	32.4693	32.7854	32.7597	32.7682	32.7336	32.6096	32.3075		+	t4_t1	0.576335	0.468146	0.11529	1.29421	3.51014	0.00883871	0.265355	11.6634	no_change	over_expressed
ACTA2;ACTG2	ACTA2	P62736;P63267	P62736	Actin, aortic smooth muscle;Actin, gamma-enteric smooth muscle	30.5563	29.6609	28.1166	24.003	23.8129	24.4589	30.2366	30.8963	29.6289	25.779	29.6571	29.0429		+	t4_t1	2.71748	0.0705614	5.353	7.25492	3.92935	0.00823529	6.16235	14.9159	no_change	over_expressed
GNB2	GNB2	P62879;E7EP32;C9JXA5;C9JIS1;C9JZN1	P62879	Guanine nucleotide-binding protein G(I)/G(S)/G(T) subunit beta-2	31.9121	31.9461	31.6714	31.3556	31.3337	31.2479	31.8255	31.7828	31.6947	30.9916	31.8162	31.5115		+	t4_t1	2.34033	0.100342	0.530774	5.73888	3.07274	0.0126774	0.455297	8.99457	no_change	over_expressed
ACTG1	ACTG1	P63261;I3L3I0;I3L1U9	P63261	Actin, cytoplasmic 2;Actin, cytoplasmic 2, N-terminally processed	37.779	37.8501	37.6178	37.416	37.3216	37.3759	37.6807	37.7734	37.7527	37.8437	37.768	37.8735		+	t4_t1	2.15796	0.101621	0.377771	5.10653	3.12763	0.0120178	0.364426	9.29497	no_change	over_expressed
UBE2I	UBE2I	P63279;H3BQQ9;B0QYN7;H3BPC4	P63279	SUMO-conjugating enzyme UBC9	31.6749	31.432	31.2746	31.2722	31.3038	31.5902	30.7286	30.8033	30.9218	30.4996	30.9203	31.0814		+	t4_t1	0.176601	0.801137	0.0717723	0.465353	2.10466	0.0417746	-0.570833	-4.93253	no_change	under_expressed
CXADR	CXADR	P78310	P78310	Coxsackievirus and adenovirus receptor	27.476	27.5754	28.1751	28.8934	28.6454	28.6337	28.1929	27.6526	27.8458	28.2842	28.5858	28.7824		+	t4_t1	1.86093	0.120969	-0.981981	-4.19291	2.00253	0.0482158	-0.82703	-4.61185	no_change	under_expressed
CNTNAP1	CNTNAP1	P78357;K7EMM9	P78357	Contactin-associated protein 1	24.5989	24.2419	25.4701	24.0792	24.8238	24.7987	26.7862	26.8683	27.5513	26.0185	25.6393	25.6349		+	t4_t1	0.175436	0.801998	0.203058	0.462635	2.72065	0.0193567	2.50139	7.26899	no_change	over_expressed
NTHL1	NTHL1	P78549;H3BRL9	P78549	Endonuclease III-like protein 1	24.7135	25.4212	25.9307	25.5791	25.7451	25.7701	25.1224	24.9811	25.2217	24.6805	26.0664	25.8854		+	t4_t1	0.406397	0.585264	-0.342965	-0.958062	2.51662	0.0265995	-0.589713	-6.40985	no_change	under_expressed
BASP1	BASP1	P80723	P80723	Brain acid soluble protein 1	32.4339	32.6705	32.6295	32.3226	32.257	32.2462	33.4862	33.1478	33.191	33.9355	32.7446	32.487		+	t4_t1	1.77091	0.130848	0.302692	3.94091	3.10562	0.0119325	0.999688	9.17341	no_change	over_expressed
DAB2	DAB2	P98082	P98082	Disabled homolog 2	29.5339	29.5965	29.1465	28.8867	29.4474	29.224	28.1857	28.1358	27.92	29.9845	29.2665	29.5539		+	t4_t1	0.483867	0.527449	0.239587	1.1127	2.42859	0.0291052	-1.10555	-6.06706	no_change	under_expressed
LRP2	LRP2	P98164	P98164	Low-density lipoprotein receptor-related protein 2	30.0149	29.7974	30.1547	30.9127	31.1182	30.8459	29.2432	29.1811	29.2085	30.8645	30.5554	30.9582		+	t4_t1	2.73386	0.0722545	-0.969894	-7.32793	4.50394	0.0243478	-1.74797	-20.8383	no_change	under_expressed
HNRNPU	HNRNPU	Q00839	Q00839	Heterogeneous nuclear ribonucleoprotein U	35.1196	35.188	35.3641	35.4921	35.4419	35.4873	35.2844	35.1694	35.2892	35.5554	35.4144	35.3605		+	t4_t1	1.54433	0.157032	-0.24985	-3.35055	2.22929	0.034201	-0.226101	-5.34686	no_change	under_expressed
TIAL1	TIAL1	Q01085;E7ETJ9;E7ETC0	Q01085	Nucleolysin TIAR	30.6594	30.3625	30.0065	30.4779	30.4815	30.4302	29.8574	30.1102	29.9394	30.0808	30.0539	30.098		+	t4_t1	0.252085	0.722027	-0.120396	-0.635487	2.53356	0.0259672	-0.494206	-6.47769	no_change	under_expressed
SRSF2	SRSF2	Q01130;J3KP15;J3QL05	Q01130	Serine/arginine-rich splicing factor 2	31.7946	32.1091	31.6486	31.9147	31.728	31.9896	31.3587	31.4982	31.3237	31.6998	32.0525	32.2702		+	t4_t1	0.0589766	0.92849	-0.0266647	-0.170331	2.16537	0.0377565	-0.483897	-5.13111	no_change	under_expressed
PLCB3	PLCB3	Q01970	Q01970	1-phosphatidylinositol 4,5-bisphosphate phosphodiesterase beta-3	26.7486	27.4408	27.191	26.8077	26.8157	26.9151	27.8625	27.8687	27.6705	25.2698	27.5057	27.8926		+	t4_t1	0.613496	0.445888	0.280615	1.36668	3.68865	0.00928736	0.954369	12.955	no_change	over_expressed
ALDH6A1	ALDH6A1	Q02252;G3V4Z4	Q02252	Methylmalonate-semialdehyde dehydrogenase [acylating], mitochondrial	32.7297	32.5795	32.2471	32.4659	32.8486	32.5552	31.2668	31.4129	31.3764	31.5761	31.5646	32.1659		+	t4_t1	0.222143	0.752246	-0.104505	-0.569307	3.2968	0.0109268	-1.27118	-10.2804	no_change	under_expressed
FKBP4	FKBP4	Q02790	Q02790	Peptidyl-prolyl cis-trans isomerase FKBP4;Peptidyl-prolyl cis-trans isomerase FKBP4, N-terminally processed	33.1192	33.1876	32.9225	32.9447	32.8929	33.0666	32.6956	32.6717	32.6281	32.7447	32.6493	32.7413		+	t4_t1	0.499862	0.51867	0.108345	1.14428	2.27187	0.0328293	-0.302938	-5.49454	no_change	under_expressed
PLOD1	PLOD1	Q02809	Q02809	Procollagen-lysine,2-oxoglutarate 5-dioxygenase 1	32.4421	32.2635	32.0458	31.8592	31.8702	31.9193	32.2568	32.29	32.2946	31.3855	31.6714	31.7722		+	t4_t1	1.4692	0.16703	0.36758	3.16726	4.25986	0.016	0.397586	18.0843	no_change	over_expressed
AKAP12	AKAP12	Q02952	Q02952	A-kinase anchor protein 12	35.2473	35.2001	34.9047	33.8883	34.1281	34.0049	35.3071	35.5134	35.1629	35.2613	34.327	34.2118		+	t4_t1	3.01722	0.0639459	1.11027	8.69991	3.36978	0.00924503	1.32072	10.735	no_change	over_expressed
ACY1	ACY1	Q03154;A0A1B0GU86;A0A1B0GW23;A0A1B0GV31	Q03154	Aminoacylase-1	31.657	31.3933	31.076	31.2745	31.4478	31.0172	30.5018	30.2607	30.4145	30.647	30.8582	31.0449		+	t4_t1	0.243064	0.731133	0.128933	0.615708	2.39735	0.0301884	-0.854164	-5.94917	no_change	under_expressed
TGFBR3	TGFBR3	Q03167	Q03167	Transforming growth factor beta receptor type 3	25.7635	25.0961	26.3825	29.2716	28.7382	28.9684	24.6773	24.2726	25.6516	25.7303	26.4372	26.5839		+	t4_t1	2.89204	0.0626522	-3.24538	-8.06754	3.15207	0.0126948	-4.12557	-9.43166	no_change	under_expressed
GBE1	GBE1	Q04446;E9PGM4	Q04446	1,4-alpha-glucan-branching enzyme	31.6918	31.5274	31.4598	31.8288	31.7529	31.6817	30.9111	30.4393	30.8141	31.3497	31.115	31.3535		+	t4_t1	1.13198	0.22852	-0.194802	-2.40701	2.63249	0.0229895	-1.03298	-6.88624	no_change	under_expressed
NOTCH2	NOTCH2	Q04721	Q04721	Neurogenic locus notch homolog protein 2;Notch 2 extracellular truncation;Notch 2 intracellular domain	27.5923	27.673	26.8606	26.9388	27.0416	27.107	27.7686	27.9225	28.114	24.8556	27.3019	27.3836		+	t4_t1	0.587763	0.462165	0.34624	1.31652	2.90737	0.0147324	0.905913	8.14266	no_change	over_expressed
AKR1C1	AKR1C1	Q04828;H0Y804;A6NHU4	Q04828	Aldo-keto reductase family 1 member C1	28.5774	29.2567	29.1575	27.3009	27.5515	27.602	28.4754	28.7025	28.4768	26.7897	28.7711	28.6716		+	t4_t1	2.54802	0.0784615	1.51245	6.53606	3.05508	0.012378	1.06676	8.89988	no_change	over_expressed
YWHAH	YWHAH	Q04917;A2IDB2	Q04917	14-3-3 protein eta	32.2519	32.1435	31.9913	31.6994	31.5581	31.5778	31.9936	32.0278	32.0034	31.9219	31.8803	32.1072		+	t4_t1	2.38558	0.0959153	0.517107	5.90523	3.02575	0.012186	0.39649	8.74456	no_change	over_expressed
PLP2	PLP2	Q04941	Q04941	Proteolipid protein 2	24.4395	24.2517	25.9968	23.5225	24.6317	24.9344	26.898	26.8892	26.602	25.9402	25.9165	24.7523		+	t4_t1	0.310905	0.667998	0.533129	0.761542	2.28193	0.0323776	2.43353	5.52992	no_change	over_expressed
EEF1A2	EEF1A2	Q05639	Q05639	Elongation factor 1-alpha 2	26.9251	26.5262	27.287	25.9308	24.7691	25.7576	27.7119	28.0592	28.8674	26.8258	26.8174	26.6468		+	t4_t1	1.55255	0.15701	1.42694	3.37095	2.26634	0.0328774	2.72698	5.47519	no_change	over_expressed
PTPN11	PTPN11	Q06124	Q06124	Tyrosine-protein phosphatase non-receptor type 11	30.8149	30.8633	30.4959	30.6626	30.6271	30.6719	30.2671	30.3803	30.4695	30.2278	30.3095	30.5478		+	t4_t1	0.240575	0.732356	0.0708129	0.610227	2.02571	0.045437	-0.281598	-4.6832	no_change	under_expressed
PAX8	PAX8	Q06710	Q06710	Paired box protein Pax-8	29.2526	29.1487	28.676	29.0589	29.1021	29.1547	28.3553	28.4868	28.1812	27.985	28.7791	28.4935		+	t4_t1	0.16686	0.812243	-0.0794595	-0.44252	2.92675	0.0146093	-0.764105	-8.23857	no_change	under_expressed
FMOD	FMOD	Q06828	Q06828	Fibromodulin	26.6106	23.6228	26.5919	25.1622	24.0728	24.4001	27.1177	27.215	28.245	27.3021	26.4114	24.0783		+	t4_t1	0.436537	0.561863	1.06341	1.01861	2.4528	0.0284179	2.98088	6.15973	no_change	over_expressed
PRDX1	PRDX1	Q06830;A0A0A0MSI0	Q06830	Peroxiredoxin-1	34.2612	34.3814	34.1424	34.1195	34.2392	34.2139	33.8683	34.0037	33.8639	34.381	33.9782	34.1489		+	t4_t1	0.381648	0.603994	0.0708427	0.907882	2.05027	0.0438849	-0.278881	-4.75973	no_change	under_expressed
ENPEP	ENPEP	Q07075	Q07075	Glutamyl aminopeptidase	30.4773	29.6101	30.8122	31.6452	31.5771	31.7905	30.3381	30.0812	30.4951	30.8731	30.5543	30.8357		+	t4_t1	1.70765	0.137436	-1.37107	-3.77002	3.2568	0.0101243	-1.36613	-10.039	no_change	under_expressed
COL16A1	COL16A1	Q07092;A6NCT7	Q07092	Collagen alpha-1(XVI) chain	24.635	24.0153	25.0045	24.2742	24.2365	23.4052	26.7891	25.8839	27.0741	25.6093	25.7897	25.8921		+	t4_t1	0.647341	0.42404	0.579637	1.43261	2.33177	0.0318388	2.61037	5.70788	no_change	over_expressed
LRP1	LRP1	Q07954	Q07954	Prolow-density lipoprotein receptor-related protein 1;Low-density lipoprotein receptor-related protein 1 85 kDa subunit;Low-density lipoprotein receptor-related protein 1 515 kDa subunit;Low-density lipoprotein receptor-related protein 1 intracellular domain	31.7109	31.7112	31.663	31.4284	31.5059	31.3052	31.9536	32.0625	32.0165	32.0131	31.6172	31.7509		+	t4_t1	2.01575	0.103578	0.281881	4.65245	3.07363	0.0127287	0.597688	8.99939	no_change	over_expressed
ARHGAP1	ARHGAP1	Q07960;H0YE29	Q07960	Rho GTPase-activating protein 1	30.774	30.2999	30.255	30.0845	29.9584	30.1923	30.4905	30.424	30.383	30.9032	30.2271	30.4394		+	t4_t1	0.951779	0.282087	0.364569	2.03368	2.04847	0.0439562	0.354122	4.75408	no_change	over_expressed
DHX9	DHX9	Q08211	Q08211	ATP-dependent RNA helicase A	33.9912	34.1689	34.1617	34.2314	34.2273	34.2741	33.9357	33.9596	34.0217	34.2633	34.2412	34.22		+	t4_t1	1.07354	0.242152	-0.136996	-2.2839	3.10462	0.0118824	-0.271959	-9.16795	no_change	under_expressed
CRYZ	CRYZ	Q08257;A6NP24;C9JH92	Q08257	Quinone oxidoreductase	33.2225	33.4983	33.0113	33.2348	33.4096	33.5209	32.8055	32.9756	32.6677	32.7512	32.9021	33.2916		+	t4_t1	0.368833	0.616027	-0.144396	-0.881716	2.02883	0.0449677	-0.572133	-4.69289	no_change	under_expressed
ACSM2A	ACSM2A	Q08AH3;F5GWL3	Q08AH3	Acyl-coenzyme A synthetase ACSM2A, mitochondrial	26.6429	25.9844	25.9591	26.7529	26.1581	26.2593	25.1829	25.4571	25.468	25.8294	26.8538	27.8904		+	t4_t1	0.268931	0.706363	-0.194626	-0.672081	2.11139	0.0415814	-1.02077	-4.95426	no_change	under_expressed
AHNAK	AHNAK	Q09666	Q09666	Neuroblast differentiation-associated protein AHNAK	33.8931	33.8572	33.8677	33.2366	33.5071	33.4966	33.9813	34.1788	34.0764	34.1045	33.7714	34.0107		+	t4_t1	2.17255	0.0998788	0.45926	5.155	2.49478	0.0272905	0.665393	6.32331	no_change	over_expressed
CGNL1	CGNL1	Q0VF96	Q0VF96	Cingulin-like protein 1	29.9915	30.2338	30.0165	30.1962	30.2886	30.4911	28.8663	28.8095	28.6414	29.9489	29.7193	30.0638		+	t4_t1	0.98747	0.269428	-0.244746	-2.10623	3.83238	0.00936986	-1.55291	-14.0937	no_change	under_expressed
GALNT2	GALNT2	Q10471	Q10471	Polypeptide N-acetylgalactosaminyltransferase 2;Polypeptide N-acetylgalactosaminyltransferase 2 soluble form	29.3623	28.8698	29.5487	30.0157	30.2164	30.1359	29.7315	29.5786	29.7439	30.1676	29.9947	29.7162		+	t4_t1	1.82556	0.125092	-0.862403	-4.09261	2.28806	0.0324437	-0.437983	-5.55155	no_change	under_expressed
FSTL1	FSTL1	Q12841;C9J5G4	Q12841	Follistatin-related protein 1	28.4759	28.3814	28.2925	27.9461	27.9899	28.1439	28.5772	28.7846	28.7777	28.4585	28.5038	28.316		+	t4_t1	1.95178	0.109016	0.356639	4.45836	2.78729	0.0178667	0.686516	7.57068	no_change	over_expressed
SF3A3	SF3A3	Q12874	Q12874	Splicing factor 3A subunit 3	31.7332	31.9449	31.8048	31.7492	31.6155	31.656	31.3204	31.4044	31.4323	31.458	31.5689	31.818		+	t4_t1	0.979805	0.271683	0.15409	2.0906	2.2862	0.0323866	-0.287839	-5.54498	no_change	under_expressed
AIMP1	AIMP1	Q12904	Q12904	Aminoacyl tRNA synthase complex-interacting multifunctional protein 1;Endothelial monocyte-activating polypeptide 2	31.052	30.8565	30.7764	30.8563	30.7359	30.8391	30.5578	30.5286	30.5279	31.2241	30.5989	30.8436		+	t4_t1	0.396673	0.592052	0.0845248	0.938399	2.66137	0.0213855	-0.272345	-7.00962	no_change	under_expressed
ILF3	ILF3	Q12906	Q12906	Interleukin enhancer-binding factor 3	34.1243	33.8219	34.002	34.3153	34.2679	34.2814	33.9088	33.9109	33.9532	34.1751	33.9746	33.9631		+	t4_t1	1.57782	0.153657	-0.305468	-3.43415	4.25391	0.0151351	-0.363954	-18.0218	no_change	under_expressed
TRAP1	TRAP1	Q12931;I3L0K7	Q12931	Heat shock protein 75 kDa, mitochondrial	31.9814	31.9494	31.8337	32.0009	31.8795	31.9004	31.4234	31.4595	31.5095	32.0092	31.7725	31.7193		+	t4_t1	0.0314925	0.961311	-0.00546074	-0.0934327	3.29644	0.0108606	-0.462831	-10.2782	no_change	under_expressed
ANK3	ANK3	Q12955;A0A087WTF3	Q12955	Ankyrin-3	31.3865	31.2071	30.9332	31.0709	31.2282	31.1105	30.6985	30.7045	30.6732	31.4331	30.6834	30.8478		+	t4_t1	0.100069	0.885258	0.0390371	0.278823	3.11483	0.0121897	-0.444499	-9.22412	no_change	under_expressed
MTAP	MTAP	Q13126;B4DUC8;J3QSB7	Q13126	S-methyl-5-thioadenosine phosphorylase;Purine nucleoside phosphorylase	30.9417	30.8927	30.9363	30.855	30.7895	30.8406	30.4441	30.4201	30.4983	29.7991	30.5546	30.5633		+	t4_t1	1.71045	0.137117	0.0952015	3.77748	3.59763	0.00860952	-0.374189	-12.2802	no_change	under_expressed
PAK1	PAK1	Q13153;B3KNX7;E9PM17;H0YCG5	Q13153	Serine/threonine-protein kinase PAK 1;Non-specific serine/threonine protein kinase	29.5158	29.474	29.2976	29.3569	29.5627	29.5074	28.8514	28.9546	29.062	29.4669	29.2256	29.5084		+	t4_t1	0.19666	0.783309	-0.0464757	-0.511679	2.41347	0.0302367	-0.519641	-6.00976	no_change	under_expressed
SRSF9	SRSF9	Q13242;H0YIB4;S4R3G0	Q13242	Serine/arginine-rich splicing factor 9	31.8893	32.1721	31.8863	32.1757	32.1669	31.995	31.5764	31.558	31.4452	31.3567	31.7717	31.986		+	t4_t1	0.510567	0.510986	-0.129977	-1.16536	2.91349	0.0148369	-0.586	-8.17282	no_change	under_expressed
TRIM28	TRIM28	Q13263	Q13263	Transcription intermediary factor 1-beta	34.376	34.4991	34.3214	34.286	34.3176	34.3713	34.0147	34.1293	34.067	34.2291	34.2326	34.3482		+	t4_t1	0.564064	0.473326	0.0738831	1.27024	2.44812	0.0282972	-0.254594	-6.14174	no_change	under_expressed
G3BP1	G3BP1	Q13283	Q13283	Ras GTPase-activating protein-binding protein 1	32.0026	32.0513	31.6784	31.8136	31.7495	31.7812	31.6332	31.5437	31.4903	31.8283	31.6667	32.0541		+	t4_t1	0.473226	0.536054	0.129339	1.09164	2.10943	0.0418171	-0.225707	-4.94793	no_change	under_expressed
PTK7	PTK7	Q13308	Q13308	Inactive tyrosine-protein kinase 7	31.853	31.593	32.4746	31.7624	31.9913	31.8726	33.0849	33.1447	33.0092	32.3917	32.3571	32.2703		+	t4_t1	0.134021	0.848429	0.0981153	0.363717	4.01411	0.00982456	1.20417	15.6726	no_change	over_expressed
TCOF1	TCOF1	Q13428;J3KQ96;E7ETY2	Q13428	Treacle protein	31.6703	31.7084	31.5437	31.7771	31.7783	31.8039	31.3343	31.4484	31.2525	31.7369	31.3812	31.3958		+	t4_t1	1.34764	0.185535	-0.14569	-2.88223	2.81105	0.0167896	-0.441417	-7.68093	no_change	under_expressed
SF3B2	SF3B2	Q13435;E9PPJ0	Q13435	Splicing factor 3B subunit 2	32.8214	32.6732	32.5796	32.6083	32.7631	32.715	32.3413	32.37	32.1628	32.7013	32.3041	32.5614		+	t4_t1	0.016028	0.977453	-0.00405757	-0.0483343	2.15418	0.0390015	-0.404102	-5.09404	no_change	under_expressed
FKBP5	FKBP5	Q13451	Q13451	Peptidyl-prolyl cis-trans isomerase FKBP5;Peptidyl-prolyl cis-trans isomerase FKBP5, N-terminally processed	30.964	31.1337	30.8845	30.9719	30.8746	30.8988	30.6795	30.5776	30.5975	31.3268	30.632	30.3878		+	t4_t1	0.426287	0.568622	0.0789522	0.998083	2.64629	0.0217802	-0.296875	-6.94495	no_change	under_expressed
TUBB3	TUBB3	Q13509;A0A0B4J269	Q13509	Tubulin beta-3 chain	33.2466	33.6334	33.1504	32.5986	32.493	32.5559	33.2869	33.7422	33.341	33.0795	33.1271	33.5294		+	t4_t1	2.20648	0.100867	0.794326	5.26906	2.45805	0.0283948	0.907555	6.17999	no_change	over_expressed
TP53BP2	TP53BP2	Q13625	Q13625	Apoptosis-stimulating of p53 protein 2	28.4033	28.1315	27.4865	28.1689	27.9765	28.0105	27.3296	27.5681	27.4987	27.2939	27.4673	27.7877		+	t4_t1	0.0556343	0.932742	-0.0448475	-0.161183	2.50169	0.0273199	-0.586489	-6.35061	no_change	under_expressed
TPBG	TPBG	Q13641	Q13641	Trophoblast glycoprotein	24.7073	25.075	25.0778	24.4732	24.6517	24.2413	25.7764	25.9653	25.7007	27.0084	26.2583	25.9942		+	t4_t1	1.36014	0.18327	0.49793	2.91093	3.16992	0.0130628	1.35872	9.53269	no_change	over_expressed
ALCAM	ALCAM	Q13740;F5GXJ9;H7C543	Q13740	CD166 antigen	31.5795	31.1843	32.2568	31.3983	31.3938	31.537	32.8978	32.7029	32.9989	31.6304	31.8402	31.6704		+	t4_t1	0.29501	0.680854	0.230502	0.727932	3.8707	0.00788732	1.4235	14.4132	no_change	over_expressed
THOC5	THOC5	Q13769;F8WCP5	Q13769	THO complex subunit 5 homolog	29.0805	29.1639	28.8229	29.0099	28.8891	28.9451	28.5663	28.5242	28.3134	28.8817	28.8337	28.7184		+	t4_t1	0.275336	0.699742	0.0743605	0.685885	2.30281	0.0321143	-0.480074	-5.60392	no_change	under_expressed
SNTB1	SNTB1	Q13884	Q13884	Beta-1-syntrophin	29.6096	29.7498	29.2296	29.7895	30.0076	29.941	28.8901	28.5706	28.9496	29.3869	29.2478	29.5391		+	t4_t1	1.06978	0.241969	-0.383017	-2.27604	2.93215	0.0147148	-1.10924	-8.26544	no_change	under_expressed
IDI1	IDI1	Q13907	Q13907	Isopentenyl-diphosphate Delta-isomerase 1	29.037	29.1577	28.9029	28.8276	28.6727	28.7876	28.4606	28.3951	28.4734	28.8746	28.1039	28.3836		+	t4_t1	1.44216	0.170198	0.269955	3.10267	2.43728	0.0284833	-0.319546	-6.10017	no_change	under_expressed
PRKG1	PRKG1	Q13976;A0A0A0MSB3;B1ALS0	Q13976	cGMP-dependent protein kinase 1	27.9798	27.9618	27.8099	27.7725	27.5882	27.664	28.0746	28.0814	28.2272	28.1167	27.5084	27.5289		+	t4_t1	1.47873	0.165947	0.242278	3.19019	2.46263	0.0280691	0.452832	6.19774	no_change	over_expressed
HNRNPD	HNRNPD	Q14103;H0Y8G5;H0YA96;D6RAF8	Q14103	Heterogeneous nuclear ribonucleoprotein D0	34.6309	34.8981	34.7405	34.6767	34.6976	34.6831	34.3399	34.5124	34.3458	34.3636	34.6802	34.7488		+	t4_t1	0.382049	0.603975	0.0706914	0.908699	2.13685	0.0389837	-0.286437	-5.03707	no_change	under_expressed
TTLL12	TTLL12	Q14166	Q14166	Tubulin--tyrosine ligase-like protein 12	30.776	30.6667	30.5117	30.6356	30.7573	30.7788	30.4869	30.3451	30.424	30.2926	30.4228	30.4533		+	t4_t1	0.337255	0.64329	-0.0724252	-0.816622	2.13732	0.0390417	-0.305237	-5.03861	no_change	under_expressed
DPYSL3	DPYSL3	Q14195	Q14195	Dihydropyrimidinase-related protein 3	32.3825	32.5156	32.0289	31.2593	31.379	31.4685	32.6007	32.8723	32.6254	31.9256	32.0002	32.0658		+	t4_t1	2.40401	0.0965843	0.940084	5.97415	3.63831	0.00922449	1.33054	12.5775	no_change	over_expressed
MAP7	MAP7	Q14244	Q14244	Ensconsin	25.1373	25.7697	25.8467	26.2947	26.1408	26.0864	25.6419	25.7062	25.3218	26.1579	26.1599	26.2394		+	t4_t1	1.18811	0.216631	-0.58943	-2.52735	1.99807	0.0486396	-0.617324	-4.59819	no_change	under_expressed
ENDOG	ENDOG	Q14249	Q14249	Endonuclease G, mitochondrial	26.8392	26.4443	26.7784	27.2989	27.0674	26.7612	26.0534	26.0898	26.2467	24.9666	26.8937	26.8888		+	t4_t1	0.830481	0.331629	-0.355211	-1.79118	2.26646	0.0329343	-0.91254	-5.47558	no_change	under_expressed
RCN2	RCN2	Q14257;H0YL43	Q14257	Reticulocalbin-2	31.1144	30.7335	30.693	30.4531	30.4361	30.458	30.5386	30.6082	30.649	31.3262	30.7585	30.8429		+	t4_t1	1.38195	0.179837	0.39794	2.96131	1.98117	0.0498869	0.14957	4.54677	no_change	over_expressed
FZD2	FZD2	Q14332	Q14332	Frizzled-2	24.2287	23.6894	26.2774	24.7311	25.573	24.9409	26.6744	26.6203	26.2979	26.2733	26.5886	25.9169		+	t4_t1	0.158443	0.821095	-0.349873	-0.422599	2.18431	0.0368833	1.44917	5.19429	no_change	over_expressed
RBM39	RBM39	Q14498;A0A0U1RQH7;H0Y4X3	Q14498	RNA-binding protein 39	31.2442	31.2639	31.1099	31.2338	31.3358	31.2879	30.9649	30.901	31.005	30.9153	31.2646	31.0374		+	t4_t1	0.635023	0.432165	-0.0797946	-1.40862	2.83281	0.0161967	-0.328877	-7.78312	no_change	under_expressed
PDIA5	PDIA5	Q14554	Q14554	Protein disulfide-isomerase A5	28.6492	28.4757	28.4142	28.1436	27.944	28.2015	28.9178	28.8614	28.9107	28.4951	28.5564	28.6913		+	t4_t1	1.78022	0.129712	0.416684	3.96649	3.25107	0.0105475	0.800297	10.0048	no_change	over_expressed
ELAVL3	ELAVL3	Q14576	Q14576	ELAV-like protein 3	26.0445	25.6083	25.985	24.825	24.6394	25.0605	25.9502	25.6501	26.2677	25.9825	25.8581	26.8078		+	t4_t1	2.32106	0.0994067	1.03762	5.66923	2.17404	0.0375913	1.11435	5.15995	no_change	over_expressed
LAGE3	LAGE3	Q14657	Q14657	EKC/KEOPS complex subunit LAGE3	23.882	26.1938	25.7041	25.1983	25.2564	25.5611	23.9746	24.0912	24.4296	25.5511	24.7953	25.2814		+	t4_t1	0.037442	0.951533	-0.0786451	-0.110415	2.57234	0.025521	-1.17341	-6.63524	no_change	under_expressed
PUM1	PUM1	Q5T1Z4;Q5T1Z8;Q14671;H0YEH2;E9PR38;H0YDK8	Q5T1Z4	Pumilio homolog 1	30.0458	30.0847	29.731	30.0215	29.928	30.0933	29.6734	29.7479	29.7124	29.9498	29.5537	29.8173		+	t4_t1	0.189963	0.791385	-0.0604407	-0.496313	2.35056	0.0317068	-0.303066	-5.77616	no_change	under_expressed
CLINT1	CLINT1	Q14677	Q14677	Clathrin interactor 1	30.9007	30.703	30.4174	30.6257	30.5812	30.5448	30.157	30.0675	30.0264	30.7944	30.2158	30.3266		+	t4_t1	0.250229	0.724634	0.0897954	0.631429	3.42555	0.00990071	-0.500223	-11.0952	no_change	under_expressed
SMC1A	SMC1A	Q14683;G8JLG1	Q14683	Structural maintenance of chromosomes protein 1A;Structural maintenance of chromosomes protein	32.2999	32.253	32.3319	32.3171	32.2684	32.2611	32.1597	32.0689	32.1369	32.7674	32.4098	32.3005		+	t4_t1	0.166886	0.812336	0.0127741	0.44258	2.10753	0.041835	-0.160328	-4.94178	no_change	under_expressed
MVP	MVP	Q14764	Q14764	Major vault protein	26.8081	25.8669	25.8889	25.2488	25.313	24.8121	26.7029	27.2922	27.0184	27.0931	26.9277	27.5625		+	t4_t1	1.42315	0.173627	1.06335	3.05767	2.90055	0.0145784	1.8799	8.1092	no_change	over_expressed
LTBP1	LTBP1	Q14766;C9JD84;E7EV71	Q14766	Latent-transforming growth factor beta-binding protein 1	27.6952	27.9266	28.0355	28.0311	27.9719	28.1582	29.0058	28.6876	28.8794	28.6571	28.9973	28.3876		+	t4_t1	0.665405	0.414026	-0.167924	-1.46779	2.7653	0.0186463	0.803897	7.46992	no_change	over_expressed
LASP1	LASP1	Q14847;C9J9W2	Q14847	LIM and SH3 domain protein 1	31.7929	31.7648	31.8271	31.4915	31.2422	31.2124	32.081	31.931	31.9364	32.0279	31.8845	32.0096		+	t4_t1	2.21883	0.102876	0.479573	5.31108	2.56241	0.0263725	0.667444	6.59461	no_change	over_expressed
CRYM	CRYM	Q14894;I3L325;I3NI53;I3L2W5	Q14894	Ketimine reductase mu-crystallin	29.0417	29.3095	28.3159	29.4324	29.395	29.0787	27.2164	27.5391	27.222	25.1819	27.6209	27.1727		+	t4_t1	0.580085	0.467407	-0.412991	-1.30153	3.66374	0.00982609	-1.97615	-12.7668	no_change	under_expressed
SART3	SART3	Q15020	Q15020	Squamous cell carcinoma antigen recognized by T-cells 3	31.9778	31.9058	31.5869	31.7614	31.9002	31.8514	31.5683	31.6323	31.5581	31.9771	31.5835	31.5482		+	t4_t1	0.0379262	0.95173	-0.0141761	-0.111788	2.23659	0.0340066	-0.251439	-5.37196	no_change	under_expressed
POSTN	POSTN	Q15063	Q15063	Periostin	32.8036	32.6234	33.0573	31.7808	31.8039	31.7088	34.4828	33.5913	34.5132	33.3042	33.1827	32.5626		+	t4_t1	2.92697	0.0664878	1.06356	8.23966	2.87929	0.0154932	2.43125	8.00554	no_change	over_expressed
PPA1	PPA1	Q15181;Q5SQT6	Q15181	Inorganic pyrophosphatase	31.8966	31.7322	31.5598	31.6425	31.6424	31.6564	31.3484	31.2788	31.3646	31.5317	31.4717	31.7959		+	t4_t1	0.351788	0.630044	0.0824331	0.846695	3.53625	0.00961404	-0.3165	-11.8443	no_change	under_expressed
RABEP1	RABEP1	Q15276	Q15276	Rab GTPase-binding effector protein 1	28.893	28.8916	28.8442	28.6018	28.4905	28.4831	28.9434	28.837	28.8464	29.2792	28.6941	28.9004		+	t4_t1	2.96769	0.0658734	0.351131	8.4445	2.62058	0.0233178	0.350482	6.83587	no_change	over_expressed
LLGL1	LLGL1	Q15334;A0A087WW77	Q15334	Lethal(2) giant larvae protein homolog 1	30.4653	30.4709	30.2135	29.7367	29.9262	29.8973	30.3069	30.5044	30.2398	30.2473	30.2703	30.4332		+	t4_t1	2.16413	0.101555	0.529816	5.127	2.13331	0.039437	0.496944	5.02549	no_change	over_expressed
CNN3	CNN3	Q15417;E9PDU6	Q15417	Calponin-3;Calponin	32.771	32.7943	32.3982	31.7251	31.9151	31.7594	32.6201	32.6808	32.5987	31.7244	32.1617	32.2876		+	t4_t1	2.42696	0.0946199	0.854628	6.06084	3.71297	0.00973494	0.83337	13.1412	no_change	over_expressed
TGFBI	TGFBI	Q15582;H0Y8L3	Q15582	Transforming growth factor-beta-induced protein ig-h3	30.9952	31.2755	31.5456	30.1673	30.1449	29.8534	33.2713	32.3206	33.1803	31.6715	31.9892	31.4061		+	t4_t1	2.52955	0.0816486	1.21687	6.46157	3.07094	0.0126265	2.86882	8.98488	no_change	over_expressed
SLC9A3R2	SLC9A3R2	Q15599;H3BQS0	Q15599	Na(+)/H(+) exchange regulatory cofactor NHE-RF2	31.6476	31.6594	31.7154	32.038	32.272	32.4297	30.8105	30.7014	30.6904	31.9386	31.6475	31.4274		+	t4_t1	2.10954	0.103405	-0.572458	-4.9483	3.64089	0.00941667	-1.51249	-12.5965	no_change	under_expressed
TOMM34	TOMM34	Q15785	Q15785	Mitochondrial import receptor subunit TOM34	29.753	29.8465	29.6414	29.848	29.8512	29.8154	29.2808	29.3229	29.4606	29.7473	29.6249	29.4759		+	t4_t1	0.687313	0.40227	-0.0912247	-1.51048	3.01943	0.0125692	-0.483402	-8.71145	no_change	under_expressed
ZYX	ZYX	Q15942;H0Y2Y8	Q15942	Zyxin	31.5518	31.7429	31.3676	31.0613	31.0739	31.0685	31.6702	31.6078	31.7471	31.5923	31.4288	31.3913		+	t4_t1	1.96074	0.109087	0.486225	4.48519	3.94043	0.00861538	0.607164	15.0128	no_change	over_expressed
INA	INA	Q16352	Q16352	Alpha-internexin	31.056	31.4292	30.9371	29.5272	29.2771	29.74	31.7079	32.0283	31.7409	31.66	31.0374	31.5118		+	t4_t1	2.90754	0.0622921	1.62603	8.14351	3.79045	0.0106316	2.31094	13.7518	no_change	over_expressed
PKN2	PKN2	Q16513;B1AL79	Q16513	Serine/threonine-protein kinase N2	28.6452	28.4865	28.094	28.7207	28.5443	28.6633	28.3916	28.3132	28.2084	28.5424	28.5207	28.695		+	t4_t1	0.611549	0.447116	-0.234226	-1.36289	1.98468	0.0494884	-0.338394	-4.55743	no_change	under_expressed
CSRP2	CSRP2	Q16527;F8VQR7;F8VW96	Q16527	Cysteine and glycine-rich protein 2	31.385	30.6673	30.2619	29.1117	29.2662	28.9002	31.0525	31.2051	31.1901	30.3814	29.81	29.4906		+	t4_t1	2.08352	0.101626	1.67871	4.86483	4.21562	0.0147368	2.05657	17.6249	no_change	over_expressed
CAMK4	CAMK4	Q16566	Q16566	Calcium/calmodulin-dependent protein kinase type IV	23.7688	24.892	24.2194	24.3225	24.5766	23.8765	25.9487	26.125	25.6531	25.1367	24.1944	25.4622		+	t4_t1	0.0304478	0.962526	0.0348333	0.0904303	2.58614	0.0251128	1.65041	6.69212	no_change	over_expressed
PTGIS	PTGIS	Q16647	Q16647	Prostacyclin synthase	27.6926	27.0432	28.9661	28.224	28.1829	27.6255	30.3039	29.7216	30.2984	28.1192	28.5536	28.3725		+	t4_t1	0.0642025	0.923251	-0.110134	-0.184529	2.81072	0.0167355	2.09719	7.67936	no_change	over_expressed
RTN1	RTN1	Q16799;Q2NKQ5	Q16799	Reticulon-1;Reticulon	25.6716	26.2805	27.3794	26.5305	25.423	26.1389	28.7322	28.2462	29.1574	27.243	27.7457	26.8852		+	t4_t1	0.278854	0.695994	0.413074	0.693442	2.5191	0.0262765	2.68116	6.41974	no_change	over_expressed
PCK2	PCK2	Q16822;B4DW73;H0YML5	Q16822	Phosphoenolpyruvate carboxykinase [GTP], mitochondrial	30.6908	30.6727	30.5362	30.6096	30.6347	30.6005	30.2524	30.0292	30.2171	30.7261	30.4522	30.8271		+	t4_t1	0.135682	0.846696	0.0183347	0.367775	2.51628	0.0265388	-0.44868	-6.4085	no_change	under_expressed
PTPRO	PTPRO	Q16827	Q16827	Receptor-type tyrosine-protein phosphatase O	29.0113	28.2986	29.7141	30.7179	30.8348	30.9873	28.9217	28.2824	29.1062	29.1033	29.9502	30.079		+	t4_t1	1.93877	0.112379	-1.83862	-4.41965	2.86587	0.0160949	-2.07655	-7.94076	no_change	under_expressed
HNRNPUL2;HNRNPUL2-BSCL2	HNRNPUL2	Q1KMD3;H3BQZ7	Q1KMD3	Heterogeneous nuclear ribonucleoprotein U-like protein 2	33.4734	33.4738	33.5047	33.4853	33.484	33.5428	33.198	33.2831	33.3338	33.4244	33.5379	33.691		+	t4_t1	0.384087	0.603402	-0.0200831	-0.912849	2.20658	0.0360064	-0.232441	-5.26939	no_change	under_expressed
AAK1	AAK1	Q2M2I8;E9PG46	Q2M2I8	AP2-associated protein kinase 1	28.2743	28.3649	28.127	27.3767	27.8081	27.7453	28.3621	28.6303	28.3086	28.2298	28.1621	28.5168		+	t4_t1	1.80758	0.126693	0.612003	4.04227	2.03806	0.0440594	0.790287	4.72158	no_change	over_expressed
TRIM71	TRIM71	Q2Q1W2	Q2Q1W2	E3 ubiquitin-protein ligase TRIM71	26.203	25.7236	25.5966	27.6468	27.3212	27.085	25.4816	24.8771	26.0827	25.8706	26.0498	25.4569		+	t4_t1	2.44586	0.0940848	-1.50991	-6.13305	2.08453	0.0424576	-1.8705	-4.86804	no_change	under_expressed
LRRFIP1	LRRFIP1	Q32MZ4	Q32MZ4	Leucine-rich repeat flightless-interacting protein 1	29.1608	29.1319	28.6938	29.2404	29.0969	29.0932	28.2184	28.1884	28.4446	29.3697	28.6659	28.5467		+	t4_t1	0.393845	0.592986	-0.14799	-0.932668	3.09559	0.0120984	-0.859643	-9.11851	no_change	under_expressed
LEPRE1	LEPRE1	Q32P28	Q32P28	Prolyl 3-hydroxylase 1	30.9498	30.6722	30.4925	29.9933	30.0452	29.8405	30.9368	30.9698	31.028	31.2027	30.7409	30.9018		+	t4_t1	2.15145	0.0994036	0.745174	5.08505	3.96232	0.00903226	1.01856	15.206	no_change	over_expressed
MAP7D1	MAP7D1	Q3KQU3	Q3KQU3	MAP7 domain-containing protein 1	27.3139	26.8318	27.989	27.4381	27.6574	27.5559	28.354	28.1772	28.3086	28.4505	27.843	27.7688		+	t4_t1	0.193441	0.787924	-0.172225	-0.504305	3.04204	0.0123294	0.729476	8.83054	no_change	over_expressed
GLYR1	GLYR1	Q49A26;K7EMM8	Q49A26	Putative oxidoreductase GLYR1	29.136	28.9941	29.4235	29.9326	29.9567	29.6963	29.4448	29.2691	29.4608	29.1796	29.5581	29.4984		+	t4_t1	1.95895	0.109092	-0.677321	-4.47982	1.9831	0.0496082	-0.470316	-4.55263	no_change	under_expressed
LARP7	LARP7	Q4G0J3;H0YA82	Q4G0J3	La-related protein 7	28.8717	28.5745	28.4126	28.9502	29.1234	29.1396	28.4834	28.4433	28.5026	29.4174	28.4931	28.614		+	t4_t1	1.42474	0.17364	-0.451464	-3.06143	3.15071	0.0126355	-0.594601	-9.42403	no_change	under_expressed
CCDC58	CCDC58	Q4VC31;C9JQ41;H7C525	Q4VC31	Coiled-coil domain-containing protein 58	29.6801	30.1699	29.9441	30.4618	30.1713	30.096	29.4789	29.6172	29.6559	29.6102	29.4524	29.6533		+	t4_t1	0.799359	0.347979	-0.311673	-1.72978	2.22248	0.0347341	-0.659009	-5.32355	no_change	under_expressed
FAM98B	FAM98B	Q52LJ0	Q52LJ0	Protein FAM98B	31.5732	31.2929	31.1457	31.3814	31.2137	31.352	30.907	31.0409	30.995	31.3417	31.2832	31.3042		+	t4_t1	0.054806	0.933306	0.0215524	0.158907	2.17286	0.0376672	-0.334782	-5.15601	no_change	under_expressed
PDCD4	PDCD4	Q53EL6	Q53EL6	Programmed cell death protein 4	29.5693	29.8463	29.982	30.124	29.8492	30.1526	29.4509	29.4519	29.5689	30.2673	29.6345	29.4553		+	t4_t1	0.714552	0.389722	-0.24273	-1.56361	2.21102	0.0355677	-0.551346	-5.28446	no_change	under_expressed
USP39	USP39	Q53GS9;B9A018;A0A087X1B2	Q53GS9	U4/U6.U5 tri-snRNP-associated protein 2	29.1402	28.9704	29.2956	29.6702	29.5508	29.5919	29.3869	29.3525	29.4453	29.8312	29.6056	29.3269		+	t4_t1	2.02438	0.102159	-0.468906	-4.67909	2.04103	0.0440921	-0.209451	-4.73082	no_change	under_expressed
CRB2	CRB2	Q5IJ48	Q5IJ48	Protein crumbs homolog 2	28.381	27.9269	28.8886	29.6157	29.7472	30.0215	28.2257	28.0117	28.305	29.6521	29.1257	29.3356		+	t4_t1	2.0041	0.104035	-1.396	-4.61663	3.39398	0.0094966	-1.61402	-10.89	no_change	under_expressed
ELMO2	ELMO2	Q5JVZ5;Q96JJ3;H0YCM7	Q5JVZ5	Engulfment and cell motility protein 2	28.1814	27.7936	27.8254	27.4491	27.5003	27.3543	27.7738	27.7067	27.8179	28.041	27.7781	27.5253		+	t4_t1	1.71719	0.136992	0.498945	3.79548	2.45919	0.0284559	0.33158	6.18441	no_change	over_expressed
HSPA12B	HSPA12B	Q5JX83;Q96MM6	Q5JX83	Heat shock 70 kDa protein 12B	26.8195	26.6757	27.2446	26.4037	26.1632	26.2505	27.3321	27.0278	27.5543	25.1822	26.5902	26.9984		+	t4_t1	1.5918	0.153448	0.640768	3.46939	2.44873	0.0283574	1.03223	6.1441	no_change	over_expressed
FHL1	FHL1	Q5JXI8;Q13642;Q5JXH8;Q5JXH7;Q5JXI3;A0A0D9SFZ9;A0A0D9SFI6;A0A0D9SFB0;Q5JXH9;Q5JXI2;A0A0D9SGB2;Q5JXI0	Q5JXI8	Four and a half LIM domains protein 1	30.0192	29.7879	29.912	29.2395	28.763	29.0398	30.6199	30.1432	30.3732	30.4066	30.0855	28.971		+	t4_t1	2.36094	0.097102	0.892239	5.8142	2.65857	0.0211492	1.36463	6.99759	no_change	over_expressed
SLC27A3	SLC27A3	X6R3N0;Q5K4L6	X6R3N0	Long-chain fatty acid transport protein 3	24.488	25.4287	26.6331	27.0522	26.9281	26.9215	25.9793	26.0698	26.4473	25.6873	26.4684	25.1683		+	t4_t1	1.09615	0.236359	-1.45064	-2.33127	2.23403	0.0341056	-0.801786	-5.36312	no_change	under_expressed
DNTTIP2	DNTTIP2	Q5QJE6;J3KP30	Q5QJE6	Deoxynucleotidyltransferase terminal-interacting protein 2	28.2375	27.998	27.5616	27.9954	27.9455	27.987	27.8137	27.8548	27.7722	28.3996	27.5333	27.4924		+	t4_t1	0.0773995	0.90894	-0.0436293	-0.21984	2.33408	0.0315809	-0.162429	-5.71625	no_change	under_expressed
TTC38	TTC38	Q5R3I4;A9UJP8	Q5R3I4	Tetratricopeptide repeat protein 38	29.4202	29.4981	29.313	29.4088	29.3519	29.4077	28.873	28.9331	28.9489	28.894	28.7136	29.2501		+	t4_t1	0.135749	0.846709	0.0209236	0.367938	4.03059	0.0107692	-0.471186	-15.824	no_change	under_expressed
ATAT1	ATAT1	Q5SQI0	Q5SQI0	Alpha-tubulin N-acetyltransferase 1	26.9933	27.1974	24.3639	26.7826	26.4963	26.4272	27.4747	27.16	27.2118	27.1578	27.5706	27.8001		+	t4_t1	0.156389	0.823928	-0.383813	-0.41771	2.09015	0.0424865	0.713445	4.88597	no_change	over_expressed
PHYHD1	PHYHD1	Q5SRE7;G5E9M0;X6RJK6	Q5SRE7	Phytanoyl-CoA dioxygenase domain-containing protein 1	28.3049	27.9425	27.6919	27.8498	27.9648	27.961	27.0129	27.2255	27.3974	27.6673	27.3321	27.1237		+	t4_t1	0.108415	0.87597	0.0545762	0.30005	2.43046	0.0291653	-0.713271	-6.07415	no_change	under_expressed
PDZK1;PDZK1P1	PDZK1	Q5T2W1;A0A0C4DG67;A8MUH7	Q5T2W1	Na(+)/H(+) exchange regulatory cofactor NHE-RF3;Putative PDZ domain-containing protein 1P	31.5071	31.2702	31.0399	31.2755	31.5853	31.1626	29.7431	29.6579	29.7318	31.4627	30.7132	31.0812		+	t4_t1	0.137387	0.846029	-0.0687326	-0.371933	3.64465	0.00951579	-1.63023	-12.6244	no_change	under_expressed
RBM26	RBM26	Q5T8P6	Q5T8P6	RNA-binding protein 26	30.1022	29.9237	30.141	30.3502	30.275	30.1724	29.7964	29.6508	29.8226	30.4866	30.1858	30.1801		+	t4_t1	1.16999	0.221132	-0.21019	-2.48827	2.626	0.0233717	-0.509243	-6.85876	no_change	under_expressed
WLS	WLS	Q5T9L3;E9PM62;H0YCG9	Q5T9L3	Protein wntless homolog	25.6076	25.5051	27.6191	27.0685	26.9354	26.445	27.9851	27.9175	28.3441	28.1745	28.057	27.0912		+	t4_t1	0.330126	0.649133	-0.572366	-0.801794	2.26631	0.0328207	1.26594	5.47508	no_change	over_expressed
DDI2	DDI2	Q5TDH0	Q5TDH0	Protein DDI1 homolog 2	29.6197	29.7437	28.946	29.4393	29.5384	29.6203	28.4895	28.5802	28.619	28.8177	28.8687	29.1058		+	t4_t1	0.140609	0.842268	-0.0961933	-0.379766	3.93228	0.00848485	-0.969746	-14.9415	no_change	under_expressed
RPRD2	RPRD2	Q5VT52	Q5VT52	Regulation of nuclear pre-mRNA domain-containing protein 2	28.8408	28.5975	28.5384	28.5303	28.6278	28.6741	28.3043	28.1903	28.0833	28.1863	28.2114	28.4105		+	t4_t1	0.179888	0.800248	0.0481396	0.473008	2.26113	0.0330735	-0.41812	-5.45697	no_change	under_expressed
LRRC16A	LRRC16A	Q5VZK9;A0A0U1RQQ1	Q5VZK9	Leucine-rich repeat-containing protein 16A	25.9347	26.3325	26.3343	26.9557	27.0919	26.7743	26.005	26.3721	26.1682	25.109	26.3827	26.1105		+	t4_t1	1.99157	0.106274	-0.740147	-4.57838	2.24496	0.0337152	-0.758884	-5.40083	no_change	under_expressed
ARL6IP4	ARL6IP4	Q66PJ3;A0A0C4DG62;F8WCT1;F5GYV5;H7BZV4;F5H7X4	Q66PJ3	ADP-ribosylation factor-like protein 6-interacting protein 4	29.1451	29.4767	28.7898	29.137	29.2423	29.3889	28.573	28.8163	28.444	28.3861	28.5743	28.7324		+	t4_t1	0.219038	0.755258	-0.118867	-0.562353	2.09812	0.041553	-0.644997	-4.91152	no_change	under_expressed
CYB5R2	CYB5R2	Q6BCY4;E9PIV9;E9PMI2;E9PQW2;E9PRM4	Q6BCY4	NADH-cytochrome b5 reductase 2	27.9848	28.0517	28.1222	27.9461	27.9269	28.1142	27.4313	27.4778	27.5965	27.9546	27.6667	27.9008		+	t4_t1	0.328817	0.650431	0.0571429	0.799066	2.51333	0.026576	-0.493864	-6.39675	no_change	under_expressed
ATL3	ATL3	Q6DD88;F5H6I7	Q6DD88	Atlastin-3	27.1241	27.2519	27.5597	27.9836	27.838	27.7546	28.6722	28.3975	28.6102	28.6872	28.1358	28.3266		+	t4_t1	1.70255	0.138228	-0.546855	-3.75644	2.55572	0.0259277	0.701248	6.56733	no_change	over_expressed
CIAPIN1	CIAPIN1	Q6FI81;H3BV90;H3BT65;H3BUG4	Q6FI81	Anamorsin	30.5846	30.3833	30.8346	30.7184	30.7309	30.8147	30.4806	30.4886	30.5555	31.0711	30.5948	30.5253		+	t4_t1	0.501866	0.517148	-0.153859	-1.14823	2.51716	0.0264368	-0.246468	-6.41203	no_change	under_expressed
ZCCHC8	ZCCHC8	Q6NZY4	Q6NZY4	Zinc finger CCHC domain-containing protein 8	28.7741	28.801	28.7285	28.7518	28.7614	28.6337	28.2735	28.4071	28.4347	28.5389	28.7996	28.7428		+	t4_t1	0.493466	0.522507	0.0522652	1.13167	2.22395	0.0348478	-0.343837	-5.32856	no_change	under_expressed
ALKBH5	ALKBH5	Q6P6C2	Q6P6C2	RNA demethylase ALKBH5	28.9282	28.9111	28.9368	29.113	29.1288	29.2409	28.6995	28.4851	28.7201	28.6644	28.6435	28.663		+	t4_t1	2.34279	0.100731	-0.235551	-5.74786	2.45558	0.028334	-0.526019	-6.17048	no_change	under_expressed
SLC30A9	SLC30A9	Q6PML9	Q6PML9	Zinc transporter 9	23.7585	26.268	26.3723	26.8434	26.7831	26.8413	26.3763	26.1864	26.2478	26.7066	25.8233	26.253		+	t4_t1	0.726524	0.384498	-1.35631	-1.58699	3.13049	0.0121802	-0.552412	-9.3109	no_change	under_expressed
MOXD1	MOXD1	Q6UVY6	Q6UVY6	DBH-like monooxygenase protein 1	28.9893	29.3413	29.4158	28.1823	28.6204	28.3385	30.4077	30.2847	29.9185	29.1677	29.6012	29.6139		+	t4_t1	2.04011	0.101872	0.868347	4.72795	3.13769	0.012347	1.82324	9.35101	no_change	over_expressed
RAB11FIP1	RAB11FIP1	Q6WKZ4;E7EX40	Q6WKZ4	Rab11 family-interacting protein 1	27.6031	27.6739	27.3589	28.1084	28.1631	27.9031	27.4336	27.1092	27.2287	28.2648	27.5269	27.4675		+	t4_t1	1.84124	0.122789	-0.512864	-4.13688	2.53651	0.0258585	-0.801051	-6.48957	no_change	under_expressed
HACD2	HACD2	Q6Y1H2	Q6Y1H2	Very-long-chain (3R)-3-hydroxyacyl-CoA dehydratase 2	24.2415	24.7418	26.5689	27.6786	27.3535	27.761	26.5666	25.9825	26.7253	27.0178	26.3885	25.8744		+	t4_t1	1.54845	0.157163	-2.41365	-3.36077	1.98188	0.0499511	-1.17293	-4.54894	no_change	under_expressed
B3GALTL	B3GALTL	Q6Y288	Q6Y288	Beta-1,3-glucosyltransferase	27.9274	27.8431	28.1882	27.2617	26.9778	27.2438	28.2666	28.6014	28.4631	28.7746	27.9718	28.6612		+	t4_t1	2.39827	0.0944699	0.825139	5.95261	3.18116	0.0132549	1.28257	9.59681	no_change	over_expressed
HSDL2	HSDL2	Q6YN16	Q6YN16	Hydroxysteroid dehydrogenase-like protein 2	31.6533	31.4195	31.3018	31.2896	31.5355	31.3166	30.7685	30.838	30.9117	31.0312	31.3158	31.1974		+	t4_t1	0.235922	0.738781	0.0776075	0.599955	2.44756	0.0281776	-0.541169	-6.13959	no_change	under_expressed
TPM1	TPM1	Q6ZN40	Q6ZN40		30.1941	29.8922	29.6921	28.9816	28.6822	28.7846	30.0584	29.7745	29.9097	28.724	29.2492	29.4343		+	t4_t1	2.54338	0.0794444	1.11	6.51727	3.09933	0.0117344	1.09807	9.13894	no_change	over_expressed
TUBA1A;TUBA3C	TUBA1A	Q71U36;Q13748	Q71U36	Tubulin alpha-1A chain;Tubulin alpha-3C/D chain	36.4508	36.4279	36.091	35.87	35.9187	35.8704	36.1399	36.1851	36.1018	35.4447	36.0928	36.1845		+	t4_t1	1.68894	0.138708	0.436848	3.7204	3.04078	0.0122813	0.255875	8.82387	no_change	over_expressed
BZW1	BZW1	Q7L1Q6;C9IZ80	Q7L1Q6	Basic leucine zipper and W2 domain-containing protein 1	30.3698	30.4539	30.1317	29.9671	29.9299	29.8923	30.169	30.3061	30.1914	29.5981	30.2541	30.47		+	t4_t1	1.7678	0.130504	0.388748	3.93239	2.44796	0.0282373	0.292443	6.14113	no_change	over_expressed
ASRGL1	ASRGL1	Q7L266	Q7L266	Isoaspartyl peptidase/L-asparaginase;Isoaspartyl peptidase/L-asparaginase alpha chain;Isoaspartyl peptidase/L-asparaginase beta chain	28.6667	28.9353	28.3612	28.4828	28.6551	28.5326	27.8806	27.7252	27.674	28.5952	28.3692	28.8239		+	t4_t1	0.218962	0.754974	0.0975806	0.562183	3.23378	0.0121967	-0.796868	-9.9024	no_change	under_expressed
HUWE1	HUWE1	Q7Z6Z7	Q7Z6Z7	E3 ubiquitin-protein ligase HUWE1	32.2276	32.2173	32.0504	32.2987	32.273	32.2686	31.9973	32.1373	32.0365	32.5973	32.0791	32.17		+	t4_t1	0.922953	0.295458	-0.114941	-1.97552	2.19084	0.0367238	-0.223043	-5.21622	no_change	under_expressed
METTL3	METTL3	Q86U44;F5H6D8;B4DTN4;H0YFV6	Q86U44	N6-adenosine-methyltransferase 70 kDa subunit	29.9074	29.8248	29.1347	29.6454	29.6417	29.8173	29.0999	29.2303	29.1381	29.3428	29.1608	29.2844		+	t4_t1	0.114146	0.8694	-0.0791601	-0.314487	2.84241	0.0162007	-0.545385	-7.82858	no_change	under_expressed
MAGI2	MAGI2	Q86UL8;E7EWI0;A0A0E3D6M1;A0A0D9SGI1;A0A1B0GTC0;A0A0D9SGF8;A0A0D9SEY4;A0A1B0GTH8;A0A1B0GVS6;A0A0D9SFP3	Q86UL8	Membrane-associated guanylate kinase, WW and PDZ domain-containing protein 2	30.0373	29.6903	29.9578	30.6591	30.6377	30.8125	28.7376	28.6441	28.9329	29.9228	29.3157	29.7854		+	t4_t1	2.61619	0.0768923	-0.80795	-6.81742	4.35064	0.0180645	-1.93156	-19.0641	no_change	under_expressed
KTN1	KTN1	Q86UP2	Q86UP2	Kinectin	31.1219	31.2301	31.7373	31.9135	32.0119	31.929	31.6727	31.6446	31.5994	32.4863	31.8703	31.7609		+	t4_t1	1.4252	0.17385	-0.588355	-3.06251	2.95609	0.0142963	-0.312529	-8.38567	no_change	under_expressed
LUZP1	LUZP1	Q86V48	Q86V48	Leucine zipper protein 1	28.3902	28.2921	27.9696	27.9466	27.6857	27.8554	28.1986	28.1547	28.2592	28.5449	28.3687	28.0906		+	t4_t1	1.2293	0.209064	0.388033	2.61708	1.98533	0.0496166	0.374901	4.55938	no_change	over_expressed
HOOK3	HOOK3	Q86VS8	Q86VS8	Protein Hook homolog 3	28.641	28.7949	28.7775	28.4383	28.2787	28.075	28.7428	28.8212	28.9092	28.8897	28.7948	28.6201		+	t4_t1	1.82436	0.125518	0.473806	4.08925	2.07777	0.0427731	0.560378	4.84652	no_change	over_expressed
HOGA1	HOGA1	Q86XE5	Q86XE5	4-hydroxy-2-oxoglutarate aldolase, mitochondrial	28.3088	28.0693	28.0614	28.322	28.4002	28.4253	27.2941	27.4281	27.2456	27.2066	27.6005	28.151		+	t4_t1	1.27344	0.199826	-0.236002	-2.71466	4.14125	0.0133333	-1.05992	-16.8782	no_change	under_expressed
FRAS1	FRAS1	Q86XX4	Q86XX4	Extracellular matrix protein FRAS1	27.2943	27.1813	27.7222	28.5103	28.447	28.5662	27.6637	27.1372	27.438	26.5683	27.3079	27.9122		+	t4_t1	2.56053	0.0778286	-1.10853	-6.58691	2.65981	0.0212078	-1.09482	-7.00291	no_change	under_expressed
AEBP1	AEBP1	Q8IUX7	Q8IUX7	Adipocyte enhancer-binding protein 1	30.6712	30.4398	30.7214	30.3354	30.2772	30.1672	31.3777	31.4101	31.1647	30.9122	30.6974	30.4996		+	t4_t1	1.61025	0.151993	0.35084	3.51625	3.49632	0.0085625	1.05755	11.5687	no_change	over_expressed
PLD3	PLD3	Q8IV08	Q8IV08	Phospholipase D3	30.7417	30.9618	30.7923	30.4673	30.327	30.2922	30.9925	31.3148	30.8811	30.3617	30.7159	31.0902		+	t4_t1	2.27307	0.100054	0.469742	5.49877	2.11988	0.0406257	0.70063	4.98175	no_change	over_expressed
LEPREL2	LEPREL2	Q8IVL6	Q8IVL6	Prolyl 3-hydroxylase 3	29.706	29.9867	29.2761	29.1409	29.3339	29.3732	29.7973	30.2033	29.9746	27.7531	29.3199	29.928		+	t4_t1	0.788236	0.353841	0.373603	1.7079	2.17083	0.0376087	0.709065	5.14926	no_change	over_expressed
SBSPON	SBSPON	Q8IVN8	Q8IVN8	Somatomedin-B and thrombospondin type-1 domain-containing protein	29.8254	29.6215	29.2587	29.4969	29.7279	30.0701	28.9483	28.7947	28.5477	28.6777	28.7721	28.9172		+	t4_t1	0.346704	0.634499	-0.196439	-0.836199	2.10239	0.0415942	-1.00141	-4.92526	no_change	under_expressed
ARID3B	ARID3B	Q8IVW6	Q8IVW6	AT-rich interactive domain-containing protein 3B	26.6231	26.4401	26.1529	27.2942	27.0985	27.4828	25.8581	25.212	25.7636	26.475	26.0745	26.1078		+	t4_t1	2.13532	0.100529	-0.886464	-5.03208	2.7291	0.0193709	-1.68057	-7.30668	no_change	under_expressed
GPR64	GPR64	Q8IZP9	Q8IZP9	G-protein coupled receptor 64	25.6858	26.3993	25.7026	24.3243	24.5673	24.5011	28.1435	28.3083	28.0687	26.2121	26.7894	25.4469		+	t4_t1	2.39889	0.094989	1.46499	5.95493	5.478	0.023	3.70926	36.6014	no_change	over_expressed
RDH10	RDH10	Q8IZV5;E5RK48	Q8IZV5	Retinol dehydrogenase 10	27.0568	26.3492	27.8143	28.0855	27.8156	27.6445	29.0819	28.719	29.023	25.5426	27.6393	27.9025		+	t4_t1	0.811277	0.340965	-0.77507	-1.75326	2.51508	0.0264784	1.0928	6.40374	no_change	over_expressed
CNPY4	CNPY4	Q8N129;A0A0J9YYJ0	Q8N129	Protein canopy homolog 4	28.0991	28.4938	28.4999	27.765	27.7283	27.8531	28.4367	28.5509	28.6886	28.3773	28.2882	28.8665		+	t4_t1	1.87323	0.117472	0.582113	4.22817	3.165	0.0128762	0.776555	9.50475	no_change	over_expressed
CCAR2	CCAR2	Q8N163;H0YB24;G3V119	Q8N163	Cell cycle and apoptosis regulator protein 2	32.6939	32.6604	32.5578	32.5891	32.6348	32.6861	32.3196	32.3523	32.3452	32.837	32.4467	32.5297		+	t4_t1	0.00467376	0.992249	0.000708262	0.0142726	3.25174	0.0106067	-0.297623	-10.0088	no_change	under_expressed
NDUFAF2	NDUFAF2	Q8N183	Q8N183	Mimitin, mitochondrial	28.8555	29.0313	28.7382	28.8164	29.0176	28.8929	28.6097	28.6658	28.5807	25.3559	28.215	28.4468		+	t4_t1	0.119676	0.86362	-0.0339457	-0.328313	1.98377	0.0495484	-0.290225	-4.55466	no_change	under_expressed
LRRC47	LRRC47	Q8N1G4	Q8N1G4	Leucine-rich repeat-containing protein 47	31.3744	31.5062	31.5105	31.6698	31.5841	31.6366	31.2514	31.2688	31.2999	32.0915	31.4217	31.5798		+	t4_t1	1.50497	0.163967	-0.166468	-3.25381	3.61753	0.0089505	-0.356805	-12.4248	no_change	under_expressed
MPP5	MPP5	Q8N3R9	Q8N3R9	MAGUK p55 subfamily member 5	29.1373	29.0738	28.8895	29.7137	30.0107	30.1322	28.5031	28.1695	28.7041	29.2884	29.2288	28.9563		+	t4_t1	2.49976	0.0831282	-0.91865	-6.34296	2.76943	0.0187607	-1.49327	-7.48875	no_change	under_expressed
SYNPO	SYNPO	Q8N3V7	Q8N3V7	Synaptopodin	30.5127	30.365	30.2672	30.981	31.0657	31.379	29.6004	29.2561	29.6237	30.6948	30.3311	30.5939		+	t4_t1	2.24801	0.0996348	-0.760268	-5.4114	3.20246	0.0125949	-1.64852	-9.71946	no_change	under_expressed
FNBP4	FNBP4	Q8N3X1	Q8N3X1	Formin-binding protein 4	26.5676	26.5342	26.9768	27.1712	27.0815	26.942	26.1861	26.3715	26.25	25.1656	26.484	26.4633		+	t4_t1	1.11324	0.232755	-0.372042	-2.3673	3.11917	0.0123493	-0.795689	-9.24808	no_change	under_expressed
SFRP1	SFRP1	Q8N474	Q8N474	Secreted frizzled-related protein 1	28.2845	28.1895	28.1482	27.8789	27.9151	27.8624	28.961	28.6027	28.5021	28.6492	28.4801	28.252		+	t4_t1	2.759	0.0709811	0.321948	7.4413	2.33833	0.0316974	0.803157	5.73165	no_change	over_expressed
AFAP1	AFAP1	Q8N556	Q8N556	Actin filament-associated protein 1	24.4699	24.2612	25.4506	25.0074	25.1137	25.1285	26.5891	26.1124	25.8912	25.8102	25.4887	25.6586		+	t4_t1	0.410139	0.58162	-0.355953	-0.965611	2.22192	0.0346775	1.11438	5.32162	no_change	over_expressed
LRRC17	LRRC17	Q8N6Y2	Q8N6Y2	Leucine-rich repeat-containing protein 17	27.1908	27.1321	28.0806	26.0452	26.2286	26.1653	29.5398	29.468	29.4278	26.4058	28.1366	27.4466		+	t4_t1	1.87806	0.116749	1.32149	4.24207	6.11742	0.092	3.33217	52.9217	no_change	over_expressed
COLGALT1	COLGALT1	Q8NBJ5	Q8NBJ5	Procollagen galactosyltransferase 1	29.6892	29.3634	29.3365	29.0645	29.1409	29.0919	29.5744	29.5945	29.4428	29.327	29.1693	29.6929		+	t4_t1	1.46212	0.169347	0.363964	3.15028	2.94674	0.0140876	0.438154	8.33853	no_change	over_expressed
TXNDC5	TXNDC5	Q8NBS9	Q8NBS9	Thioredoxin domain-containing protein 5	32.4429	32.445	32.3171	32.0439	32.0193	32.1707	32.7211	32.6617	32.4811	32.609	32.2993	32.6653		+	t4_t1	2.16364	0.101534	0.323702	5.12535	2.49207	0.0274437	0.543341	6.31264	no_change	over_expressed
LSM14A	LSM14A	Q8ND56;A0A140TA76;K7EMZ9	Q8ND56	Protein LSM14 homolog A	29.6404	29.581	29.7729	29.9642	30.0594	29.8366	29.3643	29.5124	29.4792	29.8278	29.4488	29.6557		+	t4_t1	1.54783	0.157274	-0.288637	-3.35923	2.50875	0.0267685	-0.501455	-6.37856	no_change	under_expressed
ST6GALNAC3	ST6GALNAC3	Q8NDV1;A0A087WWK2	Q8NDV1	Alpha-N-acetylgalactosaminide alpha-2,6-sialyltransferase 3	26.8723	26.3046	26.6885	27.8927	28.4118	28.0511	26.7585	26.3748	26.6039	26.2086	27.1272	27.4302		+	t4_t1	2.56172	0.0783885	-1.49675	-6.5918	2.90138	0.0146294	-1.53947	-8.11325	no_change	under_expressed
C3orf58	C3orf58	Q8NDZ4	Q8NDZ4	Deleted in autism protein 1	28.0735	27.4503	27.7997	27.5669	27.7178	27.6127	28.5851	28.3028	28.6662	28.3624	27.8681	27.7208		+	t4_t1	0.312216	0.666908	0.142012	0.764299	2.76102	0.0185333	0.885586	7.45047	no_change	over_expressed
APPL2	APPL2	Q8NEU8	Q8NEU8	DCC-interacting protein 13-beta	29.3482	29.1052	29.3487	29.0129	29.0442	29.1145	28.9232	28.9153	28.8783	29.1324	29.1305	29.1373		+	t4_t1	1.14319	0.225444	0.210172	2.43087	1.99342	0.048875	-0.151588	-4.58401	no_change	under_expressed
FBXO22	FBXO22	Q8NEZ5	Q8NEZ5	F-box only protein 22	28.1134	28.1062	27.4566	28.1445	28.1754	28.325	27.4972	27.5335	27.2636	27.5642	27.8718	27.7601		+	t4_t1	0.64938	0.423428	-0.322886	-1.43658	2.82276	0.0160912	-0.783559	-7.73578	no_change	under_expressed
INADL	INADL	Q8NI35;A0A0U1RR46;A0A0X1KG69;A0A087WUZ6	Q8NI35	InaD-like protein	25.5177	25.1112	24.6938	25.6639	25.4856	25.4756	24.2582	24.3829	24.857	25.9949	25.1805	24.1116		+	t4_t1	0.818661	0.337131	-0.434154	-1.76783	2.25003	0.0333333	-1.04236	-5.4184	no_change	under_expressed
MICAL1	MICAL1	Q8TDZ2	Q8TDZ2	Protein-methionine sulfoxide oxidase MICAL1	26.1466	26.3929	26.2421	25.9544	25.9563	25.928	26.8956	26.6396	26.8321	23.8237	26.7307	27.4921		+	t4_t1	1.91485	0.113893	0.314308	4.34906	3.39176	0.00936913	0.842873	10.8756	no_change	over_expressed
ADAMTS15	ADAMTS15	Q8TE58	Q8TE58	A disintegrin and metalloproteinase with thrombospondin motifs 15	26.0124	26.5802	27.6878	26.3386	26.2848	26.1593	28.7081	27.7666	28.5752	27.1841	28.2584	26.7861		+	t4_t1	0.431701	0.565036	0.499226	1.00893	2.65628	0.021033	2.0891	6.98773	no_change	over_expressed
EPS8L1	EPS8L1	Q8TE68;B4DKV7;K7EN83;K7ELW3	Q8TE68	Epidermal growth factor receptor kinase substrate 8-like protein 1	28.0725	28.1042	27.9398	28.1187	28.147	28.1827	27.6757	27.7825	27.8869	28.1357	28.0335	27.8277		+	t4_t1	0.965879	0.277064	-0.110659	-2.06227	2.34981	0.031588	-0.367781	-5.77343	no_change	under_expressed
PARD3B	PARD3B	Q8TEW8;A0A087WYL6;A0A087X1S9;A0A087WZG6;R4GN62	Q8TEW8	Partitioning defective 3 homolog B	29.9464	29.9523	29.5251	30.5736	30.862	30.9514	28.7782	28.539	28.7214	29.6914	29.5951	30.0172		+	t4_t1	2.25556	0.0992314	-0.98775	-5.4376	4.01567	0.01	-2.11614	-15.6869	no_change	under_expressed
GIPC2	GIPC2	Q8TF65	Q8TF65	PDZ domain-containing protein GIPC2	28.8074	28.7377	28.7118	28.8955	28.5397	28.5954	27.4635	27.7969	27.9482	28.9207	28.6389	28.7118		+	t4_t1	0.263752	0.71176	0.0754217	0.660877	2.18639	0.0368038	-0.940695	-5.20128	no_change	under_expressed
GTF3C2	GTF3C2	Q8WUA4;A0A087WZD8	Q8WUA4	General transcription factor 3C polypeptide 2	28.869	28.7495	28.2209	28.4259	28.5484	28.6216	27.8969	28.1893	28.0353	25.3364	28.5817	28.7192		+	t4_t1	0.145555	0.837012	0.0811507	0.391735	2.06988	0.0432521	-0.4915	-4.82151	no_change	under_expressed
PCNP	PCNP	Q8WW12	Q8WW12	PEST proteolytic signal-containing nuclear protein	30.5784	31.0823	30.7515	30.7588	30.8153	30.5755	30.1688	30.3839	30.1613	31.1509	30.7247	30.2792		+	t4_t1	0.205508	0.771773	0.0875365	0.531835	2.01684	0.0465227	-0.478529	-4.65581	no_change	under_expressed
PALLD	PALLD	Q8WX93	Q8WX93	Palladin	31.8576	31.8974	31.316	30.9268	31.0151	31.0639	31.6027	31.7094	31.4552	31.7918	31.3936	31.6776		+	t4_t1	1.63883	0.145948	0.688381	3.58957	2.65824	0.0210909	0.58714	6.99617	no_change	over_expressed
STON2	STON2	Q8WXE9	Q8WXE9	Stonin-2	28.9221	28.7891	28.6276	29.3708	29.2878	29.1796	27.5772	27.4911	28.2965	28.2693	28.7368	29.0827		+	t4_t1	2.10124	0.10389	-0.499821	-4.92153	2.3317	0.0317806	-1.4911	-5.70762	no_change	under_expressed
SYNE2	SYNE2	Q8WXH0;G3V5X4;A0A0A0MRE3	Q8WXH0	Nesprin-2	30.1493	29.985	30.4531	30.9944	30.8477	30.8527	30.6355	30.5369	30.6573	31.5732	30.8556	30.9224		+	t4_t1	2.07414	0.100728	-0.702511	-4.83499	2.04816	0.0438962	-0.28841	-4.75311	no_change	under_expressed
IRGQ	IRGQ	Q8WZA9	Q8WZA9	Immunity-related GTPase family Q protein	29.58	29.3667	28.8294	28.7735	28.7768	28.8501	29.2098	29.3336	29.1505	29.5808	29.2555	29.4706		+	t4_t1	0.955396	0.280986	0.45859	2.04101	2.71713	0.0192442	0.431178	7.25339	no_change	over_expressed
DDX1	DDX1	Q92499;F1T0B3;A0A087X2G1	Q92499	ATP-dependent RNA helicase DDX1	33.3762	33.3172	33.173	33.1446	33.2351	33.1813	32.6302	32.8253	32.8659	32.8347	33.1224	33.0572		+	t4_t1	0.706075	0.393278	0.101817	1.54707	2.22762	0.0343026	-0.413172	-5.34112	no_change	under_expressed
NDRG1	NDRG1	Q92597	Q92597	Protein NDRG1	31.6691	31.4814	31.2806	31.7358	31.5602	31.6602	30.316	29.9484	30.3494	31.1851	30.3336	30.6977		+	t4_t1	0.641436	0.427356	-0.175036	-1.42111	3.32847	0.0114872	-1.44744	-10.4754	no_change	under_expressed
HSPH1	HSPH1	Q92598	Q92598	Heat shock protein 105 kDa	31.4277	31.3965	31.4629	31.2637	31.1237	31.2048	31.5267	31.676	31.5726	31.8313	31.565	31.5293		+	t4_t1	2.1744	0.100259	0.231601	5.16116	2.55808	0.02618	0.394334	6.57695	no_change	over_expressed
PXDN	PXDN	Q92626;H7C1W1	Q92626	Peroxidasin homolog	30.9359	30.7776	30.91	30.7218	30.7191	30.7446	31.3969	31.4245	31.2675	30.7585	30.695	30.8654		+	t4_t1	1.37197	0.179693	0.146001	2.93821	3.68542	0.00918182	0.634481	12.9304	no_change	over_expressed
SORL1	SORL1	Q92673	Q92673	Sortilin-related receptor	27.0811	25.815	27.4412	28.9764	28.5643	28.7961	27.0633	26.4475	27.4951	26.1822	26.9226	27.3689		+	t4_t1	1.77121	0.130921	-1.99986	-3.94173	2.25678	0.0332789	-1.77698	-5.44183	no_change	under_expressed
ANP32B	ANP32B	Q92688	Q92688	Acidic leucine-rich nuclear phosphoprotein 32 family member B	32.1596	32.0282	32.0943	32.1732	32.1224	32.0262	31.6458	31.5323	31.7555	32.6135	31.8919	31.9375		+	t4_t1	0.0817383	0.90406	-0.0132815	-0.231287	2.40245	0.0304323	-0.462754	-5.96827	no_change	under_expressed
RAD50	RAD50	Q92878	Q92878	DNA repair protein RAD50	31.8917	31.9179	31.6395	31.7711	31.8728	31.8364	31.5049	31.4628	31.43	32.2063	31.8036	31.7099		+	t4_t1	0.0378247	0.95169	-0.0104376	-0.111501	3.21672	0.0128586	-0.360898	-9.80239	no_change	under_expressed
GLG1	GLG1	Q92896	Q92896	Golgi apparatus protein 1	31.2845	30.9056	31.924	32.029	32.0837	31.9798	32.4516	32.2503	32.3283	32.618	32.3513	32.2805		+	t4_t1	1.03701	0.251323	-0.659475	-2.208	2.04629	0.0439782	0.312574	4.74726	no_change	over_expressed
GCDH	GCDH	Q92947	Q92947	Glutaryl-CoA dehydrogenase, mitochondrial	28.9478	28.9829	28.5966	28.9258	28.9724	29.0253	28.5409	28.4763	28.3995	28.2345	28.5836	28.642		+	t4_t1	0.448917	0.550402	-0.132101	-1.04333	3.25962	0.0102989	-0.502322	-10.0558	no_change	under_expressed
USP7	USP7	Q93009;H3BND8	Q93009	Ubiquitin carboxyl-terminal hydrolase 7;Ubiquitin carboxyl-terminal hydrolase	31.9946	31.84	31.5979	31.796	31.8164	31.8067	31.4224	31.4346	31.4452	31.2692	31.7021	31.7738		+	t4_t1	0.0128394	0.98159	0.00449117	0.0388535	5.71698	0.046	-0.372287	-42.0119	no_change	under_expressed
CUL5	CUL5	Q93034	Q93034	Cullin-5	29.6583	29.7069	29.8347	29.9754	29.8634	29.9495	29.5615	29.6236	29.6184	29.7009	29.5926	29.8839		+	t4_t1	1.4557	0.168663	-0.196099	-3.13492	2.95099	0.0141912	-0.328264	-8.35994	no_change	under_expressed
ATP6V0A1	ATP6V0A1	Q93050;B7Z641;B7Z2A9	Q93050	V-type proton ATPase 116 kDa subunit a isoform 1;V-type proton ATPase subunit a	28.3507	28.017	28.4907	28.9155	29.0059	28.8386	28.629	28.6427	28.5965	28.6855	28.8223	28.9219		+	t4_t1	1.8863	0.116069	-0.633885	-4.26587	2.38835	0.0303777	-0.29723	-5.91555	no_change	under_expressed
HGD	HGD	Q93099	Q93099	Homogentisate 1,2-dioxygenase	30.4191	30.0074	29.8259	29.727	30.0384	29.7347	28.7434	28.7134	28.7943	29.7738	29.5968	30.077		+	t4_t1	0.545407	0.485597	0.250765	1.23374	3.29884	0.0109939	-1.083	-10.2929	no_change	under_expressed
PBXIP1	PBXIP1	Q96AQ6	Q96AQ6	Pre-B-cell leukemia transcription factor-interacting protein 1	24.759	22.9224	23.6882	24.4768	23.9148	24.6677	26.8066	26.7089	26.8324	25.2243	26.863	26.9929		+	t4_t1		1			3.34933	0.0103226	2.42952	10.6058	no_change	over_expressed
FKBP10	FKBP10	Q96AY3;H0Y827	Q96AY3	Peptidyl-prolyl cis-trans isomerase FKBP10	32.4185	32.3586	32.0982	31.832	31.7988	31.8322	32.3383	32.2652	32.2987	32.5674	32.2388	32.0747		+	t4_t1	2.04982	0.103003	0.47076	4.75833	4.44095	0.0207407	0.479722	20.0905	no_change	over_expressed
PTER	PTER	Q96BW5;A0A0A0MSI3	Q96BW5	Phosphotriesterase-related protein	27.515	27.0532	26.9032	27.7919	27.7081	27.5044	26.3049	26.1291	26.9035	27.0511	27.0247	27.1484		+	t4_t1	1.18397	0.217896	-0.511014	-2.51841	2.09455	0.0418431	-1.22232	-4.90008	no_change	under_expressed
FAM136A	FAM136A	Q96C01;E7EQY1	Q96C01	Protein FAM136A	29.3388	28.9312	29.0553	29.4357	29.2767	29.2697	28.6497	28.6666	28.3567	29.3173	28.8333	28.8976		+	t4_t1	0.761739	0.367961	-0.218955	-1.65589	2.59685	0.0249239	-0.769743	-6.73654	no_change	under_expressed
GALM	GALM	Q96C23;B8ZZ75	Q96C23	Aldose 1-epimerase	30.985	30.8374	30.8632	30.8082	30.8063	30.6237	29.741	29.8639	30.0831	30.3547	30.3896	31.1763		+	t4_t1	0.913077	0.299607	0.149158	1.95568	2.71588	0.0191884	-0.850041	-7.24784	no_change	under_expressed
FLYWCH2	FLYWCH2	Q96CP2;I3L1Y9;I3L4I0	Q96CP2	FLYWCH family member 2	30.555	30.5726	30.3333	30.4331	30.6338	30.6233	30.1223	30.17	30.0364	30.7791	29.85	30.0751		+	t4_t1	0.308979	0.669441	-0.0764421	-0.757486	2.40275	0.0304939	-0.453863	-5.96939	no_change	under_expressed
KCTD12	KCTD12	Q96CX2	Q96CX2	BTB/POZ domain-containing protein KCTD12	29.3329	29.2679	30.2822	28.4617	28.545	28.2676	30.0611	30.1911	30.256	29.9144	29.3948	29.4274		+	t4_t1	1.62711	0.147361	1.20289	3.5594	4.19489	0.014359	1.74462	17.4136	no_change	over_expressed
ECHDC3	ECHDC3	Q96DC8	Q96DC8	Enoyl-CoA hydratase domain-containing protein 3, mitochondrial	27.7506	27.3975	27.3923	27.6117	27.3967	27.6424	27.1185	27.0832	27.1774	27.5467	27.1211	27.4761		+	t4_t1	0.0927531	0.893167	-0.0367997	-0.260006	2.17639	0.0375987	-0.423892	-5.16781	no_change	under_expressed
MSI2	MSI2	Q96DH6;B4DHE8;J3KTC1;J3QKT5;B4DM51	Q96DH6	RNA-binding protein Musashi homolog 2	30.0278	29.8861	29.901	30.0879	29.7969	30.0562	29.297	29.2873	29.3746	29.1096	29.5898	29.5614		+	t4_t1	0.153278	0.82761	-0.0420723	-0.410282	2.62783	0.0234331	-0.660685	-6.86649	no_change	under_expressed
GNPNAT1	GNPNAT1	Q96EK6;G3V4W4;G3V5E4	Q96EK6	Glucosamine 6-phosphate N-acetyltransferase	27.3681	27.0182	27.5088	27.3701	27.2968	27.1589	26.7887	26.8369	26.9045	27.0606	27.2137	27.236		+	t4_t1	0.0500102	0.93793	0.0230827	0.145667	2.44587	0.0281181	-0.431943	-6.13308	no_change	under_expressed
PHYHIPL	PHYHIPL	Q96FC7	Q96FC7	Phytanoyl-CoA hydroxylase-interacting protein-like	28.666	28.6919	28.0905	27.8697	28.128	28.133	27.3438	27.3023	27.4488	28.5111	28.0573	28.4694		+	t4_t1	0.957882	0.281225	0.439217	2.04605	2.65406	0.020748	-0.678655	-6.97821	no_change	under_expressed
PDLIM5	PDLIM5	Q96HC4	Q96HC4	PDZ and LIM domain protein 5	32.3192	32.3923	32.0002	32.5182	32.8829	32.9653	31.1955	31.2337	31.1769	31.637	31.6568	31.8725		+	t4_t1	1.40685	0.174531	-0.551519	-3.01937	3.48103	0.00919084	-1.58674	-11.4648	no_change	under_expressed
PGAM5	PGAM5	Q96HS1	Q96HS1	Serine/threonine-protein phosphatase PGAM5, mitochondrial	29.7704	29.6639	29.6908	29.8849	29.832	29.8463	29.6621	29.5947	29.5578	30.4754	29.7266	29.714		+	t4_t1	1.82656	0.125094	-0.146046	-4.09544	2.71779	0.0193003	-0.249568	-7.25631	no_change	under_expressed
FUBP3	FUBP3	Q96I24	Q96I24	Far upstream element-binding protein 3	32.1127	31.8931	31.7126	31.919	31.7898	32.0187	31.5607	31.505	31.5549	32.0766	31.6583	31.7002		+	t4_t1	0.00739808	0.988819	-0.0030028	-0.022523	2.23884	0.033539	-0.368944	-5.37969	no_change	under_expressed
SUCLG2	SUCLG2	Q96I99;E9PDQ8	Q96I99	Succinyl-CoA ligase [GDP-forming] subunit beta, mitochondrial	31.3648	31.0857	31.1396	31.1046	31.2078	31.0581	30.8095	30.7735	30.8579	30.834	30.714	30.9854		+	t4_t1	0.310387	0.668019	0.0731964	0.760452	2.44516	0.0280589	-0.309864	-6.13038	no_change	under_expressed
PAWR	PAWR	Q96IZ0	Q96IZ0	PRKC apoptosis WT1 regulator protein	29.2722	29.2759	29.08	28.8997	29.0388	29.0131	28.697	28.7112	28.5704	29.4569	28.778	28.9614		+	t4_t1	1.35894	0.182785	0.225474	2.90816	2.19829	0.0363323	-0.324327	-5.24136	no_change	under_expressed
KIRREL	KIRREL	Q96J84;B4DN67;Q5W0F9	Q96J84	Kin of IRRE-like protein 1	29.2745	28.9122	29.6533	30.2976	30.4356	30.3698	29.0546	28.5557	29.3729	29.7872	29.5422	29.8747		+	t4_t1	2.12484	0.100606	-1.08766	-4.99787	2.32823	0.0317226	-1.37329	-5.69508	no_change	under_expressed
CLMN	CLMN	Q96JQ2	Q96JQ2	Calmin	26.4169	24.5849	24.7734	24.3052	23.7734	23.8443	25.1669	25.3741	25.7971	25.8481	24.3275	25.4941		+	t4_t1	0.995061	0.26531	1.28412	2.12174	2.3846	0.0306457	1.47171	5.90161	no_change	over_expressed
PDLIM2	PDLIM2	Q96JY6;A0A087WVI1;C9JS55;C9JSR2;C9K0F0;C9J0X3	Q96JY6	PDZ and LIM domain protein 2	30.4018	30.3465	30.4028	30.5293	30.729	31.1396	29.2683	29.0343	29.0828	30.0192	30.0917	30.5468		+	t4_t1	1.08178	0.240744	-0.415608	-2.30114	3.00663	0.0124733	-1.67085	-8.64469	no_change	under_expressed
CNDP2	CNDP2	Q96KP4;J3QKT2	Q96KP4	Cytosolic non-specific dipeptidase	33.3422	33.401	32.7632	33.028	33.2089	33.0173	32.3752	32.4222	32.1583	32.754	32.7438	32.9713		+	t4_t1	0.146923	0.835486	0.0840492	0.395032	2.76903	0.0187034	-0.766134	-7.48696	no_change	under_expressed
ZFR	ZFR	Q96KR1	Q96KR1	Zinc finger RNA-binding protein	30.0909	29.8238	29.9552	30.3995	30.33	30.306	29.9742	30.0012	30.1094	30.8039	30.0732	30.0099		+	t4_t1	2.04234	0.101823	-0.38849	-4.73491	2.50102	0.0272589	-0.316909	-6.34795	no_change	under_expressed
SNX27	SNX27	Q96L92;A0A0C4DFU6	Q96L92	Sorting nexin-27	29.8518	29.6986	29.3979	29.6393	29.6674	29.6661	29.0923	29.1703	29.1675	29.9448	29.3547	29.5892		+	t4_t1	0.0202965	0.973288	-0.00814247	-0.060926	4.34073	0.0175	-0.514217	-18.9547	no_change	under_expressed
PRMT6	PRMT6	Q96LA8	Q96LA8	Protein arginine N-methyltransferase 6	27.7233	27.2505	27.7127	28.0257	27.9216	28.0969	27.0002	26.6787	27.2594	26.3738	27.1061	27.0167		+	t4_t1	1.29401	0.197167	-0.452602	-2.76067	2.38381	0.0307741	-1.03529	-5.89867	no_change	under_expressed
SFXN2	SFXN2	Q96NB2;R4GMR9;R4GN74;R4GNC2;R4GN63;A0A1B0GX61;R4GMW0;A0A0C4DGR6	Q96NB2	Sideroflexin-2	27.5837	27.5118	28.0564	29.1381	29.2197	28.9596	27.7006	27.2464	27.7017	26.2471	27.4758	28.2		+	t4_t1	2.75281	0.0705556	-1.38847	-7.41323	3.1028	0.0118326	-1.55617	-9.15794	no_change	under_expressed
RPRD1A	RPRD1A	Q96P16;A0A0C4DGQ6	Q96P16	Regulation of nuclear pre-mRNA domain-containing protein 1A	28.8016	28.5314	28.1458	28.3464	28.4468	28.3266	28.0609	27.7392	27.8243	27.9663	28.082	28.1335		+	t4_t1	0.243744	0.73121	0.119663	0.617203	2.0729	0.0431266	-0.498493	-4.83108	no_change	under_expressed
IPO9	IPO9	Q96P70	Q96P70	Importin-9	30.9426	30.6134	30.5407	30.2947	30.34	30.3676	30.7732	30.7923	30.6718	31.1763	30.5436	30.7346		+	t4_t1	1.35876	0.182686	0.364797	2.90776	3.17649	0.0131902	0.411685	9.57012	no_change	over_expressed
OLFM3	OLFM3	Q96PB7	Q96PB7	Noelin-3	28.2666	28.1803	27.9004	27.2779	26.9977	27.3449	28.2756	27.9742	28.0508	27.3043	27.1612	27.5313		+	t4_t1	2.39081	0.0962781	0.908947	5.92472	2.51387	0.0264182	0.893344	6.39889	no_change	over_expressed
GPR124	GPR124	Q96PE1	Q96PE1	G-protein coupled receptor 124	24.7646	24.5722	26.4029	24.2436	23.5054	24.4101	27.5541	27.6048	27.2122	26.7524	24.7784	23.987		+	t4_t1	0.861937	0.318178	1.19351	1.85354	3.44052	0.0101898	3.40403	11.1938	no_change	over_expressed
NEDD4L	NEDD4L	Q96PU5;A0A1B0GVY1;K7ERN1	Q96PU5	E3 ubiquitin-protein ligase NEDD4-like	28.1686	28.1216	28.0559	28.2558	28.3187	28.2115	27.7444	27.7279	27.7179	28.5534	27.8553	28.1361		+	t4_t1	1.50347	0.164099	-0.146631	-3.25016	4.11248	0.0116667	-0.531947	-16.5977	no_change	under_expressed
QKI	QKI	Q96PU8;H0YG47;F5GXS8;F5GYM3	Q96PU8	Protein quaking	31.0397	31.2262	30.9398	31.0055	31.0968	31.1526	30.5198	30.5395	30.5886	31.3194	30.7751	30.8864		+	t4_t1	0.0603735	0.928092	-0.0164115	-0.174138	3.45286	0.00962963	-0.535643	-11.2757	no_change	under_expressed
PUS7	PUS7	Q96PZ0;E7EUH7	Q96PZ0	Pseudouridylate synthase 7 homolog	28.2255	28.1491	28.0043	28.1793	28.2725	28.1763	27.7698	27.9615	27.9109	27.8321	28.0656	27.5496		+	t4_t1	0.503273	0.516432	-0.0830491	-1.151	2.13158	0.0394623	-0.328691	-5.01983	no_change	under_expressed
PURB	PURB	Q96QR8	Q96QR8	Transcriptional activator protein Pur-beta	29.535	30.5062	30.1181	29.9379	29.8483	29.9473	30.2041	30.4083	30.3058	30.1153	30.2204	30.3382		+	t4_t1	0.191421	0.789572	0.141901	0.499667	2.38597	0.0305771	0.39492	5.90668	no_change	over_expressed
MAGI1	MAGI1	Q96QZ7;A0A087WT53;A0A087WXD2;H7C5T8;H7C4U7;H7C535	Q96QZ7	Membrane-associated guanylate kinase, WW and PDZ domain-containing protein 1	24.8704	25.3338	25.5259	25.9017	26.0107	26.2501	25.3864	25.0568	25.0525	25.4084	25.5767	25.4336		+	t4_t1	1.67507	0.139179	-0.810783	-3.6839	2.38	0.0308437	-0.888914	-5.88451	no_change	under_expressed
ERBB2IP	ERBB2IP	Q96RT1	Q96RT1	Protein LAP2	27.4121	27.232	27.5922	27.555	27.7299	27.5684	27.3298	27.1578	27.1969	27.8348	27.6692	27.5769		+	t4_t1	0.804619	0.345075	-0.205705	-1.74014	2.15162	0.0388242	-0.389641	-5.0856	no_change	under_expressed
STRBP	STRBP	Q96SI9	Q96SI9	Spermatid perinuclear RNA-binding protein	29.7865	29.4044	29.0644	29.8091	29.8503	29.7979	29.0302	29.2867	29.2335	30.1135	29.4448	29.3793		+	t4_t1	0.892872	0.307922	-0.400662	-1.91521	2.87182	0.0153878	-0.635675	-7.96939	no_change	under_expressed
GPX7	GPX7	Q96SL4	Q96SL4	Glutathione peroxidase 7	29.561	29.7483	29.2301	28.8334	28.9854	28.9233	29.4461	29.7721	29.5123	27.543	29.4373	29.8182		+	t4_t1	1.71759	0.137517	0.599114	3.79654	2.43447	0.0286902	0.662825	6.08946	no_change	over_expressed
SIN3A	SIN3A	Q96ST3	Q96ST3	Paired amphipathic helix protein Sin3a	29.6247	29.4932	29.996	30.0409	29.9094	29.9728	29.6498	29.6412	29.6835	30.4098	29.808	29.5884		+	t4_t1	0.803091	0.34566	-0.269739	-1.73713	2.85484	0.0160405	-0.3162	-7.88784	no_change	under_expressed
FAM129B	FAM129B	Q96TA1	Q96TA1	Niban-like protein 1	29.2336	29.187	29.1061	28.6346	28.7835	28.8492	29.6213	29.3465	29.4413	28.7907	29.0763	28.8852		+	t4_t1	2.33093	0.100039	0.419832	5.70483	2.64994	0.0212865	0.713947	6.96056	no_change	over_expressed
PCYT2	PCYT2	Q99447;I3L1R7;I3L1L9;I3L3V9;I3L2Q1	Q99447	Ethanolamine-phosphate cytidylyltransferase	28.3096	28.2348	27.6976	28.157	28.3366	28.4305	27.5585	27.1348	27.4375	28.3828	27.5159	27.6915		+	t4_t1	0.471911	0.537611	-0.227388	-1.08903	2.47156	0.0280436	-0.931117	-6.23241	no_change	under_expressed
PLIN2	PLIN2	Q99541	Q99541	Perilipin-2	31.2235	31.2669	30.6839	30.6421	30.7232	30.7078	30.2526	30.1501	30.2751	30.8376	30.2334	30.673		+	t4_t1	0.905644	0.303089	0.367083	1.94077	3.27641	0.0106036	-0.465093	-10.1567	no_change	under_expressed
PKP4	PKP4	Q99569;A0A0D9SF60	Q99569	Plakophilin-4	28.4151	28.2426	28.1249	28.7288	28.9894	28.7161	28.0705	27.7406	27.7435	28.4132	28.463	28.4018		+	t4_t1	1.96253	0.10882	-0.550542	-4.49057	2.61229	0.0237136	-0.959876	-6.80106	no_change	under_expressed
ARID3A	ARID3A	Q99856;K7EJ04	Q99856	AT-rich interactive domain-containing protein 3A	29.5717	29.5461	28.943	29.8588	29.7541	29.5111	28.1866	27.9128	28.3173	28.4303	28.9223	29.0168		+	t4_t1	0.703661	0.395043	-0.354432	-1.54236	3.24414	0.0104309	-1.56915	-9.96368	no_change	under_expressed
DUSP9	DUSP9	Q99956	Q99956	Dual specificity protein phosphatase 9	27.0257	28.1333	27.1253	28.0357	27.8502	28.25	25.8545	25.7374	25.6276	26.6231	26.205	26.167		+	t4_t1	0.763034	0.367037	-0.617175	-1.65843	4.18981	0.014	-2.30545	-17.3622	no_change	under_expressed
PKP2	PKP2	Q99959	Q99959	Plakophilin-2	28.9003	28.8133	28.3719	28.7574	28.9775	28.9053	28.3295	28.2828	28.001	28.4966	28.2092	28.6148		+	t4_t1	0.452668	0.548208	-0.184884	-1.0508	2.29253	0.0326159	-0.675629	-5.56737	no_change	under_expressed
AIF1L	AIF1L	Q9BQI0;Q5JUP3	Q9BQI0	Allograft inflammatory factor 1-like	30.2435	29.9361	30.2108	31.0668	30.6534	30.6803	29.4455	29.0976	29.5511	30.0062	30.1403	29.3026		+	t4_t1	1.81119	0.125969	-0.670007	-4.05234	2.77262	0.0188185	-1.43544	-7.50336	no_change	under_expressed
NRIP2	NRIP2	Q9BQI9;F5H2G5;F5H065	Q9BQI9	Nuclear receptor-interacting protein 2	28.2509	28.0794	28.3083	28.5504	28.6671	28.9632	27.4503	27.3309	27.4115	28.027	28.3493	28.7218		+	t4_t1	1.66258	0.141114	-0.514075	-3.65121	3.31662	0.011414	-1.32936	-10.4021	no_change	under_expressed
CPPED1	CPPED1	Q9BRF8	Q9BRF8	Serine/threonine-protein phosphatase CPPED1	29.3677	29.5909	29.1579	29.6199	29.3781	29.579	28.962	28.5257	28.4868	28.7183	28.4361	28.6905		+	t4_t1	0.454282	0.547586	-0.153505	-1.05402	2.15982	0.038284	-0.867466	-5.11268	no_change	under_expressed
FAM213A	FAM213A	Q9BRX8	Q9BRX8	Redox-regulatory protein FAM213A	29.6801	29.7156	30.3665	30.1127	30.1941	30.1012	30.6132	30.5665	30.5278	30.1469	29.7769	29.8488		+	t4_t1	0.405735	0.585382	-0.215286	-0.956725	3.45911	0.00970149	0.433097	11.3174	no_change	over_expressed
AGMAT	AGMAT	Q9BSE5	Q9BSE5	Agmatinase, mitochondrial	28.2056	28.2375	27.5773	27.9881	28.3186	28.2398	26.8134	26.2366	25.9937	25.376	27.2121	27.8898		+	t4_t1	0.300775	0.675727	-0.175372	-0.740157	2.65497	0.020861	-1.8343	-6.98213	no_change	under_expressed
HDHD3	HDHD3	Q9BSH5	Q9BSH5	Haloacid dehalogenase-like hydrolase domain-containing protein 3	30.078	29.8566	29.2943	29.3919	29.4791	29.5446	28.9183	28.9921	28.9079	28.2339	29.1364	29.4591		+	t4_t1	0.498584	0.519915	0.271099	1.14176	3.30407	0.0112	-0.532421	-10.3248	no_change	under_expressed
CNPY3	CNPY3	Q9BT09	Q9BT09	Protein canopy homolog 3	29.8068	29.9833	30.3551	29.818	29.6827	29.5814	30.3169	30.1131	30.3875	30.3049	30.0079	29.9415		+	t4_t1	0.944553	0.285728	0.354387	2.01907	2.24553	0.0335906	0.578474	5.40279	no_change	over_expressed
TUBB6	TUBB6	Q9BUF5;K7ESM5	Q9BUF5	Tubulin beta-6 chain	30.879	30.6976	30.5161	29.5487	29.351	29.1022	31.0522	30.9595	31.1115	29.2338	30.8128	31.0515		+	t4_t1	2.91865	0.066	1.36359	8.19837	3.6282	0.00913131	1.70711	12.503	no_change	over_expressed
MRI1	MRI1	Q9BV20	Q9BV20	Methylthioribose-1-phosphate isomerase	29.651	29.6854	29.4181	29.5161	29.7063	29.4769	29.2175	29.1781	29.2079	28.8625	29.4577	29.1612		+	t4_t1	0.0579451	0.929942	0.0183989	0.167513	2.15154	0.0387655	-0.365274	-5.08534	no_change	under_expressed
TUBB2B	TUBB2B	Q9BVA1	Q9BVA1	Tubulin beta-2B chain	33.5869	33.6601	33.8421	33.3523	33.1197	33.1576	33.5509	33.6237	33.7302	32.9545	34.0952	34.0569		+	t4_t1	2.01471	0.102974	0.486501	4.64923	2.05707	0.0434733	0.425083	4.7811	no_change	over_expressed
DUSP23	DUSP23	Q9BVJ7	Q9BVJ7	Dual specificity protein phosphatase 23	28.3992	28.2302	28.1199	28.3446	28.6076	28.7886	27.6808	27.3853	27.4893	28.3109	27.9527	28.0555		+	t4_t1	1.01809	0.25893	-0.330496	-2.16898	2.62125	0.023439	-1.06181	-6.83869	no_change	under_expressed
DPCD	DPCD	Q9BVM2;Q5JQQ4	Q9BVM2	Protein DPCD	27.8179	27.8973	28.1047	28.0598	27.8895	27.9746	26.9182	26.9681	27.3777	27.6362	27.995	27.5635		+	t4_t1	0.129043	0.853238	-0.0346597	-0.351503	2.3493	0.0314701	-0.886656	-5.77157	no_change	under_expressed
TPPP3	TPPP3	Q9BW30	Q9BW30	Tubulin polymerization-promoting protein family member 3	32.6589	32.63	32.6073	33.0754	33.1519	33.3164	31.5286	31.476	31.5417	32.5057	32.1223	32.5126		+	t4_t1	2.78454	0.0701359	-0.549103	-7.55802	4.63992	0.0242222	-1.66573	-22.5475	no_change	under_expressed
NUDT9	NUDT9	Q9BW91;D6RAW2	Q9BW91	ADP-ribose pyrophosphatase, mitochondrial	29.1086	29.3291	28.9668	29.0991	29.2731	29.0994	28.3841	28.6637	28.4065	28.7443	28.8403	29.15		+	t4_t1	0.0648264	0.922943	-0.0223974	-0.186216	2.48819	0.0272632	-0.672443	-6.2974	no_change	under_expressed
SF3B5	SF3B5	Q9BWJ5	Q9BWJ5	Splicing factor 3B subunit 5	30.7944	30.6064	30.2443	30.3585	30.3051	30.5031	30.0276	29.932	29.9887	30.4592	30.2894	30.1332		+	t4_t1	0.391361	0.595513	0.159466	0.92763	2.46683	0.0281299	-0.406106	-6.21402	no_change	under_expressed
SORBS1	SORBS1	Q9BX66	Q9BX66	Sorbin and SH3 domain-containing protein 1	26.8216	26.5461	26.5808	25.6675	25.9273	25.4047	27.0168	26.9677	27.5076	26.4782	26.1304	26.3862		+	t4_t1	2.31564	0.0984645	0.982982	5.64976	2.54837	0.0260336	1.49755	6.53746	no_change	over_expressed
AP1M1	AP1M1	Q9BXS5;K7EJL1;E7ENJ6	Q9BXS5	AP-1 complex subunit mu-1	29.841	30.0543	29.9265	29.9682	29.9185	29.9104	29.6373	29.6985	29.701	29.767	29.6718	29.8326		+	t4_t1	0.0432948	0.947347	0.00819397	0.126934	3.1093	0.012034	-0.253445	-9.19366	no_change	under_expressed
CECR5	CECR5	Q9BXW7	Q9BXW7	Cat eye syndrome critical region protein 5	30.002	29.8703	29.5872	30.0194	29.9657	29.9686	29.7006	29.5773	29.6834	29.5165	29.7905	29.8046		+	t4_t1	0.5962	0.459463	-0.164736	-1.33297	2.83946	0.0160397	-0.330806	-7.81462	no_change	under_expressed
PECR	PECR	Q9BY49;B4DJS2	Q9BY49	Peroxisomal trans-2-enoyl-CoA reductase	29.0176	28.6549	28.5307	28.8116	28.9451	28.5226	27.6951	27.5131	26.946	27.5474	28.071	28.5787		+	t4_t1	0.0451994	0.944815	-0.0254008	-0.13227	2.22594	0.0343934	-1.37506	-5.33537	no_change	under_expressed
PARD6B	PARD6B	Q9BYG5	Q9BYG5	Partitioning defective 6 homolog beta	28.3464	28.6695	28.124	28.6316	28.5272	28.778	27.372	27.8716	27.7983	26.6859	27.9272	28.0376		+	t4_t1	0.694452	0.400962	-0.265638	-1.5244	2.30567	0.0320573	-0.964975	-5.61412	no_change	under_expressed
C20orf27	C20orf27	Q9GZN8;H7BYU9	Q9GZN8	UPF0687 protein C20orf27	28.1216	28.0691	27.6986	26.926	26.7969	26.7656	27.8887	27.8102	27.7492	27.533	27.6251	27.7533		+	t4_t1	2.8758	0.0653333	1.13359	7.98867	3.99695	0.00965517	0.98653	15.5164	no_change	over_expressed
LHPP	LHPP	Q9H008;Q5T1Z0	Q9H008	Phospholysine phosphohistidine inorganic pyrophosphate phosphatase	29.612	30.0144	29.548	29.9166	29.9537	29.7694	29.1427	29.3508	29.314	28.7503	29.4177	29.7251		+	t4_t1	0.422946	0.571614	-0.155094	-0.991377	2.69557	0.0197118	-0.610703	-7.15824	no_change	under_expressed
C11orf54	C11orf54	Q9H0W9;A0A087WT99;E9PQS1;E9PPB5;E9PJU8	Q9H0W9	Ester hydrolase C11orf54	31.8808	31.8158	31.4498	31.5839	31.7288	31.4662	30.6064	30.7283	30.737	30.2756	31.2479	31.5844		+	t4_t1	0.326645	0.652365	0.122486	0.794535	3.31437	0.0113418	-0.902402	-10.3882	no_change	under_expressed
NAPB	NAPB	Q9H115;A0A087WZQ7	Q9H115	Beta-soluble NSF attachment protein	26.0976	26.1135	26.1672	24.3906	23.5055	24.4113	26.628	26.7492	26.3147	25.2591	26.3379	26.0955		+	t4_t1	2.60286	0.0772519	2.02362	6.76158	2.78596	0.0176981	2.46148	7.56458	no_change	over_expressed
EHD4	EHD4	Q9H223	Q9H223	EH domain-containing protein 4	27.1553	27.3266	27.1999	27.8937	27.5342	27.8442	27.1877	27.0288	27.2477	27.4283	27.3093	27.4557		+	t4_t1	1.89376	0.115012	-0.530132	-4.2875	2.00939	0.0466314	-0.602654	-4.63288	no_change	under_expressed
CDC42EP4	CDC42EP4	Q9H3Q1;J3KRZ9	Q9H3Q1	Cdc42 effector protein 4	28.8438	29.1585	28.6387	28.1795	27.9455	27.7979	28.905	28.8552	29.0655	28.9076	28.3972	28.5311		+	t4_t1	2.07227	0.101019	0.905982	4.82906	2.7854	0.0175327	0.967619	7.56198	no_change	over_expressed
PTPN23	PTPN23	Q9H3S7	Q9H3S7	Tyrosine-protein phosphatase non-receptor type 23	30.5299	30.3969	30.1527	30.2097	30.1968	30.2606	30.0748	30.061	30.0557	29.9261	30.0054	30.0612		+	t4_t1	0.541258	0.48905	0.137473	1.22562	2.83963	0.016093	-0.158529	-7.81539	no_change	under_expressed
C1orf198	C1orf198	Q9H425	Q9H425	Uncharacterized protein C1orf198	29.4257	29.8257	29.3321	27.9957	28.61	28.4882	29.4518	29.8863	29.3055	28.4613	28.5281	28.5953		+	t4_t1	2.07028	0.100698	1.1632	4.82276	2.0041	0.047863	1.18321	4.61665	no_change	over_expressed
GLIPR2	GLIPR2	Q9H4G4;Q5VZR0	Q9H4G4	Golgi-associated plant pathogenesis-related protein 1	29.6877	29.4801	29.8085	29.5148	29.6794	29.5488	30.59	30.4738	30.5315	29.8826	30.2902	30.0931		+	t4_t1	0.290414	0.684987	0.07772	0.718156	4.0236	0.0103704	0.950734	15.7596	no_change	over_expressed
EPS8L2	EPS8L2	Q9H6S3	Q9H6S3	Epidermal growth factor receptor kinase substrate 8-like protein 2	29.382	29.3986	28.9061	29.0955	29.3918	29.0771	28.2013	28.3935	28.0597	28.97	28.767	29.2025		+	t4_t1	0.0750032	0.912125	0.0407734	0.213484	2.63596	0.0228571	-0.96999	-6.90094	no_change	under_expressed
CAAP1	CAAP1	Q9H8G2	Q9H8G2	Caspase activity and apoptosis inhibitor 1	27.0739	26.768	26.5007	26.7132	26.7779	26.9141	26.3991	26.3841	26.4023	27.0254	26.271	26.3707		+	t4_t1	0.0403961	0.950186	-0.0208874	-0.118775	2.62075	0.0233782	-0.406598	-6.83662	no_change	under_expressed
ARMT1	ARMT1	Q9H993;F5GZY1	Q9H993	Protein-glutamate O-methyltransferase	30.0213	30.5439	29.7152	30.0492	30.0704	30.1556	29.3924	29.6787	29.3374	29.7273	29.1548	29.6116		+	t4_t1	0.0023213	0.995776	0.00173505	0.00710771	2.30806	0.0322306	-0.622219	-5.62264	no_change	under_expressed
VPS37B	VPS37B	Q9H9H4;F5H4M0;F5H1F6	Q9H9H4	Vacuolar protein sorting-associated protein 37B	26.8348	26.9025	26.4852	26.5939	26.4578	26.367	27.2178	27.1616	26.8713	27.0877	27.1701	26.5284		+	t4_t1	0.857977	0.319049	0.267941	1.84568	2.07758	0.0427133	0.610661	4.84591	no_change	over_expressed
SPON1	SPON1	Q9HCB6	Q9HCB6	Spondin-1	27.5096	27.2142	26.7735	27.3252	27.4422	27.152	28.2996	28.1181	28.0039	26.693	25.9509	26.0756		+	t4_t1	0.24138	0.732535	-0.140682	-0.612003	2.64111	0.0221653	0.834094	6.92284	no_change	over_expressed
MCCC2	MCCC2	Q9HCC0;D6RD67	Q9HCC0	Methylcrotonoyl-CoA carboxylase beta chain, mitochondrial	30.9451	30.8483	30.3414	30.7343	30.7954	30.6699	30.0153	30.217	30.0651	30.5131	30.5213	30.8825		+	t4_t1	0.0384894	0.951853	-0.0216192	-0.113385	3.06929	0.012576	-0.634076	-8.97602	no_change	under_expressed
EPB41L5	EPB41L5	Q9HCM4	Q9HCM4	Band 4.1-like protein 5	29.2795	29.212	29.5072	30.2441	29.8009	30.0785	29.069	28.7684	29.2829	29.9523	29.4019	29.6173		+	t4_t1	1.96827	0.107835	-0.708324	-4.50783	2.14703	0.038503	-1.00111	-5.07049	no_change	under_expressed
XAB2	XAB2	Q9HCS7	Q9HCS7	Pre-mRNA-splicing factor SYF1	28.4779	28.6972	28.7418	28.9974	28.9925	29.0273	28.9257	28.9205	28.8836	29.844	28.83	28.789		+	t4_t1	1.95152	0.108725	-0.366769	-4.45759	2.29919	0.0322852	-0.0958169	-5.59104	no_change	under_expressed
CD248	CD248	Q9HCU0	Q9HCU0	Endosialin	27.9726	27.6681	28.4499	27.7433	27.999	27.5999	28.4485	28.8079	28.9852	28.7169	28.5407	28.7009		+	t4_t1	0.415089	0.579137	0.249479	0.975581	2.10136	0.0416724	0.966454	4.92192	no_change	over_expressed
NPHS2	NPHS2	Q9NP85	Q9NP85	Podocin	27.5351	26.451	27.2368	29.236	29.682	29.6655	26.9594	25.2754	26.7209	27.9058	28.0968	28.2193		+	t4_t1	2.63945	0.0740472	-2.45354	-6.91577	2.37821	0.0307237	-3.2093	-5.87788	no_change	under_expressed
EXOSC4	EXOSC4	Q9NPD3;E9PI41	Q9NPD3	Exosome complex component RRP41	29.7017	29.4015	28.9721	29.1408	29.1208	29.089	28.9432	28.9483	28.9722	29.0331	29.0567	29.1415		+	t4_t1	0.496745	0.521149	0.241575	1.13814	3.12093	0.0124035	-0.162263	-9.25781	no_change	under_expressed
NOP10	NOP10	Q9NPE3	Q9NPE3	H/ACA ribonucleoprotein complex subunit 3	29.0974	29.4734	29.0686	29.2544	29.3378	29.1842	28.8631	28.9896	28.96	28.6369	29.1541	29.5022		+	t4_t1	0.121072	0.862099	-0.0457001	-0.331785	2.26967	0.0328819	-0.321269	-5.48683	no_change	under_expressed
NIT2	NIT2	Q9NQR4;H7C579	Q9NQR4	Omega-amidase NIT2	31.5925	31.1646	31.0254	31.1518	31.2535	31.0871	30.6224	30.8149	30.7583	30.8613	30.9131	30.9721		+	t4_t1	0.211447	0.764442	0.0967096	0.545275	2.34987	0.0316473	-0.432264	-5.77366	no_change	under_expressed
GPHN	GPHN	Q9NQX3;F5H039	Q9NQX3	Gephyrin;Molybdopterin adenylyltransferase;Molybdopterin molybdenumtransferase	30.3985	30.2882	30.3266	30.8109	30.6378	30.828	29.8466	29.7635	29.9927	30.9111	30.25	30.6369		+	t4_t1	2.44271	0.0936048	-0.421146	-6.12098	3.22608	0.0126203	-0.8913	-9.85716	no_change	under_expressed
PDLIM7	PDLIM7	Q9NR12	Q9NR12	PDZ and LIM domain protein 7	31.5699	31.5444	30.9663	30.506	30.8301	30.7558	31.6132	31.7686	31.4321	31.4358	31.2104	31.3826		+	t4_t1	1.40351	0.174946	0.662893	3.01155	2.55651	0.0259903	0.907343	6.57053	no_change	over_expressed
PHPT1	PHPT1	Q9NRX4	Q9NRX4	14 kDa phosphohistidine phosphatase	31.5574	31.6027	31.3524	31.3873	31.5801	31.2404	30.9438	30.9144	30.9289	31.5496	30.9223	31.0272		+	t4_t1	0.335602	0.645169	0.101573	0.813189	2.06226	0.0434223	-0.473551	-4.79743	no_change	under_expressed
TECR	TECR	Q9NZ01	Q9NZ01	Very-long-chain enoyl-CoA reductase	29.6185	28.4385	29.9971	30.2997	30.4878	30.4673	30.1392	29.9975	29.9355	30.0903	30.3622	30.1926		+	t4_t1	1.05972	0.243323	-1.06693	-2.25508	2.01557	0.0465426	-0.394213	-4.65188	no_change	under_expressed
ERAP1	ERAP1	Q9NZ08	Q9NZ08	Endoplasmic reticulum aminopeptidase 1	30.4189	30.0317	29.8868	30.1104	30.0496	30.1213	29.6237	29.6974	29.6079	30.7146	30.0242	30.3567		+	t4_t1	0.0396503	0.950745	0.018713	0.116669	3.65663	0.00972043	-0.450733	-12.7136	no_change	under_expressed
CISD1	CISD1	Q9NZ45	Q9NZ45	CDGSH iron-sulfur domain-containing protein 1	29.5631	29.02	29.8205	30.2052	30.449	30.3433	29.8208	29.6842	29.5046	30.2355	30.0079	29.5336		+	t4_t1	1.60819	0.151313	-0.864658	-3.511	2.33846	0.031756	-0.66264	-5.73212	no_change	under_expressed
CLIC5	CLIC5	Q9NZA1	Q9NZA1	Chloride intracellular channel protein 5	31.88	31.7765	31.3727	31.8667	32.2651	32.2207	30.3249	29.9304	30.4865	31.633	31.4133	31.7748		+	t4_t1	1.03809	0.250623	-0.441134	-2.21023	3.07414	0.0127805	-1.87024	-9.00215	no_change	under_expressed
NUDT4	NUDT4	Q9NZJ9;F8VRL4;F8VRR0;A0A0C4DGJ4	Q9NZJ9	Diphosphoinositol polyphosphate phosphohydrolase 2	26.8298	26.6381	27.3468	27.0513	26.8624	26.6596	27.4389	27.4836	27.4184	26.939	27.1358	26.9742		+	t4_t1	0.12243	0.861382	0.0804297	0.33516	2.1667	0.0378733	0.589188	5.13553	no_change	over_expressed
MAT2B	MAT2B	Q9NZL9;H7C0X7	Q9NZL9	Methionine adenosyltransferase 2 subunit beta	31.0213	30.9825	30.7411	30.881	30.7771	31.0041	30.566	30.571	30.5862	30.3551	30.7969	31.0042		+	t4_t1	0.089487	0.897652	0.0275383	0.25154	2.04764	0.0438363	-0.313017	-4.7515	no_change	under_expressed
SH3BP4	SH3BP4	Q9P0V3;C9JF25;C9JED2	Q9P0V3	SH3 domain-binding protein 4	23.925	23.7891	25.5229	25.5933	25.2385	25.2115	24.4725	23.9262	23.8475	25.2826	24.833	24.5832		+	t4_t1	0.754055	0.371564	-0.935463	-1.64084	2.26162	0.0329726	-1.2657	-5.45871	no_change	under_expressed
NTM	NTM	Q9P121;F6WFR7;F8W8Y1;F8VTR5	Q9P121	Neurotrimin	26.1973	24.9051	25.6891	23.833	23.8019	24.0291	25.9824	25.9399	26.881	26.0722	25.8158	23.155		+	t4_t1	1.95501	0.109602	1.70918	4.46803	2.78388	0.0174783	2.37976	7.555	no_change	over_expressed
CAMSAP3	CAMSAP3	Q9P1Y5	Q9P1Y5	Calmodulin-regulated spectrin-associated protein 3	27.1187	27.0272	27.0026	27.6624	27.438	27.4768	26.4349	26.7651	26.5896	26.9295	26.8061	26.8392		+	t4_t1	2.44396	0.0935181	-0.476231	-6.12575	2.8538	0.0159865	-0.929198	-7.88287	no_change	under_expressed
EIF2AK4	EIF2AK4	Q9P2K8;H0YME5	Q9P2K8	Eukaryotic translation initiation factor 2-alpha kinase 4	27.2172	26.5901	26.7102	26.6348	26.8303	26.9046	27.3133	27.2016	27.3146	27.8482	27.0212	27.1702		+	t4_t1	0.0836819	0.902538	0.0492477	0.23639	2.26861	0.032825	0.486615	5.48312	no_change	over_expressed
CGN	CGN	Q9P2M7	Q9P2M7	Cingulin	29.5207	29.3301	29.0053	29.4265	29.5435	29.5677	28.1841	28.0944	27.9287	29.1699	29.0177	29.1582		+	t4_t1	0.656364	0.419493	-0.227179	-1.45018	4.1198	0.0121739	-1.44351	-16.6686	no_change	under_expressed
RERE	RERE	Q9P2R6;H7BYW9;B1AKN3	Q9P2R6	Arginine-glutamic acid dipeptide repeats protein	26.0684	25.8178	25.5459	25.8115	25.7785	25.6625	25.2881	25.3147	25.3558	25.871	25.3232	25.7671		+	t4_t1	0.14077	0.842436	0.0598704	0.380158	3.02655	0.0122335	-0.431286	-8.74879	no_change	under_expressed
MRC2	MRC2	Q9UBG0	Q9UBG0	C-type mannose receptor 2	30.1521	30.4809	30.7584	30.6474	30.7753	30.8213	31.4427	31.4797	31.2148	31.1951	30.9686	31.0775		+	t4_t1	0.710226	0.391621	-0.284262	-1.55517	2.52702	0.0262367	0.631046	6.45143	no_change	over_expressed
GNG12	GNG12	Q9UBI6	Q9UBI6	Guanine nucleotide-binding protein G(I)/G(S)/G(O) subunit gamma-12	29.2103	29.057	29.8507	29.648	29.5104	29.6253	30.9436	30.3709	30.5666	30.0068	29.7152	29.587		+	t4_t1	0.377486	0.607652	-0.221959	-0.899401	2.39886	0.0303099	1.03242	5.9548	no_change	over_expressed
HDAC6	HDAC6	Q9UBN7;A6NDI8;E7EPS2	Q9UBN7	Histone deacetylase 6	29.3977	29.6009	29.5369	29.401	29.5852	29.5669	29.1624	29.0759	29.0798	29.6354	29.462	29.5099		+	t4_t1	0.0233241	0.969169	-0.00585111	-0.0697895	2.49661	0.0273511	-0.41164	-6.33053	no_change	under_expressed
GRHPR	GRHPR	Q9UBQ7;U3KQ56	Q9UBQ7	Glyoxylate reductase/hydroxypyruvate reductase	32.282	32.1554	31.7337	31.9423	31.9901	31.8884	31.6301	31.7391	31.5719	31.6231	31.667	31.8882		+	t4_t1	0.279072	0.695683	0.116809	0.693909	2.1656	0.0378148	-0.293208	-5.13186	no_change	under_expressed
DNAJB11	DNAJB11	Q9UBS4	Q9UBS4	DnaJ homolog subfamily B member 11	29.7082	29.4828	29.7031	29.2452	29.2539	29.1542	29.5156	29.64	29.485	29.6791	29.3838	29.8489		+	t4_t1	2.16086	0.101597	0.41358	5.11613	2.34668	0.031295	0.32913	5.76202	no_change	over_expressed
CLIP2	CLIP2	Q9UDT6	Q9UDT6	CAP-Gly domain-containing linker protein 2	29.6733	29.7465	29.75	29.0955	29.3249	29.1826	29.8663	29.7712	29.715	30.3058	29.5559	29.8827		+	t4_t1	2.73117	0.0709643	0.522216	7.31589	2.72272	0.0191437	0.583146	7.2782	no_change	over_expressed
MALT1	MALT1	Q9UDY8	Q9UDY8	Mucosa-associated lymphoid tissue lymphoma translocation protein 1	26.7079	26.8182	26.6617	26.2927	26.2174	26.414	26.697	26.8809	26.9172	27.0052	26.4776	26.4603		+	t4_t1	2.3333	0.100535	0.421259	5.7134	2.37932	0.0307836	0.523653	5.88201	no_change	over_expressed
CNTNAP2	CNTNAP2	Q9UHC6;B7Z1Y6	Q9UHC6	Contactin-associated protein-like 2	26.1596	26.0522	25.1163	24.5465	23.5097	23.9258	26.8913	26.3234	26.0788	25.3665	23.4346	25.3193		+	t4_t1	1.78502	0.128631	1.78204	3.97969	2.49416	0.0272301	2.43715	6.32088	no_change	over_expressed
DCDC2	DCDC2	Q9UHG0	Q9UHG0	Doublecortin domain-containing protein 2	28.1799	27.5182	27.7908	28.4704	28.4874	28.3406	27.5458	27.4617	27.2081	28.8069	27.6364	28.5996		+	t4_t1	1.42157	0.172496	-0.603203	-3.05394	3.11189	0.0120855	-1.02762	-9.20792	no_change	under_expressed
DPP7	DPP7	Q9UHL4	Q9UHL4	Dipeptidyl peptidase 2	30.976	31.1986	30.61	30.5117	30.2319	30.3017	30.8543	31.3492	31.1892	31.31	30.7233	31.092		+	t4_t1	1.41309	0.174056	0.579749	3.034	2.01456	0.0466082	0.782429	4.64879	no_change	over_expressed
TAGLN3	TAGLN3	Q9UI15;C9J5W6	Q9UI15	Transgelin-3	29.11	29.2074	28.5572	28.0249	27.6771	27.5772	28.8494	28.8792	29.1822	28.9113	29.3461	29.6436		+	t4_t1	2.09996	0.103536	1.19843	4.91744	2.66466	0.0216271	1.21054	7.0238	no_change	over_expressed
SH3BGRL2	SH3BGRL2	Q9UJC5	Q9UJC5	SH3 domain-binding glutamic acid-rich-like protein 2	26.9713	27.1393	26.6002	26.8704	27.3087	26.9927	26.3884	26.4352	26.1331	25.6056	25.7357	24.7205		+	t4_t1	0.303721	0.672767	-0.153713	-0.74639	1.99587	0.0485124	-0.738361	-4.59149	no_change	under_expressed
HSPB8	HSPB8	Q9UJY1;H0YG30	Q9UJY1	Heat shock protein beta-8	25.3153	25.4775	24.7296	25.5395	25.6196	25.917	24.7723	25.0707	24.7259	24.8719	23.8149	24.3276		+	t4_t1	0.952208	0.282274	-0.517881	-2.03455	2.21576	0.0352739	-0.835758	-5.3006	no_change	under_expressed
PTBP2	PTBP2	Q9UKA9	Q9UKA9	Polypyrimidine tract-binding protein 2	28.7151	29.0095	28.5682	28.8805	28.724	28.8277	28.1112	28.1605	28.4592	28.312	28.6307	28.9483		+	t4_t1	0.123402	0.860368	-0.046463	-0.337571	2.06467	0.0434821	-0.567092	-4.80502	no_change	under_expressed
GTF3C4	GTF3C4	Q9UKN8	Q9UKN8	General transcription factor 3C polypeptide 4	29.5071	29.5522	29.0695	29.4161	29.4499	29.3781	28.9964	29.2037	29.0272	29.5238	29.1283	29.2741		+	t4_t1	0.0878423	0.898663	-0.0384083	-0.247261	2.12401	0.0401347	-0.338921	-4.99519	no_change	under_expressed
CDV3	CDV3	Q9UKY7;H0Y8K3	Q9UKY7	Protein CDV3 homolog	30.8543	30.83	30.5575	30.5851	30.4759	30.6262	29.9753	30.0632	29.9146	30.6783	30.0454	30.0462		+	t4_t1	0.813302	0.339419	0.184868	1.75726	3.12639	0.0119646	-0.578056	-9.28807	no_change	under_expressed
PPP1R9A	PPP1R9A	Q9ULJ8	Q9ULJ8	Neurabin-1	27.1764	26.9796	27.5447	28.3444	28.2313	28.3402	27.5646	27.3588	27.2845	25.6081	27.6289	27.1737		+	t4_t1	2.49262	0.084327	-1.07175	-6.3148	3.22575	0.0125532	-0.902662	-9.85524	no_change	under_expressed
CORO1C	CORO1C	Q9ULV4;B4E3S0;H0YHL7	Q9ULV4	Coronin-1C;Coronin	31.6829	31.7479	31.9832	31.7944	31.6098	31.4839	32.3111	32.1274	32.2742	32.1191	32.0504	32.1607		+	t4_t1	0.613442	0.445718	0.175281	1.36658	2.33704	0.031639	0.608186	5.72696	no_change	over_expressed
TPX2	TPX2	Q9ULW0	Q9ULW0	Targeting protein for Xklp2	23.9594	24.149	24.6687	24.1817	24.3641	24.1535	24.7378	24.6921	25.0391	25.9839	24.9854	24.5553		+	t4_t1	0.0397219	0.950828	0.0259488	0.116871	2.01	0.0466931	0.58992	4.63474	no_change	over_expressed
AKAP8L	AKAP8L	Q9ULX6;V9GZ50	Q9ULX6	A-kinase anchor protein 8-like	29.131	29.4442	28.993	29.1583	29.0255	29.1336	28.5513	28.7979	28.6914	29.1228	28.4519	28.859		+	t4_t1	0.235472	0.739154	0.0836067	0.598958	2.17855	0.0372642	-0.425582	-5.17502	no_change	under_expressed
NDRG2	NDRG2	Q9UN36;G3V2I9;G3V383;G3V5S0	Q9UN36	Protein NDRG2	29.6637	29.5855	29.1575	29.5146	29.7588	29.5584	28.5136	28.5505	28.7509	27.8406	28.7368	28.8521		+	t4_t1	0.335385	0.645066	-0.141713	-0.812739	3.17344	0.0131262	-1.00562	-9.55276	no_change	under_expressed
CORO2B	CORO2B	Q9UQ03	Q9UQ03	Coronin-2B	29.6647	29.5815	29.5456	29.7948	29.6155	29.9204	29.028	28.8739	29.2542	29.8736	30.0262	30.0432		+	t4_t1	0.878546	0.312515	-0.179665	-1.88661	2.16306	0.0381656	-0.724902	-5.12345	no_change	under_expressed
SRRM2	SRRM2	Q9UQ35	Q9UQ35	Serine/arginine repetitive matrix protein 2	32.1443	32.2196	31.7867	31.8102	32.0113	31.9489	31.5038	31.5792	31.3713	31.746	31.596	31.6847		+	t4_t1	0.361773	0.621101	0.12674	0.867242	2.1746	0.03765	-0.438691	-5.16184	no_change	under_expressed
PA2G4	PA2G4	Q9UQ80;F8VR77	Q9UQ80	Proliferation-associated protein 2G4	33.2633	33.1571	33.195	33.1536	33.2199	33.2853	32.8374	32.9292	32.956	33.1076	33.0279	33.0305		+	t4_t1	0.106211	0.878475	-0.014459	-0.294468	2.40224	0.030371	-0.312065	-5.96749	no_change	under_expressed
SPG7	SPG7	Q9UQ90	Q9UQ90	Paraplegin	25.7986	26.5092	26.6259	26.8213	27.0854	26.9459	26.6071	26.5823	26.5699	24.9891	26.3934	26.2431		+	t4_t1	1.11603	0.232172	-0.639636	-2.3732	2.04053	0.0440325	-0.364416	-4.72926	no_change	under_expressed
SMC3	SMC3	Q9UQE7	Q9UQE7	Structural maintenance of chromosomes protein 3	32.3866	32.5377	32.2935	32.3425	32.3464	32.3195	32.0675	32.0606	32.2015	32.6468	32.2926	32.3428		+	t4_t1	0.414142	0.579975	0.0697517	0.973674	2.08012	0.0426835	-0.226334	-4.85399	no_change	under_expressed
RUVBL1	RUVBL1	Q9Y265;E7ETR0	Q9Y265	RuvB-like 1	32.6884	32.7011	32.3684	32.4282	32.4994	32.5216	32.295	32.2199	32.233	32.1301	32.448	32.4694		+	t4_t1	0.385131	0.602951	0.102882	0.914973	2.51674	0.0266606	-0.233752	-6.41035	no_change	under_expressed
AKAP2	AKAP2	Q9Y2D5;C9JVY5	Q9Y2D5	A-kinase anchor protein 2	28.8166	28.4843	28.168	27.6669	27.6301	27.8696	28.4913	28.3236	28.2054	28.6798	28.0463	28.0596		+	t4_t1	1.72189	0.136039	0.767434	3.80806	2.28568	0.0323298	0.617891	5.54314	no_change	over_expressed
COA3	COA3	Q9Y2R0;K7EPV0	Q9Y2R0	Cytochrome c oxidase assembly factor 3 homolog, mitochondrial	27.1522	26.5437	27.0321	28.2501	27.9068	27.8991	27.3278	27.4729	27.2728	27.5407	27.5277	27.6651		+	t4_t1	2.14455	0.0998267	-1.10934	-5.06231	2.1485	0.0387349	-0.660807	-5.0753	no_change	under_expressed
POLDIP2	POLDIP2	Q9Y2S7;B4DEM9	Q9Y2S7	Polymerase delta-interacting protein 2	29.2463	29.0579	28.8903	28.9271	29.0653	29.0564	28.5765	28.7687	28.6673	28.3093	28.6276	28.9977		+	t4_t1	0.163002	0.816304	0.0485846	0.433412	2.0786	0.0426985	-0.34539	-4.84917	no_change	under_expressed
COG6	COG6	Q9Y2V7	Q9Y2V7	Conserved oligomeric Golgi complex subunit 6	27.1099	27.1005	26.9044	27.0645	27.0329	27.0471	26.8677	26.9317	26.8734	25.9811	26.8449	27.0707		+	t4_t1	0.0501839	0.937745	-0.00988134	-0.146148	2.66416	0.0215662	-0.1572	-7.02163	no_change	under_expressed
ACOT9	ACOT9	Q9Y305;H7C5Q2	Q9Y305	Acyl-coenzyme A thioesterase 9, mitochondrial	29.905	30.1202	30.2044	29.635	29.4439	29.227	30.0994	30.1994	30.451	30.3415	30.2296	29.9932		+	t4_t1	1.91157	0.11359	0.641236	4.33943	2.17701	0.0376578	0.81464	5.16987	no_change	over_expressed
EXOSC1	EXOSC1	Q9Y3B2;R4GMQ7;B1AMU7;B1AMU3;B1AMU4;R4GNH9	Q9Y3B2	Exosome complex component CSL4	29.2521	28.9421	28.9872	29.1525	29.134	29.0252	28.7553	28.7761	28.7925	29.6856	29.0249	29.2849		+	t4_t1	0.155498	0.825218	-0.0434392	-0.415585	2.87959	0.0152302	-0.329292	-8.00699	no_change	under_expressed
SAMHD1	SAMHD1	Q9Y3Z3	Q9Y3Z3	Deoxynucleoside triphosphate triphosphohydrolase SAMHD1	29.4117	29.7128	29.3781	29.6499	29.6887	29.9453	29.1905	29.2934	29.2555	28.9655	29.1173	29.1234		+	t4_t1	0.858096	0.319083	-0.260481	-1.84591	2.21089	0.0355105	-0.514839	-5.28401	no_change	under_expressed
HBS1L	HBS1L	Q9Y450;B7Z524;H0YDX7;J3QT46	Q9Y450	HBS1-like protein	28.8294	28.6296	28.9168	28.5018	28.4868	28.5592	28.6894	28.729	28.7277	28.9429	28.8976	28.7539		+	t4_t1	1.45922	0.168356	0.275983	3.14334	2.83384	0.01625	0.199401	7.78799	no_change	over_expressed
LOXL2	LOXL2	Q9Y4K0	Q9Y4K0	Lysyl oxidase homolog 2	27.78	27.7153	27.6986	27.6805	26.8612	27.1555	28.6864	28.7682	28.9567	28.7848	27.9022	28.0585		+	t4_t1	0.970162	0.276211	0.498879	2.07097	2.46845	0.0279826	1.57139	6.22029	no_change	over_expressed
LSM4	LSM4	V9GZ56;Q9Y4Z0;U3KQS7;U3KQK1;M0QXB0	V9GZ56	U6 snRNA-associated Sm-like protein LSm4	29.7325	29.8441	29.8816	30.0526	29.9959	29.91	29.5584	29.5638	29.5732	29.4886	29.7121	29.5751		+	t4_t1	1.28158	0.198612	-0.166746	-2.73284	3.26744	0.0105412	-0.421011	-10.1027	no_change	under_expressed
CD2AP	CD2AP	Q9Y5K6	Q9Y5K6	CD2-associated protein	30.1272	30.0683	30.1762	30.3708	30.2304	30.1192	29.2824	29.2554	29.2895	29.9205	29.793	29.9083		+	t4_t1	0.665409	0.414193	-0.116238	-1.4678	3.70953	0.00961905	-0.96435	-13.1147	no_change	under_expressed
CDC42BPB	CDC42BPB	Q9Y5S2	Q9Y5S2	Serine/threonine-protein kinase MRCK beta	30.2756	30.0436	29.7991	29.6411	29.6489	29.7307	29.9397	30.02	29.9638	30.0618	30.0041	29.9615		+	t4_t1	1.22287	0.209934	0.365838	2.603	2.89465	0.0144775	0.300873	8.08028	no_change	over_expressed
MAGED1	MAGED1	Q9Y5V3	Q9Y5V3	Melanoma-associated antigen D1	26.7308	26.597	26.5187	26.0919	25.9668	26.0395	26.3907	26.2879	26.3932	26.3016	26.4607	26.9031		+	t4_t1	2.903	0.0616	0.582808	8.12119	2.53028	0.0264206	0.324567	6.46452	no_change	over_expressed
SNX5	SNX5	Q9Y5X3;Q5QPE5;Q5QPE4	Q9Y5X3	Sorting nexin-5	30.3344	30.4625	30.1126	30.3926	30.3102	30.2787	29.8332	30.0053	29.999	30.544	30.2299	30.3622		+	t4_t1	0.0787132	0.907512	-0.0240491	-0.223314	2.35633	0.0315303	-0.381343	-5.79726	no_change	under_expressed
PSAT1	PSAT1	Q9Y617	Q9Y617	Phosphoserine aminotransferase	31.5737	31.6456	31.5139	31.8722	31.7139	31.7246	31.2354	31.1706	31.4243	31.25	31.5743	31.4127		+	t4_t1	1.40826	0.174042	-0.19252	-3.02266	2.23992	0.0335947	-0.493476	-5.38342	no_change	under_expressed
F11R	F11R	Q9Y624;A0A087WY82	Q9Y624	Junctional adhesion molecule A	26.7853	25.9947	27.2516	27.8376	28.0875	28.0148	26.8557	26.4035	27.0453	25.2378	26.6608	26.2777		+	t4_t1	1.59626	0.153653	-1.30272	-3.4807	2.39233	0.0302834	-1.21178	-5.93039	no_change	under_expressed
GPC6	GPC6	Q9Y625	Q9Y625	Glypican-6;Secreted glypican-6	29.7881	29.5036	29.8753	29.8254	29.8882	29.9131	30.9033	30.9399	30.9765	29.4903	29.9791	29.8225		+	t4_t1	0.594737	0.459773	-0.153255	-1.33012	5.22811	0.0153333	1.0643	31.6845	no_change	over_expressed
COPG1	COPG1	Q9Y678	Q9Y678	Coatomer subunit gamma-1	31.7078	31.8144	31.5086	31.5003	31.55	31.4383	31.6376	31.6979	31.6786	31.7189	31.7234	31.9397		+	t4_t1	0.88385	0.311425	0.180735	1.89719	2.04753	0.0437766	0.175166	4.75115	no_change	over_expressed
SQRDL	SQRDL	Q9Y6N5;H3BNX3	Q9Y6N5	Sulfide:quinone oxidoreductase, mitochondrial	29.0615	28.6646	28.7585	29.9738	29.7446	29.9399	29.1795	28.5283	28.6071	28.7683	28.8249	29.0384		+	t4_t1	2.7907	0.0698824	-1.05791	-7.58642	2.16486	0.0380768	-1.11446	-5.12941	no_change	under_expressed
SCIN	SCIN	Q9Y6U3	Q9Y6U3	Adseverin	30.232	29.7058	29.6994	29.192	29.0167	29.061	29.4399	29.5488	29.7264	29.7496	29.5408	29.8299		+	t4_t1	1.89286	0.114995	0.789168	4.28488	2.08893	0.0425021	0.481798	4.88208	no_change	over_expressed
COA6	COA6	X6R5Z6;Q5JTJ3	X6R5Z6	Cytochrome c oxidase assembly factor 6 homolog	28.621	28.6231	28.5539	28.5829	28.694	28.5794	28.0927	28.3261	28.1753	27.8179	28.1136	28.0776		+	t4_t1	0.166658	0.812379	-0.0194289	-0.442043	2.24281	0.0336027	-0.420738	-5.39341	no_change	under_expressed
CCDC55;NSRP1	CCDC55	A0A024QZ33;Q9H0G5	A0A024QZ33	Nuclear speckle splicing regulatory protein 1	25.3937	25.297	24.6461	24.7123	24.9137	25.1442	24.3861	24.8598	24.1903	25.1529	24.0987	25.216				0.286769	0.687825	0.18885	0.710381	0.882729	0.232795	-0.444674	-1.89495	no_change	no_change
SERPINB6	SERPINB6	A0A024QZX5;A0A087X1N8;P35237	A0A024QZX5	Serpin B6	31.2126	31.2062	30.9388	30.2741	30.4941	30.4306	30.8524	31.0488	30.7486	30.4203	30.4715	30.6382				2.52877	0.0811007	0.719624	6.45845	1.93608	0.0544138	0.483652	4.41165	no_change	no_change
HDGFRP3	HDGFRP3	A0A024R216;Q9Y3E1	A0A024R216	Hepatoma-derived growth factor-related protein 3	28.1097	27.5193	27.7706	28.4441	27.8879	27.9392	28.1467	27.5508	28.4821	28.3753	27.4965	27.8573				0.517291	0.506496	-0.290501	-1.17859	0.0316396	0.972154	-0.0305068	-0.0938549	no_change	no_change
RPS9	RPS9	A0A024R4M0;P46781;B5MCT8;C9JM19	A0A024R4M0	40S ribosomal protein S9	31.9837	32.073	32.4198	32.3418	32.409	32.3327	32.658	32.7112	32.954	31.8398	32.5893	32.2562				0.680325	0.406075	-0.202325	-1.49686	1.92724	0.0548141	0.413263	4.38553	no_change	no_change
CLN5	CLN5	A0A1B0GWI2;A0A0A0MRU5;A0A024R644;O75503;A0A1B0GTI0;A0A087WZY0;A0A1B0GWJ7;A0A1C7CYZ2;A0A1B0GTR6;A0A1B0GTV7;A0A1B0GUE8;A0A1B0GV94	A0A1B0GWI2	Ceroid-lipofuscinosis neuronal protein 5	26.9899	27.0025	27.0022	27.0756	26.2417	26.8103	26.9576	26.9365	27.1607	25.573	26.985	27.0809				0.515288	0.50778	0.288985	1.17465	0.531533	0.438124	0.309064	1.20655	no_change	no_change
PSMA2	PSMA2	A0A024RA52;P25787;C9JCK5	A0A024RA52	Proteasome subunit alpha type;Proteasome subunit alpha type-2	31.7213	31.893	31.7658	31.7296	31.7537	31.6824	31.5419	31.7021	31.5333	30.6177	31.6914	31.7844				0.572956	0.469731	0.071502	1.28762	1.035	0.181723	-0.129482	-2.20385	no_change	no_change
PPT2;hCG_1999928	PPT2	G8JLL2;A0A0G2JK02;A0A0G2JIU6;A0A0G2JHB6;A0A0G2JKR3;A0A140T9Y1;A0A0G2JLL3;A0A0G2JLA3;A0A0G2JH76;A0A024RCQ8;A0A140T8X7;Q9UMR5;A0A0G2JLK6	G8JLL2	Lysosomal thioesterase PPT2	26.0831	25.8213	24.871	25.5914	25.1873	25.5568	24.9875	25.0297	25.2858	24.7097	25.4161	25.1534				0.138955	0.844099	0.146644	0.375749	1.01305	0.188053	-0.344138	-2.15861	no_change	no_change
BAT3;BAG6	BAT3	A0A024RCR6;A0A0G2JK23;P46379;A0A0G2JL47	A0A024RCR6	Large proline-rich protein BAG6	29.8263	29.891	29.8023	29.78	29.7571	29.7668	29.7092	29.7895	29.8157	29.3285	29.8418	30.0579				1.23702	0.208387	0.0719458	2.63404	0.0361455	0.967564	0.00349299	0.106731	no_change	no_change
VGLL4	VGLL4	A0A075B6E4;Q14135;E7EWF5;G5E9M9;A0A0A6YYI5;G5E9M7;E7EQU6;F8W708;E7ERW0	A0A075B6E4	Transcription cofactor vestigial-like protein 4	27.9842	28.2482	28.5881	24.5916	28.0559	28.0905	27.7062	27.9351	24.7721	27.743	28.2786	27.7893				0.507564	0.512883	1.3608	1.15945	0.0234274	0.979798	-0.108219	-0.0700908	no_change	no_change
DMD	DMD	A0A087WV90;E9PDN5;A0A087WTU7;A0A075B6G3;P11532;E7EQR9;E7EQS5;F5GZY3	A0A087WV90	Dystrophin	29.021	29.3461	28.7268	28.9739	29.4347	28.8927	28.9475	29.1761	28.7253	29.4223	29.2967	29.8377				0.10094	0.884047	-0.0691153	-0.281049	0.285395	0.692618	-0.150773	-0.707447	no_change	no_change
HEL-S-109;NUCB2;Nucb2	HEL-S-109	V9HW75;A0A087WSV8;E9PKG6;P80303;Q2L696;E9PLR0;E9PLE9	V9HW75	Nucleobindin-2;Nesfatin-1	29.1252	28.954	28.7846	29.2305	29.0238	29.1505	29.1909	29.1277	29.1126	30.1469	29.1971	29.2062				0.715091	0.39032	-0.18036	-1.56466	0.0463472	0.957354	0.0087738	0.135477	no_change	no_change
TXNRD1	TXNRD1	F8W809;A0A087WSW9;A0A182DWI3;A0A087WSY9;Q16881;E9PIR7;E2QRB9	F8W809	Thioredoxin reductase 1, cytoplasmic	31.5832	31.578	31.1453	31.2163	31.2524	31.288	30.9314	31.1357	30.9671	30.6468	30.829	31.1416				0.553885	0.479774	0.183251	1.25034	1.6553	0.0714127	-0.24084	-3.63225	no_change	no_change
DCAF13	DCAF13	A0A087WT20;Q9NV06;B3KME9	A0A087WT20	DDB1- and CUL4-associated factor 13	26.3721	24.3073	26.9648	27.2197	26.897	26.6839	26.8905	26.715	27.2492	27.0459	27.2534	26.3432				0.570384	0.470712	-1.05216	-1.28259	0.0273253	0.976348	0.0180168	0.0814195	no_change	no_change
COL1A2	COL1A2	A0A087WTA8;P08123	A0A087WTA8	Collagen alpha-2(I) chain	30.7695	30.5363	30.1918	30.3562	29.6261	29.3617	32.0374	30.7223	32.5858	31.7379	31.1278	29.6509				0.985597	0.270136	0.717859	2.10241	1.47721	0.0932926	2.00052	3.18653	no_change	no_change
LENG8	LENG8	A0A087WTE7;C9JMY0;A0A087WUE4;Q96PV6;A0A0G2JNN3	A0A087WTE7	Leukocyte receptor cluster member 8	26.9342	26.7589	26.822	26.3684	26.8896	26.6492	26.4746	26.9509	26.1704	25.9014	26.4639	26.6218				0.565736	0.473194	0.202599	1.27351	0.141033	0.865653	-0.103782	-0.380796	no_change	no_change
ROBO1	ROBO1	A0A087WTM1;Q9Y6N7;A0A087WZ85;A0A0A0MSX4	A0A087WTM1	Roundabout homolog 1	26.5463	24.3641	27.2391	26.9154	26.4879	26.6133	26.8629	27.3201	27.1906	25.2998	27.0467	26.4108				0.286987	0.687783	-0.622342	-0.710847	1.14355	0.15442	0.452327	2.43164	no_change	no_change
UHRF1	UHRF1	A0A087WVR3;A0A087WTW0;Q96T88;A0A087WWG9	A0A087WVR3	E3 ubiquitin-protein ligase UHRF1	27.7135	27.5053	27.0894	27.0572	27.2425	27.0655	27.4228	27.4653	27.2238	27.8361	27.3778	27.8347				0.74714	0.372744	0.314322	1.6273	1.21949	0.136501	0.248868	2.5956	no_change	no_change
ERGIC2	ERGIC2	A0A087WU02;Q96RQ1;F8W0R1;F8VPA6;F8VR88;F8VUZ2;H0YI50	A0A087WU02	Endoplasmic reticulum-Golgi intermediate compartment protein 2	25.9674	25.5571	26.4066	27.2367	26.5939	26.2175	25.8637	26.0665	27.1217	24.8978	27.1728	26.5005				0.850175	0.323864	-0.705717	-1.83019	0.271249	0.711919	-0.332116	-0.677084	no_change	no_change
CMIP	CMIP	A0A087WU05;A0A087WY48;Q8IY22	A0A087WU05	C-Maf-inducing protein	26.3452	26.1027	26.2957	24.0203	26.1979	25.5149	25.5273	26.111	25.8539	25.8395	26.0376	26.4546				0.707797	0.392462	1.00349	1.55043	0.369	0.593695	0.586397	0.882058	no_change	no_change
MAGT1	MAGT1	A0A087WU53;Q9H0U3	A0A087WU53	Magnesium transporter protein 1	27.9147	26.1361	28.62	29.6445	29.5604	29.6224	28.5941	28.117	29.4977	29.1569	29.0028	29.4357				1.30054	0.196923	-2.05215	-2.77533	1.00963	0.18831	-0.872812	-2.1516	no_change	no_change
POLA1	POLA1	A0A087WU64;A6NMQ1;P09884	A0A087WU64	DNA polymerase;DNA polymerase alpha catalytic subunit	27.0884	26.956	26.886	24.4464	26.6871	26.7148	27.3294	27.2641	27.4194	26.062	27.1597	26.8009				0.611486	0.44703	1.02739	1.36277	0.857026	0.243258	1.3882	1.84379	no_change	no_change
CTNNBL1	CTNNBL1	A0A087WUB9;Q8WYA6	A0A087WUB9	Beta-catenin-like protein 1	30.7549	30.9153	30.3037	30.5435	30.4395	30.4242	30.3251	30.1471	30.2043	30.91	30.4892	30.5367				0.432542	0.564514	0.188867	1.01062	1.71068	0.0672844	-0.243573	-3.77807	no_change	no_change
SPCS2	SPCS2	A0A087WUC6;Q15005;E9PL01;E9PI68	A0A087WUC6	Signal peptidase complex subunit 2	28.482	28.0178	29.5266	29.8815	30.0288	30.0712	29.9204	30.0282	30.1397	29.6662	29.6477	29.4286				1.36871	0.180563	-1.3184	-2.93068	0.155599	0.85014	0.0355625	0.415827	no_change	no_change
ZNF787	ZNF787	A0A087WUD1;Q6DD87	A0A087WUD1	Zinc finger protein 787	27.9035	27.8037	28.5495	29.3659	29.1252	28.563	28.0978	28.0352	28.4097	29.0365	28.0351	27.9353				1.3097	0.194225	-0.932489	-2.79599	1.46783	0.0940261	-0.837159	-3.16398	no_change	no_change
FGF2	FGF2	A0A087WUF6;P09038	A0A087WUF6	Fibroblast growth factor;Fibroblast growth factor 2	26.8436	27.0432	27.3255	27.0992	26.9773	27.2145	27.6367	27.3929	27.6908	25.3264	26.9409	27.1418				0.0582142	0.929177	-0.0261904	-0.168249	1.85128	0.0587738	0.476486	4.16536	no_change	no_change
HNRNPDL	HNRNPDL	A0A087WUK2;O14979	A0A087WUK2	Heterogeneous nuclear ribonucleoprotein D-like	32.5383	32.9354	32.7436	32.6836	32.875	32.8306	32.4331	32.6825	32.5423	32.3299	32.8106	33.2298				0.168308	0.810906	-0.057265	-0.445928	1.23739	0.132913	-0.243753	-2.63486	no_change	no_change
PEG10	PEG10	A0A087WZG9;B4DSP0;A0A087WUL4;A0A087WX23;A0A087WXK2;Q86TG7	A0A087WZG9	Retrotransposon-derived protein PEG10	28.2852	28.0098	28.1882	28.1422	27.8986	27.944	28.1491	28.0779	28.1931	28.6144	27.7115	27.5777				0.687519	0.402425	0.166199	1.51088	0.819904	0.259627	0.145125	1.77028	no_change	no_change
SYNJ2BP-COX16;SYNJ2BP	SYNJ2BP-COX16	A0A087WUM0;P57105;A0A087X1F5;A0A087WYV9	A0A087WUM0	Synaptojanin-2-binding protein	28.0648	27.4193	28.161	28.9916	28.8736	28.8908	28.7419	28.3387	28.6746	29.3714	28.8397	28.274				1.93172	0.113089	-1.03696	-4.39876	1.20586	0.140122	-0.333602	-2.56586	no_change	no_change
GPX1	GPX1	A0A087WUQ6;P07203	A0A087WUQ6	Glutathione peroxidase;Glutathione peroxidase 1	30.4284	30.1738	29.8959	30.0686	29.867	30.1558	29.7156	29.8023	29.9646	29.7496	29.8215	30.0241				0.315173	0.663969	0.13557	0.770514	0.83775	0.250376	-0.202957	-1.80556	no_change	no_change
CAMK1D	CAMK1D	A0A087WUR6;Q8IU85	A0A087WUR6	Calcium/calmodulin-dependent protein kinase type 1D	24.5132	24.6221	23.9533	24.8788	24.0109	24.0021	25.6326	25.0975	24.2197	25.536	25.46	25.0761				0.0638962	0.923054	0.0655886	0.1837	0.610418	0.37875	0.686	1.36069	no_change	no_change
RPS24	RPS24	E7ETK0;A0A087WUS0;P62847	E7ETK0	40S ribosomal protein S24	30.7985	30.783	31.1712	31.1023	30.9671	30.9941	30.7752	30.823	31.2449	30.2049	31.1888	31.4702				0.318056	0.65968	-0.103628	-0.776565	0.180549	0.825565	-0.0734882	-0.474545	no_change	no_change
EIF5B	EIF5B	A0A087WUT6;O60841	A0A087WUT6	Eukaryotic translation initiation factor 5B	30.0645	30.3988	30.666	30.3859	30.1745	30.2944	30.6499	30.528	30.564	30.4789	30.5977	30.5667				0.189825	0.791467	0.0914936	0.495994	1.84959	0.0588165	0.295741	4.16055	no_change	no_change
APOOL	APOOL	A0A087WUX8;A0A087WYF7;Q6UXV4	A0A087WUX8	MICOS complex subunit MIC27	25.6309	23.4988	26.1934	27.2049	26.7091	26.6562	27.048	26.0929	27.0539	27.3193	26.1434	24.1478				0.976793	0.27318	-1.74904	-2.08446	0.12588	0.883323	-0.12512	-0.343704	no_change	no_change
PIAS2	PIAS2	A0A087WUY7;O75928;B4DGW0	A0A087WUY7	E3 SUMO-protein ligase PIAS2	24.4297	26.2053	26.3802	26.79	26.083	25.483	25.9196	25.7554	26.4534	27.0991	27.1729	27.6757				0.242004	0.73187	-0.446919	-0.613376	0.0608421	0.944631	-0.0758718	-0.175414	no_change	no_change
MYCBP	MYCBP	A0A087WV05;Q99417	A0A087WV05	C-Myc-binding protein	27.8533	27.4845	27.9463	27.9055	27.217	27.8003	27.492	28.0416	27.801	27.3952	27.4612	27.3192				0.178529	0.801575	0.120462	0.469846	0.197943	0.802317	0.137276	0.514611	no_change	no_change
RPL10	RPL10	F8W7C6;A0A087WV22;H7C123;H7C2C5	F8W7C6		25.7792	26.0954	26.173	26.0444	26.0231	25.6551	25.6474	26.1033	26.5201	25.1362	26.0907	26.989				0.245136	0.72956	0.108278	0.620264	0.257854	0.731126	0.182695	0.648067	no_change	no_change
DDC	DDC	A0A087WV24;P20711;F8WER1;H7BZF7;A0A087WU57	A0A087WV24	Aromatic-L-amino-acid decarboxylase	26.8406	27.3925	27.7011	27.7096	27.6355	27.5143	26.7539	23.8458	24.7922	25.5558	27.2132	27.068				0.525742	0.500427	-0.308406	-1.19519	1.35546	0.109885	-2.48917	-2.90016	no_change	no_change
FGFR1OP	FGFR1OP	A0A087WV25;O95684	A0A087WV25	FGFR1 oncogene partner	24.8296	25.0872	25.1633	24.0733	24.8083	24.3272	24.8257	24.7483	24.2945	26.0952	24.5027	25.0244				1.23101	0.209448	0.623734	2.62083	0.333546	0.633825	0.219886	0.808914	no_change	no_change
AS3MT	AS3MT	A0A087WVD4;Q9HBK9	A0A087WVD4	Arsenite methyltransferase	28.2774	28.0766	27.5066	27.9808	27.6749	27.301	27.0974	27.8942	27.56	28.199	27.5107	27.6695				0.42409	0.570714	0.301287	0.993674	0.168004	0.836891	-0.135043	-0.445214	no_change	no_change
TAF9;AK6	TAF9	A0A087WVD7;Q9Y3D8;D6RDH4	A0A087WVD7	Adenylate kinase isoenzyme 6	25.7337	25.9065	26.0392	24.7405	26.0346	25.9396	25.7729	25.5259	25.9203	25.4606	25.9255	25.5948				0.307931	0.67017	0.321543	0.755276	0.14449	0.861462	0.168139	0.389164	no_change	no_change
MTHFD1L	MTHFD1L	A0A087WVM4;B7ZM99;Q6UB35	A0A087WVM4	Monofunctional C1-tetrahydrofolate synthase, mitochondrial	29.0319	28.6651	28.865	29.2407	28.7634	29.2202	28.8941	29.0175	29.3738	28.8801	29.0879	28.7501				0.513727	0.508715	-0.220795	-1.17158	0.0323993	0.971501	0.0203622	0.0960339	no_change	no_change
FAT1	FAT1	A0A087WVP1;Q14517	A0A087WVP1	Protocadherin Fat 1;Protocadherin Fat 1, nuclear form	26.7439	26.6137	26.3937	26.9864	26.7268	26.8655	26.8244	26.5643	27.1071	27.5953	27.4822	27.3583				1.02114	0.257589	-0.275761	-2.17526	0.0548331	0.949737	-0.0276267	-0.158982	no_change	no_change
CLTC	CLTC	A0A087WVQ6;Q00610	A0A087WVQ6	Clathrin heavy chain;Clathrin heavy chain 1	35.4284	35.3407	35.1228	35.0365	35.0769	35.0656	34.9709	35.2039	35.0999	34.9242	35.1095	35.4367				1.21809	0.211299	0.237598	2.59255	0.176575	0.828917	0.0318527	0.465292	no_change	no_change
MOB2	MOB2	A0A087WVS8;Q70IA6	A0A087WVS8	MOB kinase activator 2	23.9582	23.9387	25.465	24.9897	25.6338	25.8393	25.6404	25.4716	22.6768	25.4572	25.8308	25.885				0.847143	0.324955	-1.03361	-1.82417	0.37598	0.586883	-0.891365	-0.896327	no_change	no_change
BRP44L;MPC1	BRP44L	Q5TI65;A0A087WVZ0;Q9Y5U8	Q5TI65	Mitochondrial pyruvate carrier 1	24.8346	24.7613	24.3583	25.6346	24.1088	24.0188	24.2391	24.8928	23.6292	24.9494	24.7265	23.9536				0.0399517	0.950663	0.0640208	0.117521	0.201377	0.79886	-0.333689	-0.522444	no_change	no_change
EPT1	EPT1	A0A087WW58;Q9C0D9;C9JAG1	A0A087WW58	Ethanolaminephosphotransferase 1	24.8311	25.1464	24.885	24.9764	24.967	24.9773	25.4572	24.6012	25.2071	24.3978	25.0809	24.5929				0.069615	0.918405	-0.0194016	-0.199104	0.170977	0.834373	0.114922	0.4522	no_change	no_change
POLD2	POLD2	A0A087WWF6;P49005;F8W8R3;C9JLE1;C9IZD2;C9J8Z7	A0A087WWF6	DNA polymerase delta subunit 2	28.912	28.6451	28.3894	28.5068	28.7155	28.7043	28.5674	28.409	28.3043	27.8588	28.3087	28.6707				0.0131545	0.980963	0.00658162	0.0397935	0.987805	0.195872	-0.215298	-2.10691	no_change	no_change
IQSEC1	IQSEC1	A0A0C4DGT3;A0A087WWK8;Q6DN90	A0A0C4DGT3	IQ motif and SEC7 domain-containing protein 1	26.1402	26.4197	25.8516	26.0106	26.08	25.3806	24.965	26.4129	26.2753	24.7268	25.0128	26.1443				0.494727	0.522582	0.313477	1.13415	0.0402901	0.963171	0.0606893	0.118476	no_change	no_change
GMPR2	GMPR2	H0YMB3;H0YLV5;A0A087WWM4;F8WAN9;H0YNJ6;Q9P2T1;H0YK13	H0YMB3	GMP reductase;GMP reductase 2	29.6403	29.8892	29.6845	29.74	29.5231	29.8091	28.8641	29.2793	29.3542	29.588	29.5181	29.5727				0.153147	0.827684	0.0472832	0.40997	1.39767	0.103939	-0.52486	-2.99791	no_change	no_change
PRODH	PRODH	E7EQL6;A0A087WWM6;O43272	E7EQL6	Proline dehydrogenase 1, mitochondrial	26.0509	25.6908	25.63	26.7066	25.994	26.0375	25.2925	25.2387	25.2348	25.342	24.9819	25.3424				0.792514	0.351141	-0.4555	-1.71631	1.89186	0.0560142	-0.990718	-4.28199	no_change	no_change
RBM15	RBM15	A0A087WWP4;Q96T37	A0A087WWP4	Putative RNA-binding protein 15	29.3614	29.6228	29.4476	29.3976	29.7108	29.5449	29.3153	29.1984	29.2036	29.6914	29.4385	29.4082				0.246012	0.728777	-0.0738767	-0.622188	1.47362	0.0936988	-0.311978	-3.17789	no_change	no_change
RSBN1	RSBN1	A0A087WWP8;Q5VWQ0;A0A0C4DGT8	A0A087WWP8	Round spermatid basic protein 1	27.9737	27.967	27.5071	28.1086	28.1253	27.89	27.6836	27.8184	27.5472	25.9122	27.5623	27.4731				0.584488	0.463746	-0.225378	-1.31013	1.51883	0.085988	-0.35823	-3.28769	no_change	no_change
SULF1	SULF1	A0A087WWR8;Q8IWU6	A0A087WWR8	Extracellular sulfatase Sulf-1	25.2424	25.3184	25.1166	25.7967	25.7672	26.3006	26.3622	25.8127	25.7824	24.5318	25.728	23.8249				1.78767	0.128464	-0.728995	-3.98702	0.0411367	0.962492	0.0309258	0.120864	no_change	no_change
THOC1	THOC1	A0A087WWS1;Q96FV9	A0A087WWS1	THO complex subunit 1	28.8896	29.1023	28.493	28.8277	29.0141	28.8602	28.3089	28.8051	28.4518	28.7152	28.578	28.6952				0.143111	0.839676	-0.0723743	-0.385829	1.12533	0.157995	-0.378771	-2.39288	no_change	no_change
TPM3	TPM3	A0A087WWU8	A0A087WWU8		30.2335	30.3168	29.7339	29.0218	30.0284	29.905	29.7059	30.5815	29.4264	29.8115	29.3002	29.481				0.534278	0.495171	0.442986	1.21194	0.207899	0.791331	0.25286	0.537255	no_change	no_change
PRDM11	PRDM11	A0A087WWZ6;Q9NQV5	A0A087WWZ6	PR domain-containing protein 11	24.6627	23.5718	25.1641	24.3404	24.3717	24.0729	24.5743	24.2311	24.6604	25.6447	25.2654	24.7369				0.160107	0.819478	0.204529	0.426551	0.631749	0.364482	0.22689	1.40224	no_change	no_change
NDUFA10	NDUFA10	A0A087WXC5;E7ESZ7;O95299	A0A087WXC5	NADH dehydrogenase [ubiquinone] 1 alpha subcomplex subunit 10, mitochondrial	29.4804	29.463	29.1305	29.0166	29.3426	28.9101	29.122	29.3213	29.0249	28.3724	29.4551	29.6444				0.708294	0.392031	0.268211	1.5514	0.158655	0.847548	0.0662842	0.423102	no_change	no_change
RPL17;RPL17-C18orf32	RPL17	A0A087WXM6;J3QQT2;J3KRX5;A0A0A6YYL6;P18621;J3QLC8;A0A0A0MRF8;J3KRB3;A0A087WWH0;J3QS96	A0A087WXM6	60S ribosomal protein L17	31.7196	31.3838	31.4965	31.8288	31.7007	31.7777	31.8824	31.6953	31.8554	32.1471	31.8463	31.2252				1.0506	0.247032	-0.235783	-2.23615	0.238696	0.754019	0.0419706	0.606084	no_change	no_change
WNT1	WNT1	A0A087WXR9;P04628	A0A087WXR9	Protein Wnt;Proto-oncogene Wnt-1	25.5649	26.026	26.4035	26.3496	26.6115	26.3508	27.3114	26.4846	28.0887	28.6093	29.0357	27.3904				0.786426	0.35416	-0.439132	-1.70434	0.844919	0.247363	0.857574	1.81976	no_change	no_change
HNF4A;HNF4G	HNF4A	A0A087WXV4;P41235;Q14541	A0A087WXV4	Hepatocyte nuclear factor 4-alpha;Hepatocyte nuclear factor 4-gamma	24.9802	25.0026	24.8435	24.3767	25.4087	25.9054	23.5488	25.1498	25.3824	25.5316	24.232	24.4625				0.252407	0.722143	-0.288168	-0.636191	0.297727	0.676016	-0.536596	-0.733699	no_change	no_change
MYO5A	MYO5A	A0A087WY00;G3V394;F8WE88;F8W6H6;Q9Y4I1	A0A087WY00	Unconventional myosin-Va	27.284	23.7367	28.8517	27.8201	27.1474	28.1609	27.9504	25.1636	28.0908	28.0782	26.9141	26.3189				0.283724	0.690267	-1.08537	-0.703875	0.255129	0.735204	-0.641239	-0.642132	no_change	no_change
SREK1	SREK1	A0A087WY03;E5RFV3	A0A087WY03		28.111	27.8995	28.1485	27.8091	27.7788	27.3496	26.9203	27.5627	27.6529	25.0614	27.7091	27.9887				1.14396	0.225478	0.407173	2.43251	0.414406	0.543374	-0.267179	-0.974205	no_change	no_change
VTA1	VTA1	A0A087WY55;Q9NP79;Q5TGM0	A0A087WY55	Vacuolar protein sorting-associated protein VTA1 homolog	30.3104	30.0918	30.2224	29.5574	29.6633	29.8473	29.6736	29.8485	29.5838	29.8266	29.8882	30.0227				2.09513	0.102443	0.518883	4.90194	0.037234	0.966706	0.0126241	0.109825	no_change	no_change
NUMA1	NUMA1	A0A087WY61	A0A087WY61		33.8734	33.7947	33.9144	33.8437	33.9076	33.8952	33.8327	34.0107	33.757	34.1912	33.718	33.8127				0.204919	0.772194	-0.0213267	-0.530499	0.0690118	0.937157	-0.015344	-0.197486	no_change	no_change
MAPK8IP3	MAPK8IP3	E9PFH7;A0A087WYG2;Q9UPT6	E9PFH7	C-Jun-amino-terminal kinase-interacting protein 3	27.5662	27.4821	27.411	27.7653	27.4529	27.4783	27.2861	27.4217	27.064	28.3878	27.3609	27.2167				0.291478	0.684095	-0.0790602	-0.720422	1.00021	0.191856	-0.308233	-2.13227	no_change	no_change
MED6	MED6	G3V4A5;A0A087WYL7;O75586	G3V4A5	Mediator of RNA polymerase II transcription subunit 6	24.6269	25.8435	25.3031	25.7796	25.6277	25.7691	24.7184	25.7708	24.4669	25.0135	25.9858	25.7981				0.587587	0.462035	-0.467655	-1.31617	0.854803	0.243916	-0.740088	-1.83937	no_change	no_change
C11orf31;SELH	C11orf31	A0A087WYP2;Q8IZQ5;H0YE28	A0A087WYP2	Selenoprotein H	29.8987	29.861	30.0064	30.102	30.3364	29.9499	29.5457	29.5961	29.8886	28.9754	29.7848	29.7136				0.794672	0.349711	-0.20742	-1.72055	1.36319	0.10899	-0.452604	-2.91796	no_change	no_change
UGP2	UGP2	A0A087WYS1;E7EUC7;Q16851	A0A087WYS1	UTP--glucose-1-phosphate uridylyltransferase	31.8216	31.6902	31.5225	31.5292	31.6364	31.3574	31.0869	31.2628	31.2521	31.1236	31.331	31.4965				0.648948	0.423304	0.170446	1.43574	1.439	0.097815	-0.30708	-3.09516	no_change	no_change
SAMD11	SAMD11	H7C3J6;H7BY14;A0A087X1J5;A0A087WYW1;Q96NU1;A0A087WXB3;A0A087X223;A0A087WYU3	H7C3J6	Sterile alpha motif domain-containing protein 11	24.7756	25.1124	24.9529	24.3364	24.7737	24.5157	25.0763	24.7542	24.4017	27.2063	25.4296	24.7705				1.19065	0.215851	0.40502	2.53286	0.362804	0.600242	0.202125	0.869359	no_change	no_change
ALG9	ALG9	H0YCW6;A0A087WZ62;Q9H6U8	H0YCW6	Alpha-1,2-mannosyltransferase ALG9	25.1541	24.6322	26.7591	27.2007	26.7375	26.5451	27.112	26.3858	27.3023	24.7936	27.0084	25.9178				0.916382	0.297867	-1.31262	-1.96232	0.11246	0.896578	0.10559	0.310252	no_change	no_change
ARHGEF18	ARHGEF18	A0A087WZG4;Q6ZSZ5;M0QZS0	A0A087WZG4	Rho guanine nucleotide exchange factor 18	28.1685	27.8535	27.35	27.6337	27.651	27.7885	27.3921	27.8517	27.7075	24.6984	27.7542	27.9713				0.152865	0.82786	0.0995941	0.409295	0.101229	0.906584	-0.0406558	-0.281789	no_change	no_change
IDH3B	IDH3B	A0A087WZN1;O43837;A0A087X2E5	A0A087WZN1	Isocitrate dehydrogenase [NAD] subunit, mitochondrial;Isocitrate dehydrogenase [NAD] subunit beta, mitochondrial	28.9939	29.0158	28.914	29.1047	28.8015	29.1635	28.7445	28.8647	28.8047	29.2511	28.8945	29.572				0.156655	0.82353	-0.0486724	-0.418344	0.866189	0.239742	-0.21861	-1.862	no_change	no_change
DACH1	DACH1	A0A087WZP2;Q9UI36;A0A087WY66;A0A087WZA7	A0A087WZP2	Dachshund homolog 1	30.2944	30.1062	29.8754	29.9544	30.0215	30.4018	29.8285	29.9333	29.8838	30.258	30.0293	29.9509				0.0638279	0.922806	-0.0338809	-0.183516	0.790333	0.273264	-0.244068	-1.71202	no_change	no_change
CADM1	CADM1	A0A087X105;A0A087WZW4;A0A087X1W8;A0A0A0MTJ8;A0A087WZR6;X5DQS5;Q9BY67;A0A087X0T8	A0A087X105	Cell adhesion molecule 1	28.7545	28.4245	29.3392	29.3106	29.592	29.2587	29.2636	29.393	28.9694	29.0684	28.7012	29.082				0.890292	0.309317	-0.547734	-1.91005	0.476303	0.484376	-0.178447	-1.09774	no_change	no_change
SAMD4B	SAMD4B	A0A087WZT0;M0QZ22;Q5PRF9	A0A087WZT0	Protein Smaug homolog 2	26.7532	26.5955	26.7693	26.8738	26.9631	26.6714	26.742	26.6574	26.6691	26.7672	26.8389	26.812				0.563466	0.473888	-0.130163	-1.26907	0.745581	0.295462	-0.146601	-1.62425	no_change	no_change
CDK16	CDK16	A0A087WZU2;Q00536;E5RGN0;H0YAZ9	A0A087WZU2	Cyclin-dependent kinase 16	27.5834	27.8316	27.1749	27.3013	27.2017	26.6524	25.4664	27.0687	26.5105	26.5722	26.4871	27.3473				0.794012	0.349859	0.478193	1.71926	0.618297	0.37218	-0.703262	-1.37604	no_change	no_change
TSPAN6	TSPAN6	A0A087WZU5;O43657;A0A087WYV6	A0A087WZU5	Tetraspanin-6	28.1629	27.4006	27.7853	27.8186	27.9802	27.9188	27.8709	28.3358	27.9846	28.4986	28.1063	28.0427				0.21192	0.764282	-0.122941	-0.546343	0.462041	0.497537	0.157883	1.06945	no_change	no_change
PPIP5K2	PPIP5K2	A0A087WZV0;O43314;D6RBU4	A0A087WZV0	Inositol hexakisphosphate and diphosphoinositol-pentakisphosphate kinase 2	27.6668	27.8046	27.8952	28.0354	27.9416	28.1822	27.8461	27.9052	27.8009	28.0808	28.0052	28.068				1.28389	0.197484	-0.26425	-2.738	1.24611	0.131241	-0.202387	-2.65408	no_change	no_change
NDUFB6	NDUFB6	A0A087WZX2;O95139	A0A087WZX2	NADH dehydrogenase [ubiquinone] 1 beta subcomplex subunit 6	24.554	24.3885	26.4305	26.4082	26.7206	26.4842	24.3376	26.3962	26.6337	26.2048	25.1942	27.0975				1.00228	0.263113	-1.41338	-2.13652	0.436424	0.520251	-0.748568	-1.01839	no_change	no_change
COL4A6	COL4A6	F5H3Q5;A0A087WZY5;F5H851;A8MXH5;Q14031	F5H3Q5	Collagen alpha-6(IV) chain	26.4878	25.5203	27.9702	27.5582	27.6755	27.0731	27.6899	27.7341	28.2134	26.6369	26.5136	26.811				0.454633	0.547307	-0.776141	-1.05471	0.824947	0.256317	0.443601	1.78024	no_change	no_change
KIF3A	KIF3A	J3KPF9;A0A087X011;E9PES4;Q9Y496	J3KPF9	Kinesin-like protein;Kinesin-like protein KIF3A	25.6744	26.0413	25.7486	25.4194	25.4761	25.3682	24.5448	24.1638	26.3081	26.2446	25.6721	25.7846				1.58118	0.153754	0.400179	3.44259	0.248978	0.742398	-0.415707	-0.62869	no_change	no_change
PLEKHA2	PLEKHA2	A0A087X038;A8K727;Q9HB19;A0A087WZ32;E5RHB5	A0A087X038	Pleckstrin homology domain-containing family A member 2	25.3683	25.2248	25.2072	25.3867	25.2413	25.4028	24.7061	25.1949	23.9312	25.2481	24.2898	24.414				0.457972	0.54552	-0.0768216	-1.06136	0.921557	0.218438	-0.732812	-1.97272	no_change	no_change
HYOU1	HYOU1	A0A087X054;Q9Y4L1;E9PJ21;A0A087WWI4;K7EQK2	A0A087X054	Hypoxia up-regulated protein 1	32.897	32.7329	32.6741	32.5668	32.5539	32.6325	32.7523	32.8532	32.7206	32.6139	32.8349	32.9309				1.21508	0.211151	0.183576	2.58597	1.82156	0.0606414	0.190979	4.08137	no_change	no_change
CAB39	CAB39	A0A087X0K1;Q9Y376	A0A087X0K1	Calcium-binding protein 39	29.7037	29.6166	29.0548	29.4343	29.3783	29.2688	28.9292	29.1556	29.0138	28.7	28.9493	29.0446				0.177774	0.801673	0.0978648	0.468089	1.79077	0.0622241	-0.327637	-3.99558	no_change	no_change
SLC4A1AP	SLC4A1AP	A0A087X0M4;Q9BWU0	A0A087X0M4	Kanadaptin	28.0778	27.9497	27.6553	28.069	27.6497	27.7584	27.6312	27.3879	27.1379	28.3041	27.5798	27.7356				0.143516	0.83894	0.0685724	0.386808	1.08936	0.167114	-0.440013	-2.31702	no_change	no_change
NOL4L	NOL4L	A0A087X0N3;Q96MY1;A0A087WTU5	A0A087X0N3	Nucleolar protein 4-like	26.4922	26.8861	23.6362	26.7627	26.3553	26.4505	25.9581	26.1712	24.601	24.3628	26.2126	26.2893				0.341498	0.638894	-0.851302	-0.825424	0.86835	0.23897	-0.946026	-1.8663	no_change	no_change
CLEC18B;CLEC18A;CLEC18C	CLEC18B	A0A087X0Q5;F8W692;F5H550;Q8NCF0;A5D8T8;Q6UXF7;A0A087WT46	A0A087X0Q5	C-type lectin domain family 18 member C;C-type lectin domain family 18 member A;C-type lectin domain family 18 member B	30.4052	30.7678	30.9151	31.3181	31.0552	30.8555	30.3563	29.7988	30.7847	31.0232	31.4477	31.4959				0.8753	0.313236	-0.380241	-1.88014	1.13807	0.155053	-0.763023	-2.41996	no_change	no_change
SELO	SELO	A0A087X0Q9;Q9BVL4	A0A087X0Q9	Selenoprotein O	27.7457	28.2011	27.0105	27.3993	27.556	27.6706	26.7981	27.0025	26.4561	27.0028	27.3309	27.4113				0.112599	0.871229	0.110463	0.3106	1.94686	0.0538523	-0.789759	-4.44371	no_change	no_change
KDM6A;UTY	KDM6A	F5H6S1;F8W8R6;A0A087X0R0;O15550;F5H5V6;A0A087X248;A0A096LPD8;F5H3N7;A0A087X2I9;A0A087X0Y2;F5H8B4;O14607	F5H6S1	Lysine-specific demethylase 6A;Histone demethylase UTY	26.3488	26.6341	26.3042	25.0301	26.2739	24.8683	25.5465	26.178	25.7937	26.5902	26.3508	26.0965				1.07038	0.242121	1.03824	2.2773	0.394296	0.563481	0.448624	0.933582	no_change	no_change
SNX12	SNX12	A0A087X0R6;Q9UMY4	A0A087X0R6	Sorting nexin-12	29.8927	29.5768	29.5968	29.4244	29.4195	29.3819	29.4207	29.4605	29.4157	29.4186	29.4561	29.4043				1.27575	0.199401	0.28015	2.71983	0.534824	0.435812	0.0236619	1.21301	no_change	no_change
GOLGA6L10	GOLGA6L10	REV__A0A0A0MRX2;REV__Q96HY6;A0A087X0T7	REV__A0A0A0MRX2		25.386	26.2142	25.8017	24.2813	25.7591	24.893	23.2288	23.8852	25.3841	25.0773	24.3286	25.6215				0.772138	0.361213	0.822854	1.67628	0.45539	0.502953	-0.811724	-1.05622	no_change	no_change
ACOT2	ACOT2	A0A087X0W7;A0A087WT95;P49753	A0A087X0W7	Acyl-coenzyme A thioesterase 2, mitochondrial	29.9538	30.0354	30.1024	29.7994	29.746	29.6921	29.6009	29.884	29.6359	29.7206	29.6608	29.8529				2.23783	0.101617	0.284667	5.37623	0.154304	0.851027	-0.038929	-0.412735	no_change	no_change
CBWD1;CBWD3;CBWD5;CBWD7;CBWD2;CBWD6	CBWD1	A0A087X140;Q9BRT8;A0A087WWG3;A0A0A6YYH9;Q5RIB0;H0Y5V3;A0A0A0MRU4;C9J3G2;Q5RIA9;Q5JTY5;Q4V339;Q8IUF1;A0A0B4J2F1;A6NM15;F2Z2T4	A0A087X140	COBW domain-containing protein 1;COBW domain-containing protein 5;COBW domain-containing protein 3;COBW domain-containing protein 6;COBW domain-containing protein 2;Putative COBW domain-containing protein 7	26.2565	26.054	25.9596	26.1282	26.2019	26.2229	26.1735	26.2201	26.0178	25.6792	26.2475	25.8807				0.438897	0.559915	-0.0943228	-1.02333	0.281501	0.69864	-0.047238	-0.699117	no_change	no_change
RAB18	RAB18	A0A087X163;Q9NP72;Q5W0J0;H0Y6T8	A0A087X163	Ras-related protein Rab-18	27.9936	28.1454	29.054	29.2874	29.108	29.0984	29.2269	29.1183	29.697	30.1347	29.365	29.3903				1.07056	0.242375	-0.766937	-2.27768	0.413783	0.543684	0.182826	0.972953	no_change	no_change
ATXN3	ATXN3	G3V328;C9JQV6;D3VVH9;A0A087X1A8;G3V3R7;F5H211;P54252;G3V2G2;S4R399;G3V2G1;G3V3T6;G3V4U9;A0A087WXY4;A0A0A0MS38;G3V526;E9PJN5	G3V328	Ataxin-3	25.2842	25.2167	25.1326	25.1525	25.4133	25.4446	25.112	23.8429	25.2665	25.9752	24.7831	25.2149				0.541436	0.489066	-0.125604	-1.22597	0.576802	0.401859	-0.59627	-1.29513	no_change	no_change
IKBKG	IKBKG	A0A087X1B1;Q9Y6K9;A0A087X0G7;A0A087WUW6	A0A087X1B1	NF-kappa-B essential modulator	26.4222	26.1853	25.3282	25.6212	26.0246	25.9769	25.8306	25.9149	25.681	26.508	25.4717	25.1893				0.105698	0.878744	0.104315	0.293166	0.171207	0.834637	-0.0654125	-0.452739	no_change	no_change
ARFIP2	ARFIP2	A0A087X1E4;P53365	A0A087X1E4	Arfaptin-2	28.3825	28.6954	28.2875	28.4798	28.1007	28.0801	28.3092	27.7633	28.1418	27.9538	28.2332	27.7608				0.585439	0.463437	0.234915	1.31198	0.290268	0.684945	-0.148773	-0.717843	no_change	no_change
SEP15	SEP15	A0A087X1G7;A0A0B4J1S4;O60613	A0A087X1G7	15 kDa selenoprotein	28.7533	29.0726	28.6488	28.4963	28.8741	28.8793	28.9453	29.0488	28.6703	28.5041	28.2913	29.0106				0.156162	0.824216	0.0750033	0.41717	0.336069	0.630276	0.138243	0.814159	no_change	no_change
ARMC9	ARMC9	A0A087X1I8;Q7Z3E5	A0A087X1I8	LisH domain-containing protein ARMC9	25.5692	25.8934	25.8653	25.9689	25.888	25.3361	26.0112	26.0967	26.5905	26.3387	26.5961	26.4115				0.0702028	0.917848	0.045002	0.200678	0.869498	0.238537	0.501822	1.86858	no_change	no_change
PSME2	PSME2	A0A087X1Z3;Q9UL46;H0YM70	A0A087X1Z3	Proteasome activator complex subunit 2	31.4267	31.4976	31.3522	31.1707	30.9749	30.9553	31.3424	31.3115	31.2681	31.5877	31.3013	31.6344				2.08261	0.100964	0.391878	4.86192	1.71772	0.0673874	0.273713	3.79689	no_change	no_change
KIAA1524	KIAA1524	A0A087X211;Q8TCG1	A0A087X211	Protein CIP2A	25.4713	26.4041	25.8639	25.3188	25.4115	25.1744	25.4462	24.7701	25.2257	25.8114	25.6455	24.8056				1.029	0.255132	0.611526	2.19145	0.296912	0.676822	-0.154227	-0.731969	no_change	no_change
KIAA1033	KIAA1033	A0A087X256;Q2M389	A0A087X256	WASH complex subunit 7	27.9317	27.4868	27.4979	28.105	28.1392	27.883	27.9404	27.6258	28.2093	28.1107	28.1932	27.8069				1.13613	0.226825	-0.403611	-2.41582	0.248566	0.742695	-0.117235	-0.627789	no_change	no_change
WDR6	WDR6	A0A087X295;E9PDU5;Q9NNW5;E9PBK6	A0A087X295	WD repeat-containing protein 6	26.4193	27.1484	26.929	26.6339	26.6414	26.6003	26.9092	26.7568	27.0215	27.5297	27.0916	27.0633				0.405781	0.585628	0.206998	0.956818	1.59679	0.0777138	0.270611	3.48203	no_change	no_change
FOXP1	FOXP1	G5E965;H0Y882;A0A0B4J2F3;C9J0F0;E9PFD3;A0A087X299;Q9H334	G5E965	Forkhead box protein P1	25.213	24.8404	25.5079	25.4157	25.5295	25.3405	25.433	25.8473	25.2696	25.4934	25.8574	25.1501				0.529416	0.497583	-0.241451	-1.2024	0.186305	0.819392	0.0880585	0.487877	no_change	no_change
BSG	BSG	A0A087X2B5;P35613;I3L192;A0A087WUV8	A0A087X2B5	Basigin	31.1383	30.6774	31.5339	32.341	32.4709	32.3073	32.1167	30.9218	31.621	32.2584	31.129	30.8025				2.11835	0.101105	-1.25653	-4.97681	1.10098	0.163447	-0.819913	-2.34144	no_change	no_change
MRPL45	MRPL45	A0A087X2D5;Q9BRJ2;A0A0G2JMS5;A0A087WU62	A0A087X2D5	39S ribosomal protein L45, mitochondrial	27.7035	27.2259	27.5696	27.7373	27.4237	27.6384	27.2379	27.0683	27.4901	27.8941	27.6372	27.5684				0.231531	0.742475	-0.10016	-0.590225	1.02194	0.185135	-0.334373	-2.17689	no_change	no_change
SPAG9	SPAG9	A0A087X2D8	A0A087X2D8		29.497	29.2734	29.1097	29.2414	28.9228	28.8135	29.2128	29.1468	29.1028	29.4775	28.9513	28.789				0.816879	0.337474	0.300821	1.76431	0.539143	0.432101	0.161564	1.22147	no_change	no_change
HECTD1	HECTD1	A0A087X2H1;Q9ULT8	A0A087X2H1	E3 ubiquitin-protein ligase HECTD1	28.2815	28.1901	28.0292	27.8804	28.3719	28.1013	28.2697	28.2778	28.2565	28.3621	28.1558	28.3587				0.110943	0.872639	0.0490678	0.306432	0.454864	0.503172	0.150107	1.05517	no_change	no_change
PSMC6	PSMC6	A0A087X2I1;P62333;H0YJC0	A0A087X2I1	26S protease regulatory subunit 10B	32.5138	32.5641	32.564	32.4429	32.3729	32.3825	32.2199	32.3319	32.346	32.0923	32.5092	32.4797				2.23341	0.103021	0.147879	5.36101	1.03326	0.181365	-0.100143	-2.20024	no_change	no_change
SCARF2	SCARF2	A0A096LNX8;Q96GP6	A0A096LNX8	Scavenger receptor class F member 2	25.0181	24.325	25.9066	25.7119	25.7356	24.704	26.0808	26.2045	26.2757	26.3394	25.8507	25.7156				0.203451	0.774257	-0.30059	-0.527165	1.09544	0.165231	0.803156	2.32978	no_change	no_change
ISG15	ISG15	A0A096LNZ9;A0A096LPJ4;P05161	A0A096LNZ9	Ubiquitin-like protein ISG15	25.8349	24.1779	25.2212	26.1108	25.2517	24.0434	25.9279	24.0945	25.88	25.4901	25.4984	24.7899				0.0248904	0.967645	-0.0572821	-0.0743534	0.0679301	0.937363	0.165513	0.194581	no_change	no_change
AAK1	AAK1	A0A096LP25;A0A096LNZ0;Q6ZSR9	A0A096LP25	Uncharacterized protein FLJ45252	27.5433	27.4135	26.9519	26.7128	27.2073	26.5318	26.7863	27.6657	26.9781	27.7855	27.1541	27.393				0.833856	0.330708	0.485619	1.79786	0.414408	0.543534	0.326062	0.97421	no_change	no_change
WASH3P;WASH2P;WASH1;WASH6P;WASH4P	WASH3P	A0A096LP26;A0A096LP75;C4AMC7;Q6VEQ5;A8K0Z3;A0A096LNU2;Q9NQA3;A8MWX3	A0A096LP26	Putative WAS protein family homolog 3;WAS protein family homolog 2;WAS protein family homolog 1;WAS protein family homolog 6;Putative WAS protein family homolog 4	26.1629	26.6591	26.3239	26.6861	26.881	26.564	25.6516	26.2297	26.2818	25.5068	26.0683	26.2819				0.885164	0.31072	-0.328369	-1.89981	1.37885	0.10726	-0.655958	-2.95413	no_change	no_change
		A0A096LPI6	A0A096LPI6		32.0227	31.9669	31.8054	31.8532	31.8694	31.4976	31.4176	31.5047	31.5558	31.5925	31.5786	32.028				0.626089	0.438041	0.191595	1.39122	0.902786	0.224682	-0.247401	-1.93505	no_change	no_change
MAP4K5	MAP4K5	A0A0A0MQR1;Q9Y4K4	A0A0A0MQR1	Mitogen-activated protein kinase kinase kinase kinase;Mitogen-activated protein kinase kinase kinase kinase 5	26.6573	27.007	26.8199	26.3608	26.5357	26.4629	26.6897	26.8593	26.4656	25.5108	26.9136	25.8599				1.5305	0.160436	0.374941	3.31638	0.809373	0.263873	0.218377	1.74951	no_change	no_change
RTFDC1	RTFDC1	A0A0A0MQR2;Q9BY42;A2A2L6;A2A2L5	A0A0A0MQR2	Protein RTF2 homolog	25.7589	25.803	26.1695	25.9115	24.7708	24.8508	25.9232	25.8241	25.8753	25.2765	25.8656	25.5096				0.87468	0.313679	0.732782	1.8789	0.879655	0.233734	0.696523	1.88882	no_change	no_change
CIC	CIC	A0A0A0MQR4;I3L2J0;Q96RK0	A0A0A0MQR4	Protein capicua homolog	25.8977	26.5717	26.4458	26.0932	26.3025	26.1863	25.5731	25.9505	26.2164	25.5782	24.1131	26.4315				0.198233	0.781697	0.111069	0.515274	0.646179	0.355657	-0.280649	-1.43035	no_change	no_change
MARK3	MARK3	A0A0A0MST9;A0A0A0MQR8;A0A0A0MSZ1;A0A0A0MT23;J3KNR0;P27448;H0YIY6	A0A0A0MST9	MAP/microtubule affinity-regulating kinase 3	25.6161	26.0957	25.498	26.5413	26.5483	27.1449	26.1423	26.8757	26.342	27.1591	25.6738	25.9333				1.68924	0.138765	-1.0083	-3.72121	0.418787	0.537726	-0.291511	-0.98302	no_change	no_change
PYCRL	PYCRL	A0A0A0MQS1;Q53H96;B5MD87	A0A0A0MQS1	Pyrroline-5-carboxylate reductase;Pyrroline-5-carboxylate reductase 3	29.0963	28.6353	28.6068	28.4491	28.5929	28.4806	28.1899	28.359	28.8371	27.4039	28.7646	28.0328				0.760072	0.36832	0.271917	1.65262	0.0809316	0.925347	-0.0455182	-0.229164	no_change	no_change
CLASRP	CLASRP	F5H0Q6;A0A0A0MQS2;Q8N2M8	F5H0Q6	CLK4-associating serine/arginine rich protein	25.9141	26.1599	24.0146	25.8494	25.5064	25.2783	25.4786	25.4678	24.9838	25.6943	25.6561	25.5845				0.0929826	0.893486	-0.181861	-0.260599	0.43135	0.526391	-0.234648	-1.00823	no_change	no_change
LAMA4	LAMA4	A0A0A0MTC7;A0A0A0MQS9;Q16363	A0A0A0MTC7	Laminin subunit alpha-4	28.5324	28.3295	28.4247	28.6952	28.4601	28.4242	28.297	28.4532	28.347	28.1648	28.1127	28.1823				0.40027	0.590558	-0.0976429	-0.945679	0.765368	0.285777	-0.160767	-1.66301	no_change	no_change
RBP1	RBP1	A0A0A0MQT0	A0A0A0MQT0		33.8414	33.7337	33.6141	33.1254	33.1991	33.2095	33.57	33.6756	33.3232	33.0255	33.2194	33.412				2.83569	0.0678351	0.551745	7.79673	1.48392	0.0922196	0.344947	3.20272	no_change	no_change
HNF1A	HNF1A	U3KQS6;A0A0A0MQU7;F5H0K0;A0A0A0MTK8;P20823;H0YND5;A0A087WYP0;E0YMI9	U3KQS6	Hepatocyte nuclear factor 1-alpha	26.1026	26.0177	25.9085	26.2631	27.081	26.0474	24.9055	24.9542	25.3908	26.0206	26.0377	25.8901				0.641092	0.427636	-0.454233	-1.42044	1.76951	0.0640935	-1.38033	-3.93707	no_change	no_change
MBNL1	MBNL1	C9JP00;A0A0A0MQX8;Q9NR56;H7C4T5;Q86VM6	C9JP00	Muscleblind-like protein 1	28.0253	27.4723	27.0715	27.3322	27.6381	27.6763	27.7946	27.7995	27.7926	26.1344	27.0934	27.6757				0.0292496	0.963358	-0.0258471	-0.0869793	1.06431	0.173866	0.24667	2.26466	no_change	no_change
CACHD1	CACHD1	A0A0A0MQY7;Q5VU97	A0A0A0MQY7	VWFA and cache domain-containing protein 1	24.662	24.0441	25.8872	25.0572	24.2575	25.714	24.6452	25.736	26.3372	25.7362	25.7641	25.8834				0.0742656	0.912664	-0.145117	-0.211523	0.361401	0.60162	0.563281	0.866479	no_change	no_change
RAP1GAP	RAP1GAP	F2Z357;A0A0A0MQY8;J3KPC5;X6R8W7;P47736	F2Z357	Rap1 GTPase-activating protein 1	24.5679	24.7164	24.4222	24.7445	24.0759	26.2359	24.1831	24.3957	24.3768	25.7172	24.6923	25.2804				0.281257	0.693154	-0.449938	-0.698594	0.472711	0.486447	-0.700225	-1.09062	no_change	no_change
RBM10	RBM10	A0A0A0MR66;P98175	A0A0A0MR66	RNA-binding protein 10	30.5204	30.5806	30.4248	30.1197	30.363	30.4114	30.1426	30.3049	29.9898	30.6177	30.1533	30.3203				0.976742	0.273013	0.21056	2.08436	0.522139	0.444037	-0.152257	-1.18811	no_change	no_change
EPB41L3	EPB41L3	A0A0A0MRA8;A0A0A0MSA4;A0A1B0GTF8	A0A0A0MRA8		31.137	30.9343	30.8019	30.785	30.8485	30.424	30.9413	31.2285	30.9622	31.163	30.4699	30.5951				0.761657	0.367845	0.271897	1.65573	1.04283	0.178976	0.358119	2.22003	no_change	no_change
ASAP1	ASAP1	A0A0A0MRE5;Q9ULH1;H0YBF7	A0A0A0MRE5	Arf-GAP with SH3 domain, ANK repeat and PH domain-containing protein 1	26.8618	25.2521	25.2988	27.9812	25.4214	25.5191	24.5693	26.8477	27.4986	27.0635	26.9524	24.2318				0.194966	0.785401	-0.502985	-0.507802	0.000550534	0.999956	-0.00206184	-0.00168913	no_change	no_change
AKAP9	AKAP9	A0A0A0MRF6;Q99996;A0A0A0MRE9;H7BYL6	A0A0A0MRF6	A-kinase anchor protein 9	27.8244	27.8749	27.9424	28.1964	27.9057	28.046	27.8156	28.0178	28.0391	28.4355	27.9634	28.1888				0.866447	0.316651	-0.168805	-1.86251	0.34606	0.618966	-0.0918992	-0.834867	no_change	no_change
CDK5RAP2	CDK5RAP2	A0A0A0MRG9;Q96SN8;C9K0C9;F8WF55;F8WCI3;Q5JTU8;B1AMJ5	A0A0A0MRG9	CDK5 regulatory subunit-associated protein 2	26.4263	26.1767	24.5685	26.2526	25.9113	26.1342	26.1621	26.1122	25.8436	25.0282	24.5721	24.3084				0.252219	0.72195	-0.375544	-0.63578	0.160208	0.846173	-0.0600497	-0.426791	no_change	no_change
PAX2	PAX2	G3V5S4;A0A0A0MRH7;Q02962;Q5SZP1	G3V5S4	Paired box protein Pax-2	27.9495	27.8832	27.4032	27.2271	27.4097	27.2346	27.0217	27.4785	27.1045	26.7093	27.3139	27.0219				1.17392	0.220263	0.454845	2.49672	0.227942	0.768548	-0.0888869	-0.582246	no_change	no_change
SNX6	SNX6	A0A0A0MRI2;Q9UNH7	A0A0A0MRI2	Sorting nexin-6;Sorting nexin-6, N-terminally processed	31.2492	30.993	31.0089	30.7258	30.8868	30.9721	30.7262	30.5529	30.6739	31.2524	31.0558	31.1738				0.945502	0.286193	0.222115	2.02099	1.11782	0.160081	-0.210558	-2.37698	no_change	no_change
MTX1	MTX1	A0A0A0MRK6;Q13505;A0A0C4DFQ1	A0A0A0MRK6	Metaxin-1	28.3636	28.2178	29.3615	29.3103	29.6201	29.3493	29.3039	29.3333	29.51	29.6107	29.0667	29.3735				0.980397	0.271823	-0.778941	-2.0918	0.139919	0.867288	-0.0441481	-0.378092	no_change	no_change
NOLC1	NOLC1	A0A0A0MRM9;Q14978	A0A0A0MRM9	Nucleolar and coiled-body phosphoprotein 1	29.5526	30.2325	29.7848	29.9457	29.8643	29.5678	30.2142	30.2162	29.8946	30.0276	29.8814	29.9798				0.0997943	0.885831	0.0640284	0.27812	0.941253	0.210436	0.315701	2.0124	no_change	no_change
ZNF691	ZNF691	A0A0A0MRR1;Q5VV50;Q5VV52	A0A0A0MRR1	Zinc finger protein 691	23.8079	24.6404	24.3086	25.4499	26.5394	23.3525	24.8462	24.5938	24.8464	25.8736	25.1659	24.7604				0.373881	0.611083	-0.861692	-0.892041	0.138521	0.869633	-0.351824	-0.374694	no_change	no_change
ABI1	ABI1	B6VEX4;A0A0A0MRT6;Q8IZP0	B6VEX4	Abl interactor 1	28.1151	28.1906	27.7955	27.0134	27.9565	27.9627	27.7119	27.7689	27.8395	28.255	27.1024	27.6292				0.504266	0.5161	0.389534	1.15296	0.151855	0.852602	0.129208	0.406877	no_change	no_change
MPP2	MPP2	B4DZ84;D3DX48;A0A0A0MRU0;A0A0D9SFF8;D3DX49;A0A0C4DH75;Q14168	B4DZ84	MAGUK p55 subfamily member 2	25.5314	25.4827	25.301	24.5275	25.5786	24.54	25.8597	25.544	25.4365	26.6686	25.4091	23.9245				0.715744	0.390289	0.556361	1.56593	0.921599	0.218544	0.731393	1.9728	no_change	no_change
TBC1D22A	TBC1D22A	A0A0A0MRY0;Q8WUA7;B0QYI1	A0A0A0MRY0	TBC1 domain family member 22A	25.437	25.1629	25.3488	25.3608	24.9439	25.1365	25.3411	24.7325	25.2767	26.0524	25.3483	25.3589				0.511125	0.510721	0.169175	1.16646	0.0454937	0.957803	-0.0302811	-0.133093	no_change	no_change
SFXN3	SFXN3	A0A0A0MS41;Q9BWM7	A0A0A0MS41	Sideroflexin;Sideroflexin-3	28.104	27.5434	28.285	27.6939	24.6152	27.5784	27.8516	28.5645	28.7837	28.8093	28.4577	27.673				0.582678	0.465112	1.34833	1.30659	0.78054	0.278317	1.77075	1.69278	no_change	no_change
COG4	COG4	A0A0A0MS45;J3KNI1;Q9H9E3	A0A0A0MS45	Conserved oligomeric Golgi complex subunit 4	28.3895	28.0322	27.8013	27.7597	27.7257	27.6245	27.8585	27.7822	27.9627	28.2644	27.5866	27.657				0.98924	0.268555	0.371031	2.10984	1.16787	0.148774	0.164504	2.48371	no_change	no_change
GSN	GSN	A0A0A0MS51;A0A0A0MT01;P06396;CON__Q3SX14	A0A0A0MS51	Gelsolin	33.0328	32.7765	32.5974	32.5157	32.6507	32.6782	32.6594	32.6255	32.5386	32.9012	32.5682	32.6738				0.619301	0.440467	0.187347	1.378	0.0386432	0.964112	-0.00703176	-0.11382	no_change	no_change
CAMK2G	CAMK2G	Q5SWX3;A0A0A0MS52;A0A0A0MT11;Q13555;Q8WU40	Q5SWX3	Calcium/calmodulin-dependent protein kinase type II subunit gamma	27.1532	27.4677	27.5446	27.4074	27.4791	27.2039	27.6855	27.6722	27.7844	28.0686	27.7669	27.7469				0.0596687	0.927868	0.0250346	0.172218	1.75895	0.0646274	0.350574	3.90822	no_change	no_change
MYD88	MYD88	A0A0A0MS70;H0Y4G9;A0A0A0MST0;Q99836;A0A0A0MSI9	A0A0A0MS70	Myeloid differentiation primary response protein MyD88	27.4788	27.0802	27.3451	27.0651	26.791	27.0099	27.4127	27.2269	27.5378	27.6101	27.5403	27.1742				1.13052	0.228169	0.346056	2.40391	1.62374	0.0749179	0.437148	3.55075	no_change	no_change
ABCC1	ABCC1	A0A0A0MS99;I3L4X2;P33527	A0A0A0MS99	Multidrug resistance-associated protein 1	25.8896	25.2588	26.8554	27.0484	26.5248	26.4305	27.3189	27.2217	27.5296	27.2527	26.4911	26.259				0.59298	0.46107	-0.666639	-1.32669	1.49929	0.0887376	0.688824	3.23998	no_change	no_change
PVR	PVR	A0A0A0MSA9;A0A0C4DG49;P15151	A0A0A0MSA9	Poliovirus receptor	25.6786	23.4504	26.0893	26.7021	25.969	26.0753	26.4076	26.3806	26.6186	25.5231	25.0325	24.2591				0.621245	0.439194	-1.17606	-1.38178	0.384774	0.576183	0.220133	0.914246	no_change	no_change
GPATCH11	GPATCH11	A0A0A0MSF9;Q8N954	A0A0A0MSF9	G patch domain-containing protein 11	24.4861	24.7868	24.7716	24.5754	25.0772	24.6737	24.5796	24.5384	24.5721	24.823	24.4886	24.5748				0.19863	0.781105	-0.0939573	-0.516181	0.618719	0.371733	-0.2121	-1.37686	no_change	no_change
WIPF3	WIPF3	A0A0A0MSG0;A6NGB9	A0A0A0MSG0	WAS/WASL-interacting protein family member 3	25.6595	24.3845	24.3806	24.6644	25.8322	25.771	25.4124	23.8321	23.1877	25.7922	25.0036	24.7477				0.466011	0.541687	-0.614355	-1.07733	0.772813	0.282277	-1.27849	-1.67761	no_change	no_change
PHC2	PHC2	B3KPJ4;A0A0A0MSI2;Q8IXK0	B3KPJ4	Polyhomeotic-like protein 2	28.2334	27.4789	27.7476	27.9273	27.6585	28.1109	27.9716	27.7627	27.7244	27.2539	27.5594	27.446				0.111288	0.872236	-0.0789509	-0.307301	0.200875	0.799198	-0.0793298	-0.521301	no_change	no_change
TBXAS1	TBXAS1	A0A0A0MSK3;Q53F23;A0A0C4DH47;P24557;C9JS68;E7EP75	A0A0A0MSK3	Thromboxane-A synthase	24.6664	24.5513	24.4142	25.4671	25.1524	25.0602	24.913	22.7618	24.4881	26.307	24.4535	24.2797				2.05317	0.103025	-0.682598	-4.76883	0.81049	0.26343	-1.17226	-1.75171	no_change	no_change
ARHGAP5	ARHGAP5	A0A0A0MSK6;Q13017	A0A0A0MSK6	Rho GTPase-activating protein 5	27.6718	27.2625	27.2499	27.5209	27.502	27.4769	27.6803	27.3434	27.6684	25.185	27.4067	27.3477				0.308261	0.669947	-0.105214	-0.755972	0.225531	0.772117	0.0640863	0.576874	no_change	no_change
AKR1C3	AKR1C3	A0A0A0MSS8;P42330;S4R3Z2	A0A0A0MSS8	Aldo-keto reductase family 1 member C3	31.039	31.0162	30.3472	29.8047	30.3444	30.1388	29.8442	30.1237	29.8966	29.477	30.5103	30.6591				1.20004	0.21417	0.704854	2.55321	0.323407	0.64605	-0.141118	-0.78777	no_change	no_change
SLC4A7	SLC4A7	A0A0A0MST8;E9PFN4;C9JRP1;Q9Y6M7	A0A0A0MST8	Anion exchange protein;Sodium bicarbonate cotransporter 3	25.9915	22.7363	26.5348	27.1415	26.6036	26.7378	26.2759	26.1015	27.089	24.7262	26.6759	26.3433				0.65817	0.417914	-1.74007	-1.4537	0.418914	0.537851	-0.338811	-0.983276	no_change	no_change
DDR1	DDR1	A0A0G2JNZ7;A0A0A0MSX3;Q08345;A0A0G2JI85	A0A0G2JNZ7	Epithelial discoidin domain-containing receptor 1	24.6097	24.861	25.2296	26.1706	26.0362	26.6824	24.6676	24.6436	25.3913	25.4763	25.4244	25.1974				2.19615	0.0997333	-1.39631	-5.23411	1.94444	0.0536845	-1.39558	-4.43649	no_change	no_change
ATP1A3	ATP1A3	M0R116;A0A0A0MT26;P13637	M0R116	Sodium/potassium-transporting ATPase subunit alpha-3	24.1999	25.7211	26.5776	25.5076	24.1017	25.565	26.9503	24.7231	27.0182	25.2174	26.7274	27.0264				0.201611	0.776503	0.441394	0.522978	0.585901	0.394512	1.17238	1.31288	no_change	no_change
SCAF8	SCAF8	A0A0A0MT33;Q9UPN6	A0A0A0MT33	Protein SCAF8	28.7744	29.0112	28.7912	28.5473	28.8774	28.323	28.3453	28.3782	28.4296	27.8658	28.524	28.8898				0.708154	0.391947	0.27635	1.55112	0.536813	0.433769	-0.198184	-1.21691	no_change	no_change
FAM213B	FAM213B	A0A0A0MT35;Q8TBF2;J3QKK8;A0A0A0MRV4;J3KRV9;J3KPF6;J3KPF5	A0A0A0MT35	Prostamide/prostaglandin F synthase	27.8197	27.5639	27.7231	27.6373	27.371	27.2542	27.4972	27.7255	27.2658	27.865	27.8576	27.8124				0.97167	0.276117	0.281407	2.07404	0.162234	0.842831	0.0753263	0.431594	no_change	no_change
FKBP15	FKBP15	A0A0A0MT60;Q5T1M5	A0A0A0MT60	Peptidyl-prolyl cis-trans isomerase;FK506-binding protein 15	28.9379	28.7057	28.3976	28.1944	28.2462	28.25	28.4014	28.2307	28.418	29.3537	28.1284	28.4404				1.3371	0.187903	0.450193	2.85816	0.894391	0.228717	0.119847	1.91824	no_change	no_change
IVD	IVD	A0A0A0MT83;P26440;H0YN10;H7C4G6	A0A0A0MT83	Isovaleryl-CoA dehydrogenase, mitochondrial	30.3441	30.0863	30.1874	29.9287	30.1059	30.1757	30.2399	29.8646	30.2242	29.188	30.1515	29.8322				0.575936	0.468181	0.135837	1.29343	0.0990469	0.907743	0.0394758	0.276206	no_change	no_change
WDR36	WDR36	A0A0A0MTB8;Q8NI36	A0A0A0MTB8	WD repeat-containing protein 36	27.6333	28.1089	27.8495	28.393	27.9225	28.2407	28.2955	28.4643	28.3002	28.2337	28.045	27.9346				0.757029	0.370166	-0.321456	-1.64666	0.490093	0.470022	0.167946	1.12501	no_change	no_change
RNF213	RNF213	A0A0A0MTR7;A0A0A0MTC1;Q63HN8	A0A0A0MTR7	E3 ubiquitin-protein ligase RNF213	25.4249	26.7334	26.2986	27.0607	27.0218	26.9923	27.3071	26.9922	27.3884	25.3903	27.7376	27.633				1.0645	0.242026	-0.872644	-2.26505	0.768107	0.284073	0.204287	1.66838	no_change	no_change
STAU2	STAU2	A0A0A0MTC4;E9PH62;A0A0A0MTC5;Q9NUL3;E5RJN7;A0A0A0MTD1;F8VPI7;E7EPX0;A0A0A0MTC6;E7EVJ4;G5EA18;E7EVI1	A0A0A0MTC4	Double-stranded RNA-binding protein Staufen homolog 2	27.7066	26.3464	27.0779	28.1235	27.0628	27.5365	27.9862	26.657	27.4963	27.8369	27.6871	27.0905				0.459462	0.545097	-0.530654	-1.06432	0.14609	0.859372	-0.194429	-0.393024	no_change	no_change
LMO7	LMO7	E9PMS6;A0A0A0MTE2;E9PMT2;F8WD26;J3KP06;Q8WWI1;E9PMP7;H0Y424	E9PMS6	LIM domain only protein 7	25.8458	25.9439	25.9009	25.6616	23.9082	25.6772	25.8519	26.0446	26.1342	26.1304	25.8411	26.0605				0.623305	0.43844	0.814531	1.3858	0.715174	0.312967	0.927882	1.56482	no_change	no_change
NLGN4X;NLGN4Y	NLGN4X	A0A0A0MTH0;Q8N0W4;A6NMU8;Q8NFZ3	A0A0A0MTH0	Neuroligin-4, X-linked;Neuroligin-4, Y-linked	25.0839	24.6239	24.2289	24.9292	24.5033	24.7413	25.5893	25.2639	25.906	25.7883	25.4037	25.2364				0.102998	0.883071	-0.0790475	-0.286301	1.74558	0.0656008	0.86181	3.87188	no_change	no_change
BTAF1	BTAF1	A0A0A0MTH9;O14981	A0A0A0MTH9	TATA-binding protein-associated factor 172	27.4985	27.2787	27.1408	26.7899	27.2496	27.5422	27.5207	26.9851	26.8923	27.2185	27.2067	26.9438				0.17531	0.802054	0.112101	0.462342	0.073123	0.933074	-0.0612411	-0.208481	no_change	no_change
CUL2	CUL2	A0A0A0MTN0;Q13617;Q5T2B5	A0A0A0MTN0	Cullin-2	30.171	30.1877	29.8646	30.2352	29.8635	29.8466	29.6247	29.7348	30.0193	29.5953	29.9228	29.9457				0.219216	0.755105	0.0926654	0.562753	0.473409	0.486212	-0.188834	-1.092	no_change	no_change
C14orf2;MP68	C14orf2	A0A0A0MTQ5;G3V556;P56378	A0A0A0MTQ5	6.8 kDa mitochondrial proteolipid	24.9853	24.4711	25.5224	26.4275	26.4021	26.4925	26.9007	25.1815	26.889	24.7347	26.7548	25.2438				2.04755	0.103019	-1.44774	-4.75122	0.0716456	0.935167	-0.116944	-0.204538	no_change	no_change
TTN	TTN	A0A0A0MTS7;Q8WZ42;A0A0A0MRA3	A0A0A0MTS7	Titin	27.7082	27.6278	27.6321	27.9555	28.3537	28.1272	27.9581	28.3982	27.8025	29.0334	27.9435	28.1035				1.84235	0.122894	-0.489452	-4.14002	0.163975	0.841663	-0.0925522	-0.435711	no_change	no_change
ZFP91-CNTF;ZFP91	ZFP91-CNTF	A0A0A6YYC7;Q96JP5;H3BTR0	A0A0A6YYC7	E3 ubiquitin-protein ligase ZFP91	27.9593	27.6155	27.9396	27.8931	27.6484	27.852	27.703	27.6296	27.0246	28.0507	27.7299	28.0784				0.108081	0.876121	0.040308	0.299207	0.689991	0.326716	-0.345376	-1.5157	no_change	no_change
STON1-GTF2A1L;ALF	STON1-GTF2A1L	A0A0A6YYG5;Q53S48	A0A0A6YYG5		28.2078	27.6126	28.1233	28.1574	27.7565	28.3995	27.5374	27.3192	27.701	28.0362	27.4203	27.7949				0.177158	0.801531	-0.123213	-0.466653	1.26177	0.128156	-0.585224	-2.68873	no_change	no_change
C15orf38-AP3S2;ARPIN	C15orf38-AP3S2	A0A0A6YYH1;Q7Z6K5	A0A0A6YYH1	Arpin	28.8635	29.0288	28.7157	28.926	28.8743	28.6803	29.0939	29.0223	28.642	29.4631	28.8477	29.0749				0.133452	0.849006	0.0425218	0.362325	0.227985	0.768757	0.0925401	0.582343	no_change	no_change
PPAN-P2RY11;PPAN	PPAN-P2RY11	A0A0A6YYI3;A0A0B4J1V8;Q9NQ55;H7C446;A8MV53	A0A0A6YYI3	Suppressor of SWI4 1 homolog	24.5133	24.6703	24.4917	24.0208	24.1763	24.4704	24.5086	23.939	25.0872	26.0222	24.1513	24.9324				1.10189	0.234942	0.335925	2.34335	0.334276	0.632991	0.289078	0.810432	no_change	no_change
LUC7L2	LUC7L2	A0A0A6YYJ8	A0A0A6YYJ8		32.2803	32.1346	32.2983	32.2361	32.1742	32.1701	31.8575	32.0041	31.7685	32.2904	32.0832	32.1327				0.324503	0.653939	0.0442721	0.79006	1.93365	0.0547027	-0.316778	-4.40445	no_change	no_change
CORO7-PAM16;CORO7	CORO7-PAM16	A0A0A6YYL4;P57737	A0A0A6YYL4	Coronin;Coronin-7	29.9874	29.896	30.0165	29.5596	29.8038	29.6288	29.7319	29.7664	29.6187	30.1849	29.8406	29.9971				1.69033	0.138745	0.302532	3.72407	0.186091	0.819066	0.0415611	0.487384	no_change	no_change
C10orf32-ASMT;C10orf32	C10orf32-ASMT	A0A0B4J1R7;Q96B45	A0A0B4J1R7	UPF0693 protein C10orf32	24.9225	23.4244	23.9713	23.6497	23.8257	26.7242	26.7571	25.0659	24.6533	25.5014	26.2275	26.1985				0.22518	0.747979	-0.627158	-0.576091	0.253962	0.737212	0.75888	0.639587	no_change	no_change
MED24	MED24	A0A0B4J1W0;O75448;F5GY88;B4DDR8;F5H5K2;E9PFL1	A0A0B4J1W0	Mediator of RNA polymerase II transcription subunit 24	26.7747	25.3629	26.7615	27.1456	23.9955	27.2103	26.6651	26.9071	26.9549	26.4682	26.9449	26.9468				0.054262	0.933019	0.182564	0.157411	0.273126	0.709303	0.725246	0.68113	no_change	no_change
C11orf98	C11orf98	A0A0B4J220;E9PLD3;E9PRG8	A0A0B4J220	Uncharacterized protein C11orf98	27.8229	27.5342	27.7496	27.8517	27.7437	27.6286	27.546	27.6283	27.7003	24.9224	27.8287	27.549				0.133491	0.849163	-0.0391204	-0.36242	0.675292	0.336417	-0.116479	-1.48705	no_change	no_change
TRPV1;SHPK	TRPV1	A0A0B4J2A0;Q9UHJ6	A0A0B4J2A0	Sedoheptulokinase	29.8612	29.43	29.1725	29.2854	29.4441	29.4027	28.8781	29.1751	29.0703	29.5596	28.9182	29.0014				0.207095	0.770365	0.110544	0.535435	1.56081	0.0810861	-0.336189	-3.39154	no_change	no_change
PWP2	PWP2	A0A0B4J2E5;Q15269	A0A0B4J2E5	Periodic tryptophan protein 2 homolog	27.481	27.7572	28.052	28.3032	27.5237	27.976	27.9867	27.7715	28.2638	28.3533	28.1167	27.7021				0.240821	0.732448	-0.170861	-0.610771	0.0979733	0.907077	0.0730572	0.273453	no_change	no_change
LRRC41	LRRC41	A0A0B4J2G4;Q15345;A0A087WTU1;A0A087X0S7;A0A0C4DH00	A0A0B4J2G4	Leucine-rich repeat-containing protein 41	27.3129	26.8008	27.657	28.4572	28.0139	27.8152	27.6972	27.4222	27.8252	26.7108	28.5228	27.5888				1.25797	0.203226	-0.838556	-2.68029	0.933731	0.212997	-0.44725	-1.99723	no_change	no_change
CYP51A1	CYP51A1	A0A0C4DFL7;Q16850	A0A0C4DFL7	Lanosterol 14-alpha demethylase	27.5433	27.0709	28.3901	28.4396	28.2211	28.2433	28.487	28.3021	28.5627	28.704	28.771	28.2756				0.740839	0.375784	-0.633242	-1.61497	0.648889	0.353774	0.149291	1.43562	no_change	no_change
KDM4B	KDM4B	A0A0C4DFL8;F5GX28;O94953	A0A0C4DFL8	Lysine-specific demethylase 4B	26.1616	25.7014	24.3865	26.3619	25.9907	26.2585	24.6509	25.9973	25.8735	24.9641	25.6825	24.4734				0.655785	0.419911	-0.787185	-1.44905	0.71765	0.311827	-0.696423	-1.56966	no_change	no_change
GSTZ1	GSTZ1	G3V5T0;A0A0C4DFM0;G3V4T6;A0A0A0MR33;G3V267;O43708	G3V5T0	Maleylacetoacetate isomerase	29.1755	29.2451	28.2947	28.421	28.9347	28.5323	28.1071	28.2493	28.1719	27.8689	28.4637	28.8752				0.330776	0.649369	0.275768	0.803148	1.31548	0.115524	-0.453228	-2.80906	no_change	no_change
TM9SF4	TM9SF4	A0A0C4DFM1;Q92544	A0A0C4DFM1	Transmembrane 9 superfamily member 4	27.6344	27.2347	28.5263	29.355	29.4334	29.1381	29.2787	28.8152	29.429	28.8202	28.8269	28.6875				1.7392	0.135529	-1.51039	-3.85463	0.262011	0.724952	-0.134553	-0.657102	no_change	no_change
ZNF574	ZNF574	A0A0C4DFM2;Q6ZN55	A0A0C4DFM2	Zinc finger protein 574	24.6626	24.9525	23.738	24.075	23.207	23.8723	25.4781	25.9993	24.2251	26.7913	25.2975	26.2144				0.747194	0.372856	0.732903	1.6274	1.21125	0.138435	1.51605	2.57762	no_change	no_change
ZCCHC11	ZCCHC11	E9PKY2;A0A0C4DFM7;Q5TAX3;E9PKX1	E9PKY2	Terminal uridylyltransferase 4	25.2488	24.9853	25.624	26.0189	25.7033	25.672	25.6017	25.5842	25.8056	25.0247	24.1309	25.4786				1.11538	0.232148	-0.512086	-2.37181	0.43729	0.519554	-0.134252	-1.02012	no_change	no_change
MFN1	MFN1	A0A0C4DFN1;Q8IWA4;H7C5H5	A0A0C4DFN1	Mitofusin-1	26.7461	26.5499	26.4799	26.6648	26.5543	26.3426	26.7128	27.2728	26.5815	25.9364	27.3109	26.8847				0.225994	0.747378	0.0714448	0.577907	0.653194	0.350966	0.335167	1.44401	no_change	no_change
NGLY1	NGLY1	A0A0C4DFP4;Q96IV0	A0A0C4DFP4	Peptide-N(4)-(N-acetyl-beta-glucosaminyl)asparagine amidase	27.0079	26.6788	26.9114	27.2393	26.7982	26.8371	26.2867	26.4455	26.5172	26.9335	27.1185	26.7221				0.20806	0.769077	-0.0921993	-0.53762	1.58809	0.0778896	-0.541724	-3.46002	no_change	no_change
SOD2	SOD2	A0A0C4DFU2;P04179;A0A0C4DFU1;F5H3C5;F5H4R2;F5GYZ5;A0A0C4DG56;G8JLJ2	A0A0C4DFU2	Superoxide dismutase;Superoxide dismutase [Mn], mitochondrial	30.3065	30.1499	29.5397	29.5827	30.2385	29.5316	30.0289	29.972	29.7322	26.5744	29.0693	29.5449				0.261962	0.713733	0.214425	0.656995	0.199114	0.801393	0.126784	0.517285	no_change	no_change
SRCAP	SRCAP	A0A0C4DFX4;Q6ZRS2;A0A0A0MS59;A0A087X0E3	A0A0C4DFX4	Helicase SRCAP	26.6683	27.2998	27.3817	27.1591	27.5416	27.3796	27.4857	27.2172	27.031	27.8395	26.7614	27.3036				0.412095	0.579908	-0.243528	-0.969551	0.268026	0.716957	-0.115499	-0.670127	no_change	no_change
NELFA	NELFA	A0A0C4DFX9;Q9H3P2;H0Y3X6;C9JHL4	A0A0C4DFX9	Negative elongation factor A	28.2401	28.2791	28.2112	28.6233	28.1906	28.1096	28.0019	28.2341	28.4279	28.7515	28.4042	28.5674				0.149134	0.832	-0.0643209	-0.40035	0.161316	0.843938	-0.0865205	-0.429418	no_change	no_change
ARSA	ARSA	A0A0C4DFZ2;P15289	A0A0C4DFZ2	Arylsulfatase A;Arylsulfatase A component B;Arylsulfatase A component C	28.7052	28.8902	28.5525	28.3247	28.6346	28.6319	28.4519	28.6624	28.6267	28.3995	28.6621	28.933				0.58378	0.464554	0.185594	1.30874	0.153306	0.852176	0.0499331	0.410349	no_change	no_change
CADM3	CADM3	A0A0C4DG09;Q8N126	A0A0C4DG09	Cell adhesion molecule 3	24.7748	23.5993	25.4155	24.6049	24.6322	23.0367	24.3179	24.3628	24.6352	24.6787	24.2712	23.3244					1			0.257544	0.731236	0.347389	0.647393	no_change	no_change
RPSA	RPSA	C9J9K3;A0A0C4DG17;P08865;F8WD59	C9J9K3	40S ribosomal protein SA	33.672	33.6551	33.4457	33.362	33.2714	33.4108	33.2454	33.4049	33.357	33.8764	33.3904	33.4447				1.3594	0.182867	0.24283	2.90923	0.0688148	0.936714	-0.0122999	-0.196957	no_change	no_change
ABI2	ABI2	E7EW77;E7EP65;A0A0C4DG21;F8WAL6;Q9NYB9;E9PEZ7;B7Z836	E7EW77	Abl interactor 2	28.8096	28.909	28.6009	28.596	28.7548	28.8805	28.3359	28.3189	28.5673	28.534	28.3048	28.0333				0.084995	0.900697	0.0293929	0.239828	1.36789	0.107764	-0.336458	-2.92878	no_change	no_change
SYNE1	SYNE1	A0A0C4DG40;Q8NF91;E7ENN3	A0A0C4DG40	Nesprin-1	29.8345	29.9563	29.0761	30.2475	30.4329	30.5326	30.5997	30.1439	30.0464	30.367	30.2614	30.0417				1.27481	0.199686	-0.782039	-2.71773	0.301986	0.671275	-0.141022	-0.74272	no_change	no_change
HTRA2	HTRA2	A0A0C4DG44;O43464	A0A0C4DG44	Serine protease HTRA2, mitochondrial	27.3546	26.9257	27.431	27.5831	27.6647	27.1644	27.3222	26.5674	27.2957	27.1932	27.2483	27.651				0.456426	0.546747	-0.233641	-1.05828	0.631306	0.364797	-0.408979	-1.40138	no_change	no_change
PNPLA8	PNPLA8	A0A0C4DG51;Q9NP80	A0A0C4DG51	Calcium-independent phospholipase A2-gamma	24.9653	24.5756	23.272	24.4543	24.0174	23.902	24.3706	25.1189	24.4031	25.8438	24.1148	24.0183				0.097283	0.889193	0.146416	0.271681	0.788123	0.2746	0.506328	1.70768	no_change	no_change
HEPH	HEPH	Q5JZ08;A0A0C4DG76;Q9BQS7;E7ES21	Q5JZ08	Hephaestin	25.2932	25.3655	23.8469	25.5203	25.6788	25.7521	26.3539	26.5774	26.1015	26.1253	25.8784	26.0175				0.749848	0.372116	-0.81519	-1.6326	1.97184	0.0501944	0.693868	4.51858	no_change	no_change
POU2F1;POU2F3	POU2F1	A0A0C4DG88;P14859;A0A0A0MT46;Q9UKI9	A0A0C4DG88	POU domain protein;POU domain, class 2, transcription factor 1;POU domain, class 2, transcription factor 3	28.7596	28.6266	28.3983	28.5419	28.8329	28.6334	28.2498	28.1296	28.3893	25.1919	28.3729	28.5285				0.212732	0.763052	-0.074578	-0.548175	1.65156	0.0720421	-0.413146	-3.62254	no_change	no_change
NME6	NME6	C9JQB1;C9J9V6;A0A0C4DG91;O75414	C9JQB1	Nucleoside diphosphate kinase;Nucleoside diphosphate kinase 6	25.0679	24.5724	24.4559	24.7348	25.4825	24.6171	24.7387	24.4987	24.473	25.172	24.3119	25.9936				0.303842	0.672833	-0.246085	-0.746645	0.589418	0.392368	-0.374637	-1.31975	no_change	no_change
KLHL13;KLHL9	KLHL13	A0A0C4DG99;Q9P2N7;Q9P2J3	A0A0C4DG99	Kelch-like protein 13;Kelch-like protein 9	24.7971	24.6308	24.75	24.4875	24.4041	24.3733	24.5475	24.8323	23.637	25.7686	24.6316	25.88				2.14513	0.100188	0.304338	5.06424	0.0806301	0.925785	-0.0826874	-0.228371	no_change	no_change
SCOC	SCOC	A0A0C4DGB0;Q9UIL1	A0A0C4DGB0	Short coiled-coil protein	28.2626	26.056	28.388	28.7225	28.2133	28.483	27.699	27.6015	28.3276	28.6914	28.2552	28.4414				0.513875	0.508758	-0.904057	-1.17187	1.03465	0.181864	-0.596886	-2.20312	no_change	no_change
CHD4	CHD4	F5GWX5;A0A0C4DGG9;Q14839	F5GWX5	Chromodomain-helicase-DNA-binding protein 4	32.2471	32.0898	32.4794	32.6771	32.4568	32.5123	32.448	32.3499	32.4315	32.7171	32.5398	32.4494				0.989585	0.269109	-0.276651	-2.11055	0.889681	0.230139	-0.138933	-1.90883	no_change	no_change
CD276	CD276	A0A0C4DGH0;Q5ZPR3;H0YL10	A0A0C4DGH0	CD276 antigen	27.9279	27.9514	28.7664	29.408	29.2546	28.9955	29.4783	28.9759	29.392	30.0583	28.5856	28.2587				1.53941	0.159632	-1.00414	-3.33838	0.116105	0.891639	0.0627092	0.319396	no_change	no_change
NUMBL	NUMBL	A0A0C4DGH3;Q9Y6R0;M0QYC2;M0QXQ4;M0R0Q4;M0QZV7	A0A0C4DGH3	Numb-like protein	27.3599	27.4417	27.8724	27.6527	27.0124	27.0348	27.0909	27.4497	27.5506	27.3459	27.488	26.6919				0.54535	0.485595	0.324703	1.23363	0.199372	0.801084	0.130467	0.517875	no_change	no_change
BAZ2A	BAZ2A	A0A0C4DGI9;J3KPG5;F8VU39;Q9UIF9	A0A0C4DGI9	Bromodomain adjacent to zinc finger domain protein 2A	25.0866	24.8302	24.8956	26.4871	25.5718	25.6155	25.4843	25.144	24.6295	26.1336	23.3701	25.2734				1.44069	0.170792	-0.954054	-3.09918	0.972646	0.20003	-0.805597	-2.07602	no_change	no_change
CAPNS1	CAPNS1	A0A0C4DGQ5;P04632;A0A075B7C0;K7ELJ7;U3KQE2;K7EIV0;K7EKD8;K7EM73;U3KPR7	A0A0C4DGQ5	Calpain small subunit 1	31.0816	31.1142	31.0812	30.9734	30.7271	30.7757	31.0281	31.169	31.1203	30.5203	30.9232	31.3719				1.6066	0.151922	0.266918	3.50696	1.509	0.0877288	0.280369	3.26364	no_change	no_change
DHRS7B	DHRS7B	A0A0C4DGQ8;Q6IAN0;J3KRS1	A0A0C4DGQ8	Dehydrogenase/reductase SDR family member 7B	27.0768	26.1918	28.0542	28.3877	27.91	27.9798	27.9722	27.3853	28.3598	27.6982	28.3131	28.2302				0.817099	0.33792	-0.984899	-1.76475	0.228479	0.768436	-0.186737	-0.583441	no_change	no_change
NDUFA6	NDUFA6	A0A0C4DGS0;P56556;R4GN43	A0A0C4DGS0	NADH dehydrogenase [ubiquinone] 1 alpha subcomplex subunit 6	30.0103	30.1153	29.6842	29.4099	29.2082	29.6695	29.4178	29.385	29.6622	30.6449	29.8782	29.7222				1.27813	0.199363	0.507416	2.72513	0.136955	0.871206	0.0591933	0.370881	no_change	no_change
DDOST	DDOST	A0A0C4DGS1;P39656	A0A0C4DGS1	Dolichyl-diphosphooligosaccharide--protein glycosyltransferase 48 kDa subunit	30.2465	29.7687	31.3505	31.726	31.9171	31.665	31.7657	31.3009	31.8792	30.8961	31.6079	31.3294				1.29785	0.196365	-1.3141	-2.7693	0.248205	0.74298	-0.120708	-0.626997	no_change	no_change
GOLGA2	GOLGA2	A0A0C4DGS5;Q08379	A0A0C4DGS5	Golgin subfamily A member 2	29.3114	29.1083	29.0964	29.2279	28.9074	28.9465	29.3497	29.208	29.3245	29.951	29.1437	29.273				0.51786	0.506344	0.144775	1.17971	1.14084	0.154404	0.266788	2.42587	no_change	no_change
CEPT1	CEPT1	A0A0C4DGS9;Q9Y6K0	A0A0C4DGS9	Choline/ethanolaminephosphotransferase 1	25.9103	25.353	24.156	23.9787	25.2802	25.9595	25.5475	24.4447	26.0638	25.651	25.4847	24.9064				0.0289329	0.963589	0.0669734	0.0860657	0.1371	0.871304	0.279224	0.371233	no_change	no_change
POLR3E	POLR3E	A0A0C4DH01;Q9NVU0	A0A0C4DH01	DNA-directed RNA polymerase III subunit RPC5	26.2698	26.6873	26.0685	26.7195	26.3624	26.4477	26.102	26.2493	26.1301	26.6595	26.2825	25.768				0.326331	0.652478	-0.168016	-0.793878	1.39562	0.104245	-0.349407	-2.99311	no_change	no_change
EPB41L1	EPB41L1	A0A0C4DH22;Q9H4G0	A0A0C4DH22	Band 4.1-like protein 1	26.7882	27.0219	26.8219	26.4229	26.1925	26.3903	26.1489	26.5193	26.867	27.2122	26.8572	27.4888				2.2127	0.102514	0.542088	5.29019	0.331256	0.637319	0.176498	0.804148	no_change	no_change
C6orf203	C6orf203	A0A0D9SEI0;Q9P0P8	A0A0D9SEI0	Uncharacterized protein C6orf203	27.4097	27.4432	27.3567	27.8564	27.748	27.541	27.0498	27.2225	27.4209	26.6781	24.8684	27.2341				1.50453	0.164005	-0.311938	-3.25273	1.5715	0.0792618	-0.484101	-3.41828	no_change	no_change
CDK11B;CDC2L1;CDK11A	CDK11B	A0A0D9SEI3;A0A0D9SER5;A0A0D9SEN2;B7ZVY7;J3QR44;P21127;J3QR29;Q5QPR3;Q9UQ88;Q5QPR4	A0A0D9SEI3	Cyclin-dependent kinase 11B;Cyclin-dependent kinase 11A	29.8024	29.7404	29.0647	29.3635	29.5553	29.5041	29.2625	29.2976	28.928	29.8132	29.2693	29.2587				0.0900894	0.897055	0.0615317	0.253104	1.11861	0.160031	-0.311579	-2.37866	no_change	no_change
FAM120B	FAM120B	A0A0D9SEJ5;F5GY05;Q96EK7	A0A0D9SEJ5	Constitutive coactivator of peroxisome proliferator-activated receptor gamma	27.1699	27.5557	27.278	27.2327	27.6233	27.5488	27.2526	27.2299	27.2878	27.9172	27.3774	27.6156				0.332142	0.648724	-0.133749	-0.805992	0.80927	0.263852	-0.211512	-1.7493	no_change	no_change
FAP	FAP	B4DLR2;A0A0D9SEN1;Q12884	B4DLR2	Prolyl endopeptidase FAP;Antiplasmin-cleaving enzyme FAP, soluble form	24.5395	25.605	24.7267	24.2502	24.4871	24.7248	25.6645	25.2978	26.2891	24.7065	25.8809	25.785					1			1.77249	0.0637484	1.2631	3.94525	no_change	no_change
TLE3	TLE3	A0A0D9SES8;H0YKT5;H0YKN8;H0YL70;Q04726;H0YNT2;H0YNI7;H0YLI3	A0A0D9SES8	Transducin-like enhancer protein 3	28.1902	28.5954	28.2358	27.9715	28.1464	28.3928	27.5332	28.0303	27.4371	28.2843	27.7239	28.472				0.40801	0.583553	0.170248	0.961315	1.07184	0.171584	-0.503384	-2.28034	no_change	no_change
RANBP10	RANBP10	A0A0D9SEU5;R4GMX8;Q6VN20	A0A0D9SEU5	Ran-binding protein 10	25.7195	26.1814	24.8756	25.6591	25.9699	26.0989	25.7394	25.8477	25.9774	26.5705	26.0981	26.2846				0.322131	0.656589	-0.317151	-0.7851	0.136314	0.871815	-0.0544961	-0.369318	no_change	no_change
DDX3X;DDX3Y	DDX3X	A0A0D9SFB3;A0A0D9SG12;A0A0D9SF53;O00571;O15523	A0A0D9SFB3	ATP-dependent RNA helicase DDX3X;ATP-dependent RNA helicase DDX3Y	33.0004	33.0155	32.9393	32.8767	32.7922	32.8296	32.899	32.8094	32.8669	32.8045	33.1426	33.1584				1.96799	0.107538	0.152242	4.50697	0.288073	0.688827	0.0255775	0.713164	no_change	no_change
SPTAN1	SPTAN1	A0A0D9SF54	A0A0D9SF54		34.7194	34.6554	34.6845	34.7797	34.4669	34.5508	34.9142	34.5546	34.9486	34.7909	34.508	34.3289				0.385728	0.60244	0.0872854	0.916187	0.588422	0.392775	0.206722	1.3178	no_change	no_change
CHTF18	CHTF18	E7EXA6;A0A0D9SF58;Q8WVB6	E7EXA6	Chromosome transmission fidelity protein 18 homolog	24.8964	24.1697	24.2571	23.3614	23.9	24.5065	24.0457	24.4072	24.4065	24.9277	23.0114	23.4593				0.573376	0.469789	0.518378	1.28843	0.444009	0.514229	0.363788	1.03354	no_change	no_change
CYTH2;CYTH3	CYTH2	A0A0D9SFG6;Q99418;O43739	A0A0D9SFG6	Cytohesin-2;Cytohesin-3	26.0975	25.7535	25.7622	26.2486	25.8792	25.7133	25.9075	25.4893	25.8758	25.7181	25.9037	25.8933				0.145047	0.837699	-0.0759729	-0.390507	0.384082	0.577267	-0.189501	-0.912839	no_change	no_change
MYO18A	MYO18A	A0A0D9SFK2;Q92614	A0A0D9SFK2	Unconventional myosin-XVIIIa	29.0802	29.1833	29.0347	29.1416	29.0247	29.1827	29.4314	29.7147	29.4625	29.9372	29.3564	29.5468				0.0936351	0.893341	-0.0169398	-0.262285	1.84207	0.0594767	0.419849	4.13921	no_change	no_change
COBLL1	COBLL1	A0A0X1KG75;A0A0D9SG04;Q53SF7	A0A0X1KG75	Cordon-bleu protein-like 1	25.8974	25.9979	26.0003	26.0459	26.0431	25.8586	24.3807	24.8878	25.5587	25.3354	25.8317	25.6054				0.0870777	0.8985	-0.0173283	-0.245268	1.39848	0.104082	-1.04015	-2.99979	no_change	no_change
STXBP1	STXBP1	A0A0D9SG72;P61764;A0A1B0GWF2;A0A1B0GVQ5;A0A1B0GTP9;A0A1B0GW76	A0A0D9SG72	Syntaxin-binding protein 1	28.4967	28.4721	28.266	27.224	27.3285	28.0495	28.9441	29.0214	28.5664	29.0208	28.3823	28.4805				1.50545	0.164193	0.877587	3.25499	1.94521	0.0538182	1.30998	4.43878	no_change	no_change
CDKN1C	CDKN1C	A0A0G2JH30;A0A0G2JPX0;P49918;A6NK88	A0A0G2JH30	Cyclin-dependent kinase inhibitor 1C	26.2416	26.5759	26.0967	26.2459	26.2688	26.1906	25.7162	26.0805	24.928	25.5817	25.9064	26.1069				0.184776	0.795065	0.0696259	0.484343	0.903524	0.224471	-0.660167	-1.93652	no_change	no_change
DIAPH1	DIAPH1	A0A0G2JH68;O60610;A0A140T8Z0;H9KV28	A0A0G2JH68	Protein diaphanous homolog 1	29.0778	29.1812	29.3986	29.2426	29.086	28.8662	29.0097	29.3726	29.0804	29.7372	29.383	29.6763				0.461476	0.545173	0.154282	1.06832	0.22409	0.772982	0.0893485	0.573658	no_change	no_change
PPP1R18	PPP1R18	A0A0G2JHC2;Q6NYC8	A0A0G2JHC2	Phostensin	28.0114	28.0726	27.5239	27.5321	27.1942	27.3465	27.6632	28.2511	27.6237	28.5159	27.674	27.5335				1.20712	0.213131	0.511667	2.56861	1.01799	0.186104	0.488357	2.16876	no_change	no_change
EHMT2	EHMT2	A0A0G2JIS2;Q96KQ7;A2ABF8;A0A0G2JIR1;A2ABF9;A0A0G2JK64;A0A0G2JRR0;A0A0G2JRN8	A0A0G2JIS2	Histone-lysine N-methyltransferase EHMT2	28.9669	28.4603	28.7744	28.7041	28.3731	28.5754	28.3977	28.5666	28.6432	29.0504	28.6612	29.0408				0.446324	0.553368	0.183023	1.03816	0.0424476	0.96113	-0.0150191	-0.124554	no_change	no_change
ABHD16A	ABHD16A	A0A0G2JJD3;O95870;A0A0G2JI89	A0A0G2JJD3	Abhydrolase domain-containing protein 16A	26.6547	26.0504	27.041	27.216	26.376	26.6984	27.0924	26.8218	27.238	25.5329	27.0299	27.0013				0.182818	0.796698	-0.181416	-0.479808	0.452634	0.504973	0.287257	1.05074	no_change	no_change
BRD2	BRD2	H0Y6K2;A0A140T9E9;A0A0G2JK44;P25440;U3KQA6;A0A0G2JHL0;A0A140T9F7;A0A140T9V2	H0Y6K2	Bromodomain-containing protein 2	27.4321	27.2394	27.4918	27.286	27.652	27.455	27.1275	27.3546	27.0637	26.3276	24.8216	26.6197				0.230376	0.743731	-0.0765851	-0.58766	0.959765	0.204062	-0.28237	-2.04986	no_change	no_change
RXRB	RXRB	A0A0G2JKR7;P28702	A0A0G2JKR7	Retinoic acid receptor RXR-beta	26.4505	26.5398	27.0729	26.8995	26.9083	24.5549	26.6458	26.6072	27.0542	25.8908	26.8555	26.747				0.283137	0.690916	0.566842	0.702618	0.336164	0.630347	0.648202	0.814357	no_change	no_change
NLRP2	NLRP2	A0A0G2JMG8;A0A0G2JLX3;J3KN39;A0A0G2JPQ2;Q9NX02;A0A0G2JPB6;A0A0G2JP37;A0A0G2JNC8;A0A0G2JLQ8	A0A0G2JMG8	NACHT, LRR and PYD domains-containing protein 2	25.0279	23.2703	24.778	25.4048	25.547	25.1129	25.7729	23.713	25.1401	26.0232	25.5963	25.1966				0.818407	0.337055	-0.996194	-1.76733	0.315172	0.654351	-0.479613	-0.770513	no_change	no_change
ZNF66;ZNF506;ZNF486;ZNF257;ZNF92	ZNF66	A0A0G2JMG9;Q6ZN08;Q5JVG8;Q96H40;Q9Y2Q1;Q03936	A0A0G2JMG9	Putative zinc finger protein 66;Zinc finger protein 506;Zinc finger protein 486;Zinc finger protein 257;Zinc finger protein 92	25.925	26.2419	26.4887	26.9578	26.9795	26.8709	26.5092	26.2288	26.6141	26.1031	26.7005	25.5482				1.90144	0.113556	-0.717539	-4.30985	1.81193	0.0606073	-0.485329	-4.05443	no_change	no_change
SCRIB	SCRIB	A0A0G2JNZ2;A0A0G2JPP5;Q14160;A0A0G2JMS7	A0A0G2JNZ2	Protein scribble homolog	28.7616	28.5978	29.3918	29.7151	29.5585	29.452	29.342	29.4318	29.6932	29.5559	29.6003	29.5592				1.21833	0.211454	-0.658104	-2.59307	0.264378	0.722908	-0.0861886	-0.662234	no_change	no_change
ABR	ABR	A0A0G2JQ41;A0A1C7CYZ0;Q12979;B7Z683	A0A0G2JQ41	Active breakpoint cluster region-related protein	24.4987	26.0297	25.9617	26.3142	25.6695	26.2283	26.6622	26.2822	26.425	26.4344	26.66	26.0486				0.460024	0.545652	-0.573993	-1.06544	0.770857	0.282963	0.385797	1.67377	no_change	no_change
TAMM41	TAMM41	A0A0G2JQ92;Q96BW9;H7C1A2	A0A0G2JQ92	Phosphatidate cytidylyltransferase, mitochondrial	25.6089	25.3424	26.1906	26.3282	24.674	25.0607	24.5104	25.0065	26.0011	26.257	25.8138	24.3549				0.255785	0.719188	0.359641	0.643561	0.0979126	0.906967	-0.181624	-0.273297	no_change	no_change
RBFOX2;RBFOX1	RBFOX2	B0QYV1;A0A0G2JRA5;O43251;S4R469;B0QYY4;F8VR27;F8VZY7;A0A087X2B1;J3KNW3;B7Z1U7;F8VZG9;Q9NWB1;I3L1D4;A0A0G2JRD1;S4R3K7;A0A0G2JSB3;B0QYY7;F8VRS4	B0QYV1	RNA binding protein fox-1 homolog;RNA binding protein fox-1 homolog 2;RNA binding protein fox-1 homolog 1	28.5626	28.5845	28.6865	28.6073	28.4874	28.2667	28.9875	28.8998	28.6576	29.0137	28.934	28.0963				0.668431	0.412552	0.157406	1.47369	1.31686	0.115237	0.394519	2.81218	no_change	no_change
BNIP3	BNIP3	F6RP06;A0A0J9YW18;Q12983	F6RP06	BCL2/adenovirus E1B 19 kDa protein-interacting protein 3	25.6112	24.7711	25.6007	27.975	27.3842	26.6033	26.3538	25.1988	26.3214	25.6833	24.9659	25.1522				1.83152	0.124326	-1.99314	-4.1094	1.16613	0.149192	-1.36283	-2.47998	no_change	no_change
CTDP1	CTDP1	A0A0J9YWB6;Q9Y5B0;A0A0J9YWJ4;K7EJD2;A0A0A0MR03	A0A0J9YWB6	RNA polymerase II subunit A C-terminal domain phosphatase	27.6527	27.1331	27.3479	27.2882	27.4671	27.3285	26.98	27.2593	27.0799	27.953	27.249	27.3085				0.035153	0.954795	0.0166429	0.103904	1.22145	0.135873	-0.254865	-2.59989	no_change	no_change
PHRF1	PHRF1	E9PJ24;B7ZM65;F8WEF5;A0A0J9YYB5;A0A0J9YWD5;Q9P1Y6	E9PJ24	PHD and RING finger domain-containing protein 1	26.5015	26.0373	26.6435	26.4512	26.0923	26.2258	26.3948	25.8235	25.8838	26.893	26.5498	26.7308				0.259928	0.71586	0.137628	0.652578	0.458526	0.500623	-0.222408	-1.06246	no_change	no_change
		A0A0J9YXC7	A0A0J9YXC7		26.7087	27.5607	27.4607	27.6603	27.2007	27.1797	27.5024	26.726	27.3786	25.8511	26.9698	26.9952				0.121391	0.861978	-0.103522	-0.332579	0.192894	0.809564	-0.144574	-0.503051	no_change	no_change
PON2	PON2	A0A0J9YXF2;A0A0J9YYG4;Q15165;J3QT77;G3XAK4	A0A0J9YXF2	Serum paraoxonase/arylesterase 2	29.1464	28.3652	29.5642	30.0385	30.0018	30.0229	29.8399	29.0895	30.0029	29.9939	29.8692	29.8726				1.32597	0.190075	-0.995799	-2.83283	0.599469	0.385909	-0.376988	-1.33935	no_change	no_change
CELF2	CELF2	E9PC62;A0A0J9YXJ0;Q5VZZ6;A0A0J9YX66;A0A1B0GU44;A0A1B0GUN8;O95319;V9GYD9	E9PC62	CUGBP Elav-like family member 2	27.7108	27.1859	27.4619	27.7903	27.8598	28.1001	27.2141	26.9047	27.5032	25.7617	27.902	28.2989				1.22221	0.210453	-0.463852	-2.60155	1.64585	0.0730248	-0.709421	-3.60772	no_change	no_change
WDR81	WDR81	A0A0J9YXM6;Q562E7	A0A0J9YXM6	WD repeat-containing protein 81	25.4948	25.8554	25.4528	25.4729	26.4931	26.5157	25.8216	25.685	24.9697	25.9218	25.2983	25.7724				0.69485	0.400907	-0.559546	-1.52517	0.703211	0.317955	-0.668456	-1.54148	no_change	no_change
ELAVL4	ELAVL4	B1APY9;B1APY8;A0A0R4J2E6;P26378	B1APY9	ELAV-like protein;ELAV-like protein 4	27.0148	26.3903	27.385	27.5578	27.0244	27.6055	28.1796	27.4422	28.7361	26.9321	26.9755	26.6753				0.605375	0.451804	-0.465867	-1.35086	0.798843	0.268304	0.723424	1.72876	no_change	no_change
CLN6	CLN6	A0A0S2Z5D0;H3BUV4;A0A1B0GTU6;Q9NWW5;A0A1B0GW73;H3BNF1;A0A1B0GTV3;A0A1B0GUD2;H3BUT1	A0A0S2Z5D0	Ceroid-lipofuscinosis neuronal protein 6	25.0718	25.0585	25.3117	26.6109	24.993	26.3588	26.3562	24.4679	25.8594	25.8804	25.9533	25.295				0.758598	0.369019	-0.840174	-1.64973	0.219666	0.77794	-0.426361	-0.563761	no_change	no_change
EIF4G3	EIF4G3	A0A0U1RQK7;A0A0A0MSA7;O43432	A0A0U1RQK7	Eukaryotic translation initiation factor 4 gamma 3	27.2619	27.1547	27.1209	26.8961	26.8567	26.9059	26.9221	27.1541	26.7618	27.7422	27.0377	27.0953				2.53836	0.0796712	0.292953	6.49702	0.200439	0.799526	0.0597674	0.520308	no_change	no_change
DNM1	DNM1	A0A0U1RQP1;Q05193;A0A0D9SFE4;A0A0D9SFB1;A0A1B0GU67	A0A0U1RQP1	Dynamin-1	29.673	29.6375	28.9545	29.128	28.9196	28.6703	28.9906	29.4119	28.9253	29.3095	29.1629	29.4347				0.895097	0.306199	0.515698	1.91966	0.430726	0.526839	0.203308	1.00698	no_change	no_change
DIP2C	DIP2C	A0A0U1RQW6;Q9Y2E4;E7EPU2	A0A0U1RQW6	Disco-interacting protein 2 homolog C	26.4792	26.9078	26.8866	24.099	26.814	26.7744	26.7165	26.7012	27.0244	26.2208	25.4978	23.467				0.401486	0.589664	0.86209	0.94814	0.434759	0.522245	0.918252	1.01506	no_change	no_change
EXOC6B	EXOC6B	A0A0U1RRB6;Q9Y2D4;J3QT38	A0A0U1RRB6	Exocyst complex component 6B	24.8979	25.8529	25.9458	25.769	25.5685	25.125	25.9473	26.1981	26.1972	26.4961	26.1943	26.4322				0.0709312	0.916967	0.0780443	0.202628	1.40559	0.103451	0.62671	3.01641	no_change	no_change
PHF14	PHF14	A0A0U1RRH6;O94880	A0A0U1RRH6	PHD finger protein 14	27.6587	27.8706	27.8382	27.7592	27.6738	27.3646	27.6701	27.5429	27.926	27.3301	27.786	28.0662				0.6248	0.438408	0.189936	1.38871	0.278091	0.702165	0.113802	0.691804	no_change	no_change
MICU1	MICU1	E9PQV6;F6XEV2;A0A0U1RRK1;Q9BPX6;S4R3W3;S4R3D7;S4R3V1	E9PQV6	Calcium uptake protein 1, mitochondrial	25.5823	27.5223	27.3308	27.7052	27.2413	27.6181	27.8646	27.8461	28.085	25.5332	27.4846	27.8755				0.487753	0.525949	-0.709689	-1.12038	1.19296	0.143687	0.410418	2.53785	no_change	no_change
DKFZp686H0575;ELF1	DKFZp686H0575	Q6MZZ4;A0A0U1RRL5;P32519	Q6MZZ4	ETS-related transcription factor Elf-1	25.7156	25.7139	25.7305	25.688	25.7162	25.6151	25.5003	25.6745	25.8286	25.8849	25.7194	25.5837				0.698936	0.397236	0.0468712	1.53314	0.0177813	0.985753	-0.00532468	-0.0535201	no_change	no_change
SPATA20	SPATA20	A0A0U1RRL8;Q8TB22	A0A0U1RRL8	Spermatogenesis-associated protein 20	27.4169	27.1822	26.7779	27.2134	26.9951	26.965	27.045	27.4151	27.0372	25.466	26.8704	27.3974				0.122568	0.86118	0.0678908	0.335501	0.297495	0.676192	0.107933	0.733207	no_change	no_change
NELFB	NELFB	A0A0X1KG71;Q8WX92	A0A0X1KG71	Negative elongation factor B	30.1496	29.9304	29.6001	29.7627	30.0188	29.8191	29.563	29.4937	29.7224	30.1109	29.8448	29.4705				0.0513522	0.936295	0.0265312	0.149383	1.24777	0.130566	-0.273848	-2.65773	no_change	no_change
RABL6	RABL6	A0A0X1KG72;H0Y4Z8;Q3YEC7;F2Z2T0;G3V154	A0A0X1KG72	Rab-like protein 6	28.2322	28.5326	28.8845	28.7799	28.7062	28.8022	28.3968	28.2904	28.7797	28.5664	28.6882	28.6007				0.485975	0.526513	-0.212998	-1.11687	0.839322	0.24984	-0.27382	-1.80868	no_change	no_change
XXYLT1	XXYLT1	A0A140T9D0;Q8NBI6	A0A140T9D0	Xyloside xylosyltransferase 1	24.9846	24.5402	25.7673	25.1261	25.0174	25.2798	26.4097	24.417	26.7281	25.5932	25.9198	25.4446				0.0406036	0.950393	-0.0437686	-0.119361	0.415822	0.54184	0.710457	0.977056	no_change	no_change
QIL1	QIL1	A0A140TA86;Q5XKP0	A0A140TA86	Protein QIL1	28.0709	28.3071	28.0578	27.8984	27.8788	27.93	27.7903	27.7633	27.9648	27.4112	28.0824	28.4331				1.37653	0.180422	0.242849	2.94875	0.412305	0.545376	-0.0629412	-0.969974	no_change	no_change
TXNRD2	TXNRD2	A0A182DWF2;A0A182DWF3;Q9NNW7;D3YTF8;A0A096LPK7;A0A096LPD9;E7EWK1	A0A182DWF2	Thioredoxin reductase 2, mitochondrial	28.5246	28.6558	28.573	29.1617	28.7166	28.6845	28.55	28.3574	28.6461	25.2875	28.0151	28.2956				0.784318	0.356158	-0.269815	-1.7002	0.891999	0.229725	-0.336477	-1.91346	no_change	no_change
ALDH7A1	ALDH7A1	A0A1B0GTG2;A0A1B0GW77;P49419;A0A1B0GUA1;A0A1B0GW82;A0A1B0GTY9;A0A1B0GTJ4;A0A1B0GV49;A0A140T9V3;A0A0J9YWF7	A0A1B0GTG2	Alpha-aminoadipic semialdehyde dehydrogenase	32.9829	32.9178	32.6711	32.5751	32.7823	32.6627	32.1382	32.4409	32.2643	32.4508	32.4928	32.4661				0.752066	0.371985	0.183931	1.63694	1.67626	0.069918	-0.392184	-3.68702	no_change	no_change
RAB11FIP5	RAB11FIP5	A0A1B0GTL5;Q9BXF6	A0A1B0GTL5	Rab11 family-interacting protein 5	27.1382	27.2668	26.5689	26.6842	27.0761	27.1518	26.3418	26.6033	26.0958	26.421	26.6576	26.6443				0.0266605	0.965933	0.0205746	0.0794936	1.41	0.102936	-0.623746	-3.02674	no_change	no_change
ASAH1	ASAH1	E7EMM4;A0A1B0GW68;A0A1B0GUA4;A0A1B0GTM3;A0A1B0GTZ5;Q13510;A0A1B0GTP7;A0A1B0GUH5;A0A1B0GUE3;A0A1B0GUW4;A0A1B0GUG1;A0A1B0GV06	E7EMM4	Acid ceramidase;Acid ceramidase subunit alpha;Acid ceramidase subunit beta	30.8492	30.6375	30.5471	30.6131	30.3009	30.1509	30.4284	30.2479	30.639	28.9584	30.5683	30.8206				0.926371	0.293619	0.323005	1.9824	0.179341	0.826557	0.08347	0.471737	no_change	no_change
PXN	PXN	A0A1B0GTU4;P49023;F5GZ78	A0A1B0GTU4	Paxillin	29.7025	29.642	29.3034	28.9919	29.1889	29.2657	29.3423	29.3354	29.288	28.9112	28.8539	28.8287				1.26501	0.203088	0.400501	2.69591	0.973546	0.19998	0.17309	2.07786	no_change	no_change
ATP6AP2	ATP6AP2	A0A1B0GWD6;B7Z1I9;A0A1B0GTU8;A0A1B0GVB9;A0A1B0GVW0;A0A1C7CYW4;O75787;A0A1B0GVI9;A0A1B0GVC7;A0A1B0GWJ8;H7C3E1;A0A1B0GU12;B7Z413;A0A1B0GTB0;A0A1B0GUT7	A0A1B0GWD6	Renin receptor	26.1014	25.461	26.6344	26.8059	26.5493	26.6905	27.3153	26.5238	27.6504	26.8294	27.2195	26.5337				0.822264	0.336018	-0.616278	-1.77494	0.633982	0.363145	0.481271	1.40659	no_change	no_change
NFIB	NFIB	A0A1B0GW37;A0A1B0GU97;U3KQE8;A0A1B0GWJ4;A0A0A0MRX8;A0A1B0GWI9;Q5VW27;Q5VW30;Q5VW26;O00712;A0A1B0GVN4;U3KPY9;A0A1B0GTC1;A0A087WXP2;Q5W0Y9	A0A1B0GW37	Nuclear factor 1;Nuclear factor 1 B-type	27.3026	27.8182	27.3447	25.0372	26.5601	26.7225	27.8611	27.7936	27.733	23.5902	27.5273	27.8583				1.15706	0.223724	1.38191	2.46052	1.45775	0.0950981	1.6893	3.13981	no_change	no_change
KIAA1279;KIF1BP	KIAA1279	A0A1B0GUA3;Q96EK5;A0A0D9SFK7	A0A1B0GUA3	KIF1-binding protein	27.871	28.1772	27.6817	27.3504	27.4432	27.7547	27.1223	27.6946	27.7672	28.322	27.768	28.1032				0.975497	0.273652	0.393828	2.08182	0.0165983	0.986919	0.0118955	0.0500233	no_change	no_change
PLEKHA6	PLEKHA6	Q5VTI5;A0A1B0GUN5;Q9Y2H5	Q5VTI5	Pleckstrin homology domain-containing family A member 6	27.32	27.6942	27.3129	25.3774	27.3649	27.2223	27.6633	27.676	27.4758	26.1654	24.8246	27.1706				0.531887	0.496808	0.787523	1.20725	0.670108	0.339949	0.950161	1.47695	no_change	no_change
EFR3A	EFR3A	A0A1B0GUZ7;Q14156	A0A1B0GUZ7	Protein EFR3 homolog A	24.3362	24.0298	24.4766	23.7712	25.0054	24.7969	24.8833	24.4125	24.2341	25.3868	24.9799	24.7706				0.237612	0.736821	-0.243642	-0.603691	0.0111888	0.991134	-0.0145098	-0.0339204	no_change	no_change
KIF21A	KIF21A	A0A1B0GV47;Q7Z4S6	A0A1B0GV47	Kinesin-like protein KIF21A	27.1355	26.9922	27.3741	27.4288	27.3674	27.6363	27.5992	27.5606	27.4972	28.4255	27.6395	27.7716				1.0568	0.244938	-0.310246	-2.24902	0.360213	0.603228	0.0748437	0.864038	no_change	no_change
CTSD	CTSD	A0A1B0GW44;A0A1B0GVD5;A0A1B0GWE8;P07339;A0A1B0GVP3;A0A1B0GV23;A0A1B0GU92;A0A1B0GU03;C9JH19;H7C469;F8WD96	A0A1B0GW44	Cathepsin D;Cathepsin D light chain;Cathepsin D heavy chain	32.8359	32.8091	32.8274	32.7343	32.5172	32.9378	32.5277	32.3741	32.5801	31.9056	32.7492	32.9452				0.317605	0.660268	0.0943883	0.775619	0.799664	0.26825	-0.23579	-1.73038	no_change	no_change
ZEB2	ZEB2	A0A1B0GVV8;A0JP08;O60315;A0A1B0GWI0;A0A1B0GW50;A0A1B0GV02;E7EUW9	A0A1B0GVV8	Zinc finger E-box-binding homeobox 2	25.9555	26.253	25.9679	25.5747	26.3699	26.1228	26.3761	25.8089	26.0404	26.2384	25.8277	24.4251				0.0490138	0.939597	0.0363369	0.142902	0.0638536	0.940898	0.0526752	0.183585	no_change	no_change
DPYSL2	DPYSL2	A0A1C7CYX9;Q16555	A0A1C7CYX9	Dihydropyrimidinase-related protein 2	34.3039	34.2065	33.8409	33.7659	33.9307	33.8604	33.6724	33.8762	33.6881	34.2413	33.9529	34.2576				0.824548	0.334711	0.264776	1.77945	0.58838	0.392723	-0.106757	-1.31772	no_change	no_change
MYL4	MYL4	I3L1K6;A0A1C7CYY4;P12829;I3L532;I3L4B1	I3L1K6	Myosin light chain 4	24.0781	24.601	26.4768	26.4286	24.9387	24.273	26.8519	24.9656	26.6487	27.7767	28.1119	28.2353				0.0577162	0.930285	-0.161491	-0.166887	0.466387	0.492756	0.941942	1.07808	no_change	no_change
UBA6	UBA6	A0AVT1	A0AVT1	Ubiquitin-like modifier-activating enzyme 6	30.1987	30.3649	30.3006	30.3966	30.094	30.2245	30.113	30.1977	30.3932	30.7756	30.3117	30.5379				0.190176	0.791201	0.0497405	0.496802	0.0102646	0.991097	-0.00375938	-0.0311502	no_change	no_change
TMEM223	TMEM223	A0PJW6	A0PJW6	Transmembrane protein 223	25.1237	23.5099	23.8406	24.857	24.1858	23.9909	24.3642	24.8658	25.168	25.8872	25.7214	23.8722				0.122145	0.861326	-0.186521	-0.334452	0.575583	0.402505	0.45477	1.29274	no_change	no_change
MEX3A	MEX3A	A1L020	A1L020	RNA-binding protein MEX3A	26.7724	26.886	26.737	26.5707	26.4028	26.5925	26.7095	27.1526	26.7259	26.6525	26.8511	26.7857				1.67739	0.140767	0.276463	3.69	1.01886	0.185814	0.340646	2.17055	no_change	no_change
ILVBL	ILVBL	A1L0T0;M0R026	A1L0T0	Acetolactate synthase-like protein	28.3187	28.0786	28.7385	28.9727	29.0726	28.8659	29.012	28.7613	29.1203	29.1252	29.0977	28.9754				1.36924	0.180483	-0.591791	-2.9319	0.0158841	0.986952	-0.00584094	-0.047908	no_change	no_change
C1orf226	C1orf226	A1L170;F8W6W0	A1L170	Uncharacterized protein C1orf226	23.8663	25.4635	24.7541	24.8565	25.8572	25.3362	25.0781	25.3204	25.2009	26.8954	24.8275	25.5376				0.529484	0.497678	-0.655315	-1.20253	0.193761	0.807712	-0.150145	-0.505039	no_change	no_change
PLEKHG3	PLEKHG3	A1L390;G3V311	A1L390	Pleckstrin homology domain-containing family G member 3	27.0911	26.8098	26.9111	26.8452	27.0851	27.1658	26.5437	26.7904	26.4871	27.4205	26.7867	26.8044				0.304191	0.672937	-0.0946445	-0.747383	1.47142	0.0935607	-0.424927	-3.17259	no_change	no_change
SH3PXD2B	SH3PXD2B	A1X283	A1X283	SH3 and PX domain-containing protein 2B	27.718	27.4729	28.4186	28.1232	27.4351	27.5723	28.6032	27.9976	28.7226	28.9038	28.2865	27.8096				0.171055	0.808101	0.159632	0.452381	1.11767	0.16004	0.730913	2.37667	no_change	no_change
RALGAPB	RALGAPB	A2A2F0;Q86X10;A0A0J9YW54	A2A2F0	Ral GTPase-activating protein subunit beta	25.6034	25.6185	26.8318	27.3725	24.2814	23.3057	26.766	26.3853	26.5704	25.1059	26.9431	27.2028				0.328558	0.650247	1.03137	0.798526	0.574075	0.402765	1.58737	1.2898	no_change	no_change
AAR2	AAR2	A2A2Q9;Q9Y312	A2A2Q9	Protein AAR2 homolog	27.5482	27.8318	27.8873	27.8605	27.6612	27.4671	27.5168	27.6974	27.9347	28.3504	28.2607	28.0626				0.235948	0.738962	0.0928135	0.600012	0.116935	0.890528	0.053353	0.321473	no_change	no_change
RBM34	RBM34	A2A2V2;P42696;Q5TCT4	A2A2V2	RNA-binding protein 34	25.0269	23.8588	25.953	23.9654	24.0703	25.4415	25.5896	25.4007	25.8132	25.7909	25.5877	23.9048				0.231085	0.743353	0.453836	0.589234	1.06289	0.174416	1.10876	2.26169	no_change	no_change
PIPSL	PIPSL	A2A3N6	A2A3N6	Putative PIP5K1A and PSMD4-like protein	23.9767	24.534	25.6095	24.5531	24.3143	24.9104	25.0257	24.7618	24.8336	25.2488	25.1447	24.4071				0.0789838	0.907854	0.114153	0.224029	0.670228	0.339857	0.281083	1.47719	no_change	no_change
NBAS	NBAS	A2RRP1;H0Y5G7	A2RRP1	Neuroblastoma-amplified sequence	28.2529	28.0831	27.7365	28.0633	27.7625	27.503	28.0627	28.2949	27.8322	25.2236	28.1588	28.0729				0.48577	0.526577	0.247882	1.11646	0.613891	0.375352	0.286993	1.36746	no_change	no_change
TARSL2	TARSL2	A2RTX5;B7ZLP8	A2RTX5	Probable threonine--tRNA ligase 2, cytoplasmic	26.9224	27.0394	25.5597	23.6037	26.9893	26.7008	24.9734	25.2017	25.2668	24.7679	23.8231	25.7039				0.248481	0.726043	0.742557	0.627602	0.221438	0.776178	-0.6173	-0.56773	no_change	no_change
SRGAP2	SRGAP2	B7ZM87;A2RUF3;O75044;A0A075B7B5;Q5VZB4	B7ZM87	SLIT-ROBO Rho GTPase-activating protein 2	26.7799	26.4568	26.705	26.9839	26.5805	26.7869	26.5165	26.7196	26.7651	26.9779	27.1413	26.7257				0.376859	0.608258	-0.136511	-0.89812	0.347445	0.617825	-0.116699	-0.837731	no_change	no_change
MAP9	MAP9	A2VCS9;E7ETZ8;Q49MG5	A2VCS9	Microtubule-associated protein 9	24.6714	27.2126	27.7517	27.8667	24.9015	27.4056	27.3147	24.0142	24.1076	28.2259	24.7097	28.0181				0.0463789	0.943586	-0.179372	-0.135566	0.482256	0.478094	-1.57914	-1.10952	no_change	no_change
SBNO1	SBNO1	A3KN83	A3KN83	Protein strawberry notch homolog 1	25.8525	25.8126	26.4991	26.6816	25.9506	26.3718	26.112	26.3875	26.5108	26.9787	26.6061	26.1234				0.383314	0.603693	-0.279949	-0.911275	0.00283641	0.997961	0.00210444	0.00867987	no_change	no_change
WDR91	WDR91	C9J1X0;A4D1P6	C9J1X0	WD repeat-containing protein 91	27.6328	27.2402	27.658	27.8611	27.6146	27.7922	27.4961	27.4847	28.1291	28.0957	27.2661	27.3177				0.731193	0.381636	-0.245637	-1.59611	0.0826656	0.924002	-0.0526422	-0.233723	no_change	no_change
VPS37C	VPS37C	F5H4Q5;A5D8V6	F5H4Q5	Vacuolar protein sorting-associated protein 37C	24.3251	24.9782	23.6534	24.7948	24.4446	24.4381	25.2029	23.6448	24.4377	25.878	25.1352	25.0645				0.236063	0.739006	-0.240225	-0.600266	0.10093	0.906996	-0.130674	-0.281024	no_change	no_change
CNOT1	CNOT1	A5YKK6	A5YKK6	CCR4-NOT transcription complex subunit 1	30.553	30.2065	30.3721	30.5217	30.3399	30.3269	30.275	30.3399	30.6691	30.5734	30.4674	30.546				0.0553322	0.933028	-0.0189476	-0.160353	0.0819611	0.924069	0.0318228	0.231873	no_change	no_change
PGP	PGP	A6NDG6	A6NDG6	Phosphoglycolate phosphatase	29.0339	28.9289	28.8362	28.8093	28.7704	28.656	28.6025	28.695	28.5479	28.5773	28.701	28.4997				1.20344	0.214256	0.187763	2.5606	0.96836	0.201317	-0.130056	-2.06731	no_change	no_change
C5orf51	C5orf51	A6NDU8;A0A0C4DGW6	A6NDU8	UPF0600 protein C5orf51	25.3065	23.9621	26.6992	27.3826	27.0501	27.1718	26.826	26.6632	26.7704	27.2978	24.783	26.736				1.1098	0.233368	-1.87892	-2.36003	1.84277	0.0594892	-0.448307	-4.14121	no_change	no_change
RCCD1	RCCD1	G3V2I3;A6NED2	G3V2I3	RCC1 domain-containing protein 1	26.0391	26.5495	24.645	26.1226	23.4762	26.6406	24.5876	24.9618	23.842	26.3353	24.682	26.2668				0.105418	0.879465	0.331425	0.292456	0.386781	0.573914	-0.949309	-0.918329	no_change	no_change
ZNF316	ZNF316	A6NFI3	A6NFI3	Zinc finger protein 316	25.3513	25.2879	26.3231	26.5502	26.4579	26.5449	26.0129	26.2217	25.051	26.2434	26.2067	25.3959				1.20663	0.213386	-0.863541	-2.56756	0.979141	0.197733	-0.755795	-2.08925	no_change	no_change
NUDT5	NUDT5	A6NFX8;Q9UKK9;A6NJU6;A6NCQ0	A6NFX8	ADP-sugar pyrophosphatase	30.1642	30.1521	30.3774	30.7499	30.0362	30.0837	29.976	29.7517	30.1592	30.3898	30.039	30.2044				0.0861405	0.899154	-0.0586993	-0.242822	0.561952	0.413211	-0.327636	-1.26611	no_change	no_change
DYNLT3	DYNLT3	A6NGJ0;P51808;F2Z328	A6NGJ0	Dynein light chain Tctex-type 3	27.5894	27.2679	26.7268	26.3084	26.3626	26.6584	26.476	27.353	26.4635	26.1273	26.5604	26.7171				1.28525	0.19755	0.751533	2.74103	0.438612	0.518525	0.321049	1.02276	no_change	no_change
YIF1A	YIF1A	A6NGW1;O95070;E9PIZ0;C9JST7	A6NGW1	Protein YIF1A	24.0504	24.6847	25.9514	25.7113	25.1298	26.0682	26.5309	26.0228	26.2955	26.0475	26.2597	26.2782				0.523599	0.502738	-0.740931	-1.19098	0.976238	0.198925	0.646664	2.08333	no_change	no_change
ZMYM3	ZMYM3	A6NHB5;Q14202;A6NHN7	A6NHB5	Zinc finger MYM-type protein 3	29.7649	29.5896	29.604	29.7617	29.7075	29.6762	29.5347	29.3587	29.5127	29.7404	29.442	29.3792				0.43417	0.563304	-0.0623391	-1.01388	1.81294	0.0608079	-0.246454	-4.05724	no_change	no_change
SMCHD1	SMCHD1	A6NHR9;J3KTL8	A6NHR9	Structural maintenance of chromosomes flexible hinge domain-containing protein 1	30.9434	30.9039	30.9141	30.9748	30.858	30.8927	30.7925	30.735	30.7657	31.2065	30.921	30.7474				0.119197	0.863853	0.0119731	0.327118	1.70057	0.0687585	-0.144091	-3.75119	no_change	no_change
GATSL2	GATSL2	A6NHX0	A6NHX0	GATS-like protein 2	24.7317	24.7297	24.7153	24.553	24.614	24.8996	24.7418	23.9468	24.5584	25.8498	24.7061	24.5824				0.125826	0.857743	0.0367451	0.34357	0.446547	0.512271	-0.27316	-1.0386	no_change	no_change
UNC119B	UNC119B	A6NIH7	A6NIH7	Protein unc-119 homolog B	28.9687	28.9726	28.8305	28.7675	28.6285	28.6681	28.2993	28.1775	28.4365	28.1282	28.6009	28.7298				1.7115	0.137076	0.235879	3.78027	1.96179	0.0520152	-0.383607	-4.48836	no_change	no_change
DOCK11	DOCK11	A6NIW2;Q5JSL3;A0A0J9YW64	A6NIW2	Dedicator of cytokinesis protein 11	25.4599	26.1344	26.3168	26.1598	25.6155	25.7663	26.4208	26.7336	26.9393	24.8417	26.4033	26.2708				0.149499	0.831573	0.123178	0.401228	1.73414	0.0666639	0.850734	3.84097	no_change	no_change
MRPL23	MRPL23	A6NJD9;A8MVT4;A8MYK1;Q16540;H7C2P7	A6NJD9	39S ribosomal protein L23, mitochondrial	26.7883	26.94	26.9337	27.1264	27.0067	26.721	27.1045	27.0824	26.9413	25.9848	27.2815	27.3792				0.188273	0.792318	-0.0640418	-0.492419	0.281623	0.698501	0.0913785	0.699379	no_change	no_change
CCDC85C	CCDC85C	A6NKD9	A6NKD9	Coiled-coil domain-containing protein 85C	25.2215	25.1609	23.2482	24.3522	24.6073	25.0697	24.4489	24.4685	24.1528	26.0591	24.4051	23.976				0.0681044	0.920037	-0.13285	-0.195049	0.614654	0.374753	-0.319678	-1.36894	no_change	no_change
CNIH4	CNIH4	A6NLH6;Q9P003	A6NLH6	Protein cornichon homolog 4	24.6229	24.0681	24.4355	26.0574	27.0355	27.161	27.0422	23.7216	26.897	24.9433	26.9797	24.7222				2.45571	0.0939024	-2.37579	-6.17098	0.309883	0.660005	-0.864367	-0.75939	no_change	no_change
SEPT8	SEPT8	A6NMH6;Q92599;A0A087X142;A6NFQ9;F8W8I8	A6NMH6	Septin-8	30.4081	30.4757	30.2999	29.6522	30.1404	29.6423	30.4301	30.6184	30.3028	29.758	30.0986	30.2083				1.55817	0.157136	0.582931	3.38494	1.56157	0.0809639	0.638833	3.39344	no_change	no_change
CD81	CD81	E9PJK1;E9PRJ8;H0YDL9;H0YDJ9;E9PIF1;A6NMH8;P60033	E9PJK1	Tetraspanin;CD81 antigen	29.5673	28.8138	30.1679	30.236	29.9475	30.1052	30.9528	30.0687	30.5218	30.5353	30.4173	29.8335				0.655202	0.419989	-0.579898	-1.44792	0.71126	0.314911	0.418158	1.55718	no_change	no_change
DIAPH2	DIAPH2	A6NML8;C9J6U3;K4DI95;O60879	A6NML8	Protein diaphanous homolog 2	28.3754	28.4416	28.5077	28.8292	28.4231	28.6553	28.7189	28.5248	28.635	28.1379	28.4126	28.2287				0.718172	0.388847	-0.19428	-1.57068	0.0247428	0.978218	-0.0096391	-0.0739237	no_change	no_change
OBSL1	OBSL1	A6NN50;O75147;A8MSZ8	A6NN50	Obscurin-like protein 1	29.2268	29.0055	28.3379	28.6543	28.6483	28.6855	28.6822	28.7543	28.6812	27.4233	28.5716	28.518				0.293962	0.681579	0.194056	0.725706	0.739493	0.298781	0.0432218	1.61234	no_change	no_change
CD9	CD9	A6NNI4;G8JLH6;P21926	A6NNI4	Tetraspanin;CD9 antigen	24.5897	26.6667	27.3393	27.1593	27.9897	27.3453	28.1424	27.9247	27.8215	27.6993	27.0537	27.6763				0.683196	0.404514	-1.29952	-1.50245	0.799045	0.268241	0.464772	1.72916	no_change	no_change
FAM127A;FAM127B	FAM127A	A6ZKI3;Q9BWD3	A6ZKI3	Protein FAM127A;Protein FAM127B	25.9308	25.855	26.4348	25.8648	25.6801	26.1143	26.5321	25.6513	26.4176	24.8659	26.0773	26.3962				0.351497	0.630198	0.187172	0.846094	0.443924	0.514176	0.313917	1.03337	no_change	no_change
ARHGAP32	ARHGAP32	G3V174;A7KAX9	G3V174	Rho GTPase-activating protein 32	28.5378	28.0435	28.81	24.3333	29.1665	24.1735	24.3206	28.7232	25.5173	26.4665	24.0614	28.3598				0.710543	0.391665	2.57266	1.55578	0.0482878	0.955848	0.295905	0.140884	no_change	no_change
MANF	MANF	A8K878;P55145	A8K878	Mesencephalic astrocyte-derived neurotrophic factor	31.2601	31.2357	31.1443	31.1034	31.0288	30.7947	31.3594	31.2068	31.3136	31.3964	31.1618	30.9904				1.12449	0.228262	0.237753	2.3911	1.42923	0.0990913	0.317612	3.07204	no_change	no_change
GSK3A	GSK3A	A8MT37;P49840;M0QYV0	A8MT37	Glycogen synthase kinase-3 alpha	28.2479	27.9399	27.7551	27.7881	28.1002	27.8335	27.4618	27.6285	27.9445	28.3743	28.377	27.8938				0.159276	0.820495	0.0737095	0.424578	0.596188	0.388368	-0.229012	-1.33295	no_change	no_change
DSCR3	DSCR3	A8MTY9;O14972;A8MY26	A8MTY9	Down syndrome critical region protein 3	27.4259	27.6381	27.4793	27.4293	27.7016	27.4189	27.5242	27.3787	27.7651	28.2071	27.5157	27.4464				0.00638278	0.990373	-0.00218582	-0.0194541	0.0965764	0.907786	0.0393492	0.269865	no_change	no_change
SUMO3	SUMO3	A8MUA9;A8MU27;P55854	A8MUA9	Small ubiquitin-related modifier 3	28.9485	28.1994	29.1529	28.9631	28.0203	28.3484	28.3508	28.5412	28.4413	28.7818	28.0829	27.7767				0.332438	0.64869	0.322997	0.806608	0.00056489	1	0.000488281	0.00173315	no_change	no_change
TSSC1	TSSC1	A8MUM1;Q53HC9;C9J0U9;D3YTH5	A8MUM1	Protein TSSC1	28.3836	28.6345	28.0594	28.0611	28.5045	28.2331	27.9388	28.379	27.9295	28.5258	27.8067	28.2677				0.166244	0.812679	0.0929031	0.441068	0.394932	0.562561	-0.183779	-0.934871	no_change	no_change
FAM171A2	FAM171A2	A8MVW0	A8MVW0	Protein FAM171A2	27.0115	27.0553	27.638	27.9856	27.9012	28.2278	28.0961	27.5165	28.2098	28.1384	28.0427	28.1804				1.63506	0.147376	-0.803299	-3.57985	0.154335	0.85112	-0.0973918	-0.41281	no_change	no_change
FABP1	FABP1	A8MW49;P07148	A8MW49	Fatty acid-binding protein, liver	27.4592	26.5769	25.9049	26.6583	26.8984	26.7477	27.1294	26.8173	25.5318	24.9961	25.5901	25.854				0.0950432	0.890849	-0.121121	-0.265918	0.21683	0.780636	-0.275279	-0.557397	no_change	no_change
SNRPG;SNRPGP15	SNRPG	P62308;A8MWD9;Q49AN9;F5H013;C9JVQ0	P62308	Small nuclear ribonucleoprotein G;Putative small nuclear ribonucleoprotein G-like protein 15	30.9091	30.8738	30.8001	30.7235	30.4259	30.1337	30.3712	30.1076	30.3537	28.5666	30.5941	30.4469				1.17584	0.220073	0.433286	2.50085	0.323999	0.645291	-0.150178	-0.789006	no_change	no_change
NUDT19	NUDT19	A8MXV4	A8MXV4	Nucleoside diphosphate-linked moiety X motif 19, mitochondrial	27.7339	27.5217	27.4519	27.2352	27.5948	27.679	27.2509	26.9505	27.3971	27.3147	27.2874	27.536				0.154232	0.826958	0.0661583	0.412565	0.735301	0.300878	-0.303536	-1.60414	no_change	no_change
PIK3C3	PIK3C3	A8MYT4;Q8NEB9	A8MYT4	Phosphatidylinositol 3-kinase;Phosphatidylinositol 3-kinase catalytic subunit type 3	27.3839	26.9995	26.8813	27.1261	27.106	24.9532	24.2519	26.9557	27.2867	26.3004	24.5322	27.2972				0.397839	0.591534	0.69313	0.94076	0.0668633	0.938055	-0.23035	-0.19171	no_change	no_change
DRG2	DRG2	A8MZF9;P55039	A8MZF9	Developmentally-regulated GTP-binding protein 2	27.4716	27.1228	27.4464	27.9223	27.6357	27.5065	27.6721	27.4451	27.5677	27.5024	27.7947	27.9179				0.959923	0.279384	-0.341263	-2.05018	0.382017	0.580084	-0.126544	-0.908634	no_change	no_change
SRRM1	SRRM1	A9Z1X7;Q8IYB3;E9PCT1;M0R088	A9Z1X7	Serine/arginine repetitive matrix protein 1	29.0749	28.8239	28.919	29.4679	29.2449	29.2151	29.0682	28.7348	28.8717	28.578	28.7558	28.6589				1.57154	0.154697	-0.370007	-3.41837	1.53651	0.0838268	-0.417715	-3.33121	no_change	no_change
EIF3L	EIF3L	B0QY89;Q9Y262;B0QY90	B0QY89	Eukaryotic translation initiation factor 3 subunit L	31.7853	31.7285	31.5462	31.6313	31.5751	31.7606	31.5324	31.4905	31.4438	31.7747	31.5471	31.4395				0.125327	0.858322	0.0310383	0.342337	1.29029	0.122136	-0.166771	-2.75231	no_change	no_change
EWSR1	EWSR1	B0QYK0;Q01844;A0A0D9SFL3;C9JGE3	B0QYK0	RNA-binding protein EWS	31.2376	31.1391	30.829	30.9119	31.1018	31.3643	31.0343	30.6823	30.3654	31.9428	30.62	30.1934				0.116118	0.866914	-0.0574557	-0.319429	0.860315	0.24236	-0.432048	-1.85032	no_change	no_change
APOC3	APOC3	B0YIW2;P02656	B0YIW2	Apolipoprotein C-III	29.114	29.3633	28.7547	27.807	28.2907	24.0971	29.4601	29.1672	29.3221	30.1215	29.375	29.4701				0.812309	0.340169	2.34572	1.7553	0.908955	0.222789	2.58487	1.94741	no_change	no_change
PRR5-ARHGAP8;ARHGAP8	PRR5-ARHGAP8	H0Y9T8;B1AHC3;B1AHC4;P85298	H0Y9T8	Rho GTPase-activating protein 8	25.42	24.1575	25.4184	25.2431	24.9255	25.4097	24.496	24.174	24.7221	26.6357	25.3186	24.456				0.164664	0.814252	-0.194137	-0.437339	1.57144	0.0791213	-0.728764	-3.41812	no_change	no_change
FBLN1	FBLN1	B1AHL2	B1AHL2	Fibulin-1	29.3266	29.5091	28.9541	27.8995	28.3197	28.3554	28.6908	29.3524	28.1301	28.5184	27.7855	28.9753				2.09045	0.102565	1.07172	4.88694	0.627312	0.367065	0.532883	1.3936	no_change	no_change
SEPT3	SEPT3	B1AHR1;Q9UH03;B1AHR2	B1AHR1	Neuronal-specific septin-3	27.0273	27.2118	25.7893	25.693	26.1775	27.0519	27.651	27.0934	27.1959	27.8399	26.9147	27.6172				0.243431	0.731163	0.368659	0.616517	1.0924	0.166296	1.00596	2.32339	no_change	no_change
STX12	STX12	B1AJQ6;Q86Y82	B1AJQ6	Syntaxin-12	28.0495	28.008	28.5235	28.2541	28.307	28.5647	28.726	28.6976	28.6332	28.3777	28.3048	28.5382				0.402374	0.58902	-0.181595	-0.949933	1.4449	0.0973662	0.31032	3.10919	no_change	no_change
PSMD10	PSMD10	B1AJY7;O75832;B1AJY5	B1AJY7	26S proteasome non-ATPase regulatory subunit 10	31.8406	31.7784	31.5713	31.5096	31.6983	31.5693	31.1149	31.4621	31.1844	31.5146	31.1152	31.4707				0.628574	0.437028	0.137714	1.39606	1.3233	0.114738	-0.338607	-2.82677	no_change	no_change
CAPZB	CAPZB	B1AK87;B1AK88	B1AK87		33.0065	32.8951	32.764	32.6781	32.567	32.6	32.4965	32.7493	32.5194	32.7248	32.2898	32.7735				1.61618	0.150358	0.273486	3.5314	0.110764	0.897966	-0.0266749	-0.305981	no_change	no_change
NRD1	NRD1	B1AKJ5;O43847;G3V1R5;F5H7V1	B1AKJ5	Nardilysin	28.2198	27.9345	28.3462	28.5854	27.8599	27.8807	28.2305	27.8188	28.4113	28.7726	28.5157	28.6787				0.0764439	0.910435	0.0581805	0.217308	0.0521974	0.952032	0.0449009	0.15172	no_change	no_change
EIF4ENIF1	EIF4ENIF1	B1AKL4;Q9NRA8	B1AKL4	Eukaryotic translation initiation factor 4E transporter	27.4894	26.9334	27.1104	27.0536	26.8764	27.386	26.796	26.4629	27.1067	26.2379	26.9788	27.3242				0.118842	0.864121	0.0723635	0.326233	0.593969	0.389008	-0.316813	-1.32862	no_change	no_change
TSPAN2	TSPAN2	B1AKP2;B1AKP1;O60636	B1AKP2	Tetraspanin;Tetraspanin-2	23.6409	24.9801	25.2303	25.4853	25.5735	25.6709	25.5795	25.4455	25.4998	25.5861	26.3653	24.6792				0.901835	0.303958	-0.95948	-1.93314	0.44254	0.515189	-0.0682748	-1.03061	no_change	no_change
UQCC1	UQCC1	F6UTR7;B1AKV3;Q9NVA1;B1AKV6;B1AKV4;B1AKV2	F6UTR7	Ubiquinol-cytochrome-c reductase complex assembly factor 1	24.9215	24.486	26.1723	25.7175	25.0664	25.6747	25.6627	25.4533	25.6433	25.6355	25.5573	25.3533				0.206956	0.770229	-0.292918	-0.53512	0.171931	0.833848	0.100252	0.454437	no_change	no_change
PEA15	PEA15	B1AKZ5;Q15121	B1AKZ5	Astrocytic phosphoprotein PEA-15	28.054	28.9348	28.7355	28.1508	27.8138	27.7423	28.4897	28.883	28.5108	28.7076	28.4402	29.0935				1.07177	0.242671	0.672494	2.2802	1.80848	0.0611184	0.725564	4.04478	no_change	no_change
MRPL43	MRPL43	H0Y6Y8;B1AL05;Q8N983;H0YBU8	H0Y6Y8	39S ribosomal protein L43, mitochondrial	27.9075	27.8131	28.058	27.9583	28.0699	28.2416	28.1722	27.7401	28.1676	28.2971	28.0981	28.1807				0.68344	0.404653	-0.163762	-1.50293	0.14199	0.86505	-0.0633151	-0.383115	no_change	no_change
PHYH	PHYH	B1ALH6;O14832;C9IYS5;C9JR86	B1ALH6	Phytanoyl-CoA dioxygenase, peroxisomal	24.3207	25.8015	25.65	25.4326	25.9803	26.2054	25.3575	25.4476	25.4275	26.0682	25.4386	25.6769				0.515869	0.507241	-0.61538	-1.17579	0.934508	0.212554	-0.461891	-1.99879	no_change	no_change
ARHGEF7	ARHGEF7	B1ALK7;Q14155;E7EUY6;E9PDQ5	B1ALK7	Rho guanine nucleotide exchange factor 7	29.6361	29.7189	29.2486	29.2017	28.972	28.8885	28.9065	29.1192	29.0581	29.0685	29.2227	29.326				1.38875	0.178771	0.513821	2.97712	0.0212859	0.982939	0.00721232	0.0638286	no_change	no_change
ADGRL2;LPHN2	ADGRL2	B1ALU1;B1ALU3;O95490;H0Y5C0	B1ALU1	Latrophilin-2	26.7626	26.8943	26.4507	26.3366	26.1784	25.7945	26.7362	26.9643	26.3449	25.33	26.3557	26.2997				1.34823	0.185752	0.599389	2.88359	1.124	0.158463	0.578666	2.39007	no_change	no_change
PABPC4	PABPC4	B1ANR0;Q13310	B1ANR0	Polyadenylate-binding protein;Polyadenylate-binding protein 4	31.269	31.1697	31.2608	31.3239	31.2646	31.3201	31.314	31.0714	31.2897	30.4595	31.2996	31.4476				0.873328	0.313897	-0.0697244	-1.87621	0.416897	0.54065	-0.0778275	-0.979219	no_change	no_change
SOAT1	SOAT1	B1APM4;P35610	B1APM4	Sterol O-acyltransferase 1	23.982	25.3443	24.7444	25.5022	25.6838	25.3573	25.8231	25.2652	25.4909	26.4825	25.3065	25.1874				0.951578	0.282272	-0.824191	-2.03328	0.0213397	0.982984	0.012001	0.0639863	no_change	no_change
ROR2	ROR2	B1APY4;Q01974	B1APY4	Tyrosine-protein kinase transmembrane receptor ROR2	25.4157	24.4832	25.4945	25.6148	24.7407	25.0071	25.8125	25.6983	26.431	25.5927	26.0916	26.2198				0.00812651	0.987527	0.0102634	0.0247205	1.17323	0.147361	0.859744	2.49524	no_change	no_change
HNRNPC	HNRNPC	G3V4W0;B4DY08;B2R5W2;G3V2D6;G3V251	G3V4W0		34.6507	34.5795	34.5054	34.8627	34.7646	34.5983	34.3153	34.2038	34.4094	34.8281	34.6827	34.2556				0.864759	0.317227	-0.163317	-1.85915	1.94535	0.0539526	-0.432351	-4.43921	no_change	no_change
HEMK2;N6AMT1	HEMK2	B2RA97;Q9Y5N5	B2RA97	HemK methyltransferase family member 2	24.9193	25.0431	24.1222	24.8053	24.8992	24.3825	24.3987	24.913	25.2517	25.877	25.2612	24.7473				0.000762523	0.998951	-0.000770569	-0.00233898	0.208735	0.790559	0.158809	0.539147	no_change	no_change
SMIM1	SMIM1	H3BS66;B2RUZ4	H3BS66	Small integral membrane protein 1	28.2871	28.3368	28.2854	28.4394	28.5952	28.3814	28.2042	27.9563	27.955	27.9832	27.992	28.7669				1.20267	0.213969	-0.16889	-2.55894	1.84394	0.0594475	-0.433476	-4.14451	no_change	no_change
EIF3H	EIF3H	B3KS98;O15372;A0A087WZK9;E5RJT0	B3KS98	Eukaryotic translation initiation factor 3 subunit H	30.9024	30.9473	30.6376	30.3833	30.4992	30.5389	30.3167	30.5232	30.3377	30.674	30.6594	30.5387				1.52839	0.161143	0.355309	3.31119	0.432028	0.525279	-0.081302	-1.00959	no_change	no_change
MORF4L1	MORF4L1	B3KTM8;H0YMJ0;Q9UBU8;H0YLJ3;H0YNE0	B3KTM8	Mortality factor 4-like protein 1	25.8261	25.8118	26.2158	27.1954	26.5914	27.2664	27.0569	26.629	27.2462	26.6054	26.7899	27.1718				1.87593	0.117524	-1.0665	-4.23595	0.0492324	0.955385	-0.0403875	-0.143509	no_change	no_change
USP30	USP30	F5H3L3;F5H8D3;B3KUS5;Q70CQ3	F5H3L3	Ubiquitin carboxyl-terminal hydrolase;Ubiquitin carboxyl-terminal hydrolase 30	25.3947	24.4233	24.8391	25.0171	25.0872	25.1818	25.002	24.6519	25.0219	25.3792	24.9402	24.882				0.298147	0.678293	-0.209661	-0.734589	0.719781	0.310832	-0.203452	-1.57382	no_change	no_change
SLC12A6;SLC12A4	SLC12A6	B3KXX3;Q9UHW9;H0YKQ8;I3L4N6;Q9UP95	B3KXX3	Solute carrier family 12 member 6;Solute carrier family 12 member 4	25.1427	25.4672	25.5233	25.7023	25.3707	25.2258	26.3751	24.6822	25.0946	26.0298	25.6399	25.8159				0.108178	0.876048	-0.0551796	-0.299451	0.0311935	0.972445	-0.048954	-0.0925742	no_change	no_change
CDIPT	CDIPT	B3KY94;O14735;H3BUR9	B3KY94	CDP-diacylglycerol--inositol 3-phosphatidyltransferase	24.7159	24.2296	27.1746	28.4028	25.6198	26.0667	26.7987	25.6679	26.4681	25.1438	26.1179	25.3094				0.454326	0.547727	-1.32303	-1.0541	0.15552	0.850211	-0.384827	-0.415637	no_change	no_change
PABPN1	PABPN1	B4DEH8;G3V4T2	B4DEH8		23.8106	26.5184	25.6764	23.7821	26.5787	26.6418	23.8711	26.405	24.4197	27.1592	24.9284	26.3392				0.0961739	0.889926	-0.332438	-0.268829	0.250379	0.74054	-0.768943	-0.631757	no_change	no_change
VWA9	VWA9	H3BRY6;B4DVT3;B4DJL6;Q96SY0	H3BRY6	von Willebrand factor A domain-containing protein 9	24.9961	24.529	25.8301	25.5061	25.5875	25.5366	25.3814	25.2848	25.7101	26.1328	25.7464	25.3643				0.484869	0.527025	-0.42499	-1.11469	0.257032	0.731155	-0.0846024	-0.646279	no_change	no_change
CS	CS	B4DJV2;O75390;A0A0C4DGI3	B4DJV2	Citrate synthase;Citrate synthase, mitochondrial	32.3615	32.686	32.3966	32.5199	32.3193	32.4515	32.4298	32.266	32.529	31.9884	32.3359	32.6676				0.162322	0.816606	0.0511551	0.431803	0.0800513	0.925794	-0.0219282	-0.226846	no_change	no_change
ECE1	ECE1	B4DKB2;P42892	B4DKB2	Endothelin-converting enzyme 1	25.1328	25.6568	26.1693	26.0424	25.4474	25.9217	25.8421	25.523	26.2479	25.5498	26.1449	26.5852				0.161967	0.816853	-0.150847	-0.430961	0.0859135	0.919765	0.0672061	0.242229	no_change	no_change
CARS	CARS	B4DKY1;P49589	B4DKY1	Cysteine--tRNA ligase, cytoplasmic	29.0689	28.8754	28.8066	28.9593	28.9106	29.1076	28.9661	28.6942	29.1925	28.4258	28.7967	28.8282				0.31395	0.665255	-0.0755386	-0.767946	0.0953674	0.909516	-0.0415516	-0.266753	no_change	no_change
CHURC1-FNTB	CHURC1-FNTB	B4DL54	B4DL54		28.1422	28.0571	27.7949	26.8943	27.4998	27.4298	27.2282	27.6096	27.1224	27.5224	27.2743	27.6096				1.53176	0.16046	0.723423	3.31947	0.0653862	0.939448	0.0453885	0.187728	no_change	no_change
		B4DLN1	B4DLN1		29.9697	30.1978	29.7202	30.0148	30.0198	29.9921	29.8393	29.9618	29.8409	29.7779	30.0625	30.428				0.122634	0.861195	-0.0463835	-0.335665	1.43802	0.0979291	-0.128252	-3.09283	no_change	no_change
SULT1C2	SULT1C2	B8ZZF7;B4DLP0;O00338	B8ZZF7	Sulfotransferase;Sulfotransferase 1C2	26.1017	25.6548	25.5671	25.9416	26.0146	25.0146	23.9605	24.0382	24.6207	25.0928	24.7473	25.187				0.118293	0.864856	0.117576	0.324864	1.71262	0.067159	-1.45049	-3.78327	no_change	no_change
OLFML3	OLFML3	B4DNG0;Q9NRN5	B4DNG0	Olfactomedin-like protein 3	27.0776	26.996	26.8753	24.5526	26.1409	23.5606	27.6539	27.5507	27.5928	27.6226	26.8059	26.4984				1.38165	0.179773	2.23157	2.96061	1.71387	0.0673731	2.84775	3.7866	no_change	no_change
GOSR1	GOSR1	B4DQA8;K7EJC8;E9PCW1;O95249;G5E9T8	B4DQA8	Golgi SNAP receptor complex member 1	25.8967	26.303	26.7347	27.4855	26.988	26.7158	27.3767	27.1272	26.6317	27.5162	27.0875	27.1203				1.06855	0.241651	-0.751668	-2.27349	0.0189576	0.984593	-0.0179036	-0.0569885	no_change	no_change
SEC61A1	SEC61A1	B4DR61;P61619	B4DR61	Protein transport protein Sec61 subunit alpha isoform 1	28.5329	27.9912	30.274	30.876	30.5936	30.05	31.1102	30.0748	31.117	31.0372	30.4249	29.6045				1.01169	0.261332	-1.57383	-2.15582	0.243668	0.748406	0.260801	0.617036	no_change	no_change
STK24	STK24	B4DR80	B4DR80		29.4589	29.7509	29.2941	29.3891	29.648	29.5726	29.0037	29.4761	29.1178	29.4731	29.2243	29.2493				0.0807414	0.905525	-0.0352402	-0.228664	0.977321	0.198402	-0.337368	-2.08554	no_change	no_change
PRKD2	PRKD2	B4DTS2;Q9BZL6	B4DTS2	Serine/threonine-protein kinase;Serine/threonine-protein kinase D2	26.6684	26.8	26.7733	26.8317	26.5347	26.6894	26.7238	27.0758	27.022	25.3269	26.833	27.166				0.260736	0.7146	0.061957	0.654333	0.852797	0.244278	0.255257	1.83539	no_change	no_change
IXL;MED29	IXL	B4DUA7;Q9NX70;M0R3F3	B4DUA7	Mediator of RNA polymerase II transcription subunit 29	25.5918	26.8431	27.3087	27.3385	26.9425	26.565	26.9697	27.0217	26.5096	27.1025	26.6549	27.0612				0.262034	0.713723	-0.367444	-0.657151	0.155761	0.850217	-0.115	-0.416213	no_change	no_change
RCBTB2	RCBTB2	B4DWG0;O95199;B4E372	B4DWG0	RCC1 and BTB domain-containing protein 2	28.6989	28.6591	28.7657	23.9535	24.9038	28.1991	28.6638	28.5468	24.781	26.1474	28.3997	24.5723				1.10451	0.234467	3.02246	2.34887	0.381802	0.579835	1.64507	0.908198	no_change	no_change
PGAP1	PGAP1	B4DYY6;Q75T13	B4DYY6	GPI inositol-deacylase	23.5721	24.0577	23.6441	23.9704	23.901	23.9471	24.542	23.5385	24.4244	25.6198	24.1674	24.2495				0.522671	0.503621	-0.181539	-1.18916	0.291705	0.683037	0.228806	0.720904	no_change	no_change
PEX5	PEX5	B4E0T2;P50542	B4E0T2	Peroxisomal targeting signal 1 receptor	27.5721	27.7081	27.3445	27.2263	27.3156	27.3166	27.1573	27.5175	27.4862	27.6033	27.1986	27.6111				1.0897	0.238202	0.255407	2.31772	0.352086	0.612409	0.10086	0.84731	no_change	no_change
STK26	STK26	Q8NBY1;B4E0Y9;Q9P289	Q8NBY1	Serine/threonine-protein kinase 26	28.256	27.756	28.4379	28.2123	27.5497	28.008	27.8687	27.8931	28.3081	26.3144	28.4364	27.8756				0.329978	0.649119	0.22662	0.801485	0.154256	0.850935	0.0999775	0.412622	no_change	no_change
ATP2C1	ATP2C1	H0Y9V7;B4E2Q0;P98194	H0Y9V7	Calcium-transporting ATPase;Calcium-transporting ATPase type 2C member 1	26.8324	24.4021	27.1701	27.668	27.4148	27.1929	27.4421	27.2828	27.4913	27.8231	27.2343	26.7182				0.66245	0.416084	-1.29036	-1.46204	0.0449429	0.958403	-0.0198612	-0.131553	no_change	no_change
USP28	USP28	B4E3L3;G3V1N5	B4E3L3	Ubiquitin carboxyl-terminal hydrolase	25.9539	26.393	26.2169	26.3644	26.1173	26.0993	25.6727	25.6417	24.7771	25.7122	26.2781	25.9681				0.0124095	0.982267	-0.005771	-0.0375703	1.27339	0.126133	-0.829878	-2.71456	no_change	no_change
LBH	LBH	B5MBX5;B5MCP4;Q53QV2	B5MBX5	Protein LBH	25.9591	26.0676	25.5335	24.3462	23.4356	23.3408	25.6161	23.0255	24.8055	26.229	26.3021	25.4301				2.40238	0.0955111	2.14587	5.968	0.394518	0.563238	0.774798	0.934033	no_change	no_change
MTFP1	MTFP1	B5MC22;Q9UDX5;H7C417	B5MC22	Mitochondrial fission process protein 1	24.5132	23.5663	25.8042	27.0168	26.0648	25.9464	26.3798	24.4481	26.2346	25.9157	25.6888	24.5094				1.10199	0.235044	-1.7148	-2.34355	0.390567	0.568667	-0.655177	-0.926019	no_change	no_change
CFAP36	CFAP36	B5MC35;B5MD16;B5MCA1;Q96G28	B5MC35	Cilia- and flagella-associated protein 36	25.0607	24.2325	24.3861	24.4835	24.0996	23.2624	23.971	23.8892	23.8676	26.0968	23.7519	24.7671				0.623185	0.438235	0.611291	1.38556	0.0367344	0.966867	-0.0392272	-0.108405	no_change	no_change
HS1BP3	HS1BP3	B5MC96;F6TR53;Q53T59	B5MC96	HCLS1-binding protein 3	27.8798	27.611	27.4685	27.3402	27.4224	27.1361	27.0221	26.8442	27.6351	25.2555	27.7083	27.605				1.12653	0.228223	0.353544	2.39543	0.200753	0.79933	-0.132444	-0.521024	no_change	no_change
EPCAM	EPCAM	B5MCA4;P16422	B5MCA4	Epithelial cell adhesion molecule	29.584	29.4449	30.1905	30.7946	30.7425	30.586	30.404	29.985	30.452	30.5462	30.2785	30.4106				1.8205	0.125623	-0.967898	-4.0784	1.24622	0.131203	-0.427395	-2.65431	no_change	no_change
MECP2	MECP2	B5MCB4	B5MCB4		25.7391	24.403	25.1061	26.403	24.0355	23.1171	24.6825	24.5582	25.1827	26.9044	24.2002	25.5031				0.20745	0.769918	0.564207	0.536239	0.104482	0.90447	0.289285	0.290078	no_change	no_change
PES1	PES1	B5MCF9;O00541;B3KXD6	B5MCF9	Pescadillo homolog	27.9418	27.8304	28.08	28.8345	28.3835	28.5873	28.7225	28.6024	28.7255	29.3024	28.5632	28.2094				1.92123	0.1128	-0.651027	-4.36781	0.235141	0.758506	0.0816841	0.598226	no_change	no_change
ATL2	ATL2	B5MCN0;Q8NHH9;C9JQQ5	B5MCN0	Atlastin-2	26.2705	25.7843	26.7381	27.142	26.1162	26.3691	27.0568	26.3679	26.8733	26.7833	27.106	26.2278				0.26914	0.706132	-0.278134	-0.672533	0.237106	0.755827	0.223548	0.602573	no_change	no_change
BRD8	BRD8	H7C128;H7C179;B5MCW3;H7C127;Q9H0E9;F8WBH2	H7C128	Bromodomain-containing protein 8	23.8196	24.4776	26.2905	26.0285	24.0872	24.4371	25.8972	25.2253	25.8298	25.0401	26.1032	26.2176				0.00400044	0.993116	0.0116158	0.0122258	0.559202	0.415863	0.799867	1.26074	no_change	no_change
TSPAN9	TSPAN9	B5MD23;O75954	B5MD23	Tetraspanin;Tetraspanin-9	23.7105	25.2526	26.5174	26.8593	26.7031	25.5143	25.94	26.0877	24.6449	25.4245	26.3773	26.4637				0.583731	0.464464	-1.19873	-1.30865	0.57037	0.40567	-0.801385	-1.28256	no_change	no_change
LDAH;C2orf43	LDAH	B5MDU6;Q9H6V9;B5MCU4;A0A0A0MSH6	B5MDU6	UPF0554 protein C2orf43	27.1842	26.8129	26.4585	26.5434	27.0863	26.3016	26.2418	26.5367	26.0945	26.4335	25.7551	23.5409				0.217554	0.757205	0.174766	0.559024	0.592757	0.389856	-0.352725	-1.32626	no_change	no_change
SEPT10	SEPT10	E7EW69;B5ME97;Q9P0V9;E7EX04	E7EW69	Septin-10	28.7789	29.0567	28.8123	28.3139	28.5178	28.0434	29.0503	29.263	28.8664	29.3086	28.7891	29.1629				1.65322	0.143562	0.590937	3.62685	1.89594	0.0560805	0.768236	4.29382	no_change	no_change
USP19	USP19	E7EST9;B5MEG5;E7ESU0	E7EST9	Ubiquitin carboxyl-terminal hydrolase	28.0832	28.1708	27.684	27.4981	28.1464	27.8161	28.171	28.1672	27.7547	27.9036	27.5835	27.753				0.265098	0.70973	0.159135	0.663793	0.38078	0.581122	0.210782	0.906116	no_change	no_change
ACBD5	ACBD5	B7Z2R7;Q5T8D3;X6RDD7;Q5T8E0	B7Z2R7	Acyl-CoA-binding domain-containing protein 5	24.6732	25.8007	26.2664	26.3138	26.8137	26.6518	23.3605	23.8041	26.3433	25.9606	25.8436	26.8706				0.957341	0.281317	-1.01298	-2.04495	1.0438	0.178751	-2.0905	-2.22205	no_change	no_change
COG2	COG2	B7Z2Y2;Q14746	B7Z2Y2	Conserved oligomeric Golgi complex subunit 2	26.1927	25.8625	26.4982	26.3477	26.7391	26.3147	26.3872	26.3788	26.2761	25.9776	26.4483	26.8495				0.546858	0.484339	-0.282692	-1.23659	0.353454	0.611948	-0.119771	-0.850131	no_change	no_change
PXYLP1	PXYLP1	B7Z4T2;B7Z3R9;E9PDB7;Q8TE99;D6R928;D6RGE3;A0A1B0GUH7;A0A1B0GWB5	B7Z4T2	2-phosphoxylose phosphatase 1	25.0202	24.2713	25.1291	25.2782	24.3341	22.8289	25.5745	25.8454	25.1695	25.66	25.4	24.7083					1			0.869792	0.238509	1.38272	1.86917	no_change	no_change
RTN3	RTN3	B7Z4M1;F5H891;F5GWG7;F5H617	B7Z4M1	Reticulon	25.3233	24.4782	25.1644	24.8462	26.8016	26.0374	24.3453	26.2655	24.4822	26.7841	26.3712	25.0261				0.656166	0.419576	-0.906466	-1.4498	0.441326	0.515791	-0.864063	-1.02818	no_change	no_change
DDX27	DDX27	B7Z6D5;Q96GQ7	B7Z6D5	Probable ATP-dependent RNA helicase DDX27	28.0427	27.8931	28.1332	28.4225	28.1746	28.153	28.2844	28.0984	28.4899	28.3265	28.3293	28.4359				0.955314	0.280893	-0.227023	-2.04084	0.103312	0.90461	0.0408649	0.287101	no_change	no_change
NPRL3;C16orf35	NPRL3	B7Z6Q0;Q12980;A0A087WTE2;F8WDA5;A0A087WTP7;F8WEK7;B1B1F5;A0A087WTD0	B7Z6Q0	Nitrogen permease regulator 3-like protein	24.4847	24.4185	24.4647	23.7244	24.5003	23.911	24.8914	24.7727	25.0279	25.435	25.1027	24.5753				0.809871	0.341832	0.410746	1.75049	1.59416	0.0779709	0.852089	3.47538	no_change	no_change
UGT3A1	UGT3A1	B7Z8Q8;Q6NUS8;E9PD17	B7Z8Q8	UDP-glucuronosyltransferase 3A1	24.6966	23.9458	25.9205	25.9946	26.2665	24.7008	26.0178	23.7431	25.0016	27.2688	27.4903	27.0262				0.45948	0.54523	-0.799678	-1.06436	0.376909	0.586344	-0.733096	-0.898223	no_change	no_change
CRISPLD1	CRISPLD1	B7Z8V9;Q9H336	B7Z8V9	Cysteine-rich secretory protein LCCL domain-containing 1	24.9669	24.9609	26.2783	25.2627	24.125	25.7719	26.4311	26.2391	26.8176	24.9683	24.884	24.0541				0.20586	0.771021	0.34885	0.532634	1.31045	0.116209	1.44276	2.79768	no_change	no_change
GPR89B;GPR89A	GPR89B	P0CG08;B7ZAQ6;A0A087WW78;A0A087WW82;U3KPV2;E9PKY3	P0CG08	Golgi pH regulator B;Golgi pH regulator A	25.3421	24.5111	25.3185	26.1875	26.1647	25.1782	24.9541	24.856	25.3256	25.3981	25.3613	25.3202				0.848302	0.324281	-0.786205	-1.82647	1.03522	0.18169	-0.798233	-2.2043	no_change	no_change
GALK2	GALK2	B7ZAX5;Q01415;H0YK10	B7ZAX5	N-acetylgalactosamine kinase	25.9551	25.9627	26.0199	25.809	26.3076	26.2089	25.6568	25.9581	25.6152	25.8564	25.5529	26.1251				0.348854	0.632712	-0.129294	-0.840641	0.912351	0.22118	-0.365163	-1.95422	no_change	no_change
FOXP4	FOXP4	B7ZBM3;Q8IVH2	B7ZBM3	Forkhead box protein P4	25.2013	26.2037	25.8181	25.7549	25.7345	25.2375	24.8792	25.7217	25.2892	25.757	26.5873	26.4066				0.187372	0.793224	0.165433	0.490342	0.398124	0.559616	-0.278893	-0.941337	no_change	no_change
SMARCA1	SMARCA1	B7ZLQ5;P28370;A0A0A0MRP6	B7ZLQ5	Probable global transcription activator SNF2L1	27.6327	27.9037	28.3452	28.692	28.3889	28.6098	28.9302	28.3001	28.8661	29.4666	28.255	27.9254				1.24994	0.206092	-0.603032	-2.66253	0.243015	0.749251	0.135265	0.615601	no_change	no_change
IMP4	IMP4	B8ZZ47;H0Y714;Q96G21;E7ENR5;B9A008	B8ZZ47	U3 small nucleolar ribonucleoprotein protein IMP4	27.1084	26.2624	26.3973	26.3236	26.5127	24.8675	26.1624	26.5294	26.475	25.0173	26.2196	24.7479				0.518906	0.505476	0.688067	1.18176	0.385765	0.574679	0.487613	0.916263	no_change	no_change
MZT2B;MZT2A	MZT2B	B8ZZ87;Q6P582;Q6NZ67;H7C173;H7C202;H7BZ50	B8ZZ87	Mitotic-spindle organizing protein 2A;Mitotic-spindle organizing protein 2B	26.5829	26.4634	26.0874	26.4135	26.1554	26.161	26.0735	26.0653	26.2682	25.8933	26.1442	26.3244				0.321241	0.657535	0.134597	0.783237	0.42593	0.530561	-0.10763	-0.997367	no_change	no_change
GLS	GLS	B8ZZA8;B8ZZC5	B8ZZA8		27.1618	26.8099	26.8674	27.0389	26.557	26.6127	26.4762	26.1799	26.7743	25.2691	26.5929	26.5594				0.488843	0.525457	0.210148	1.12254	0.493157	0.467754	-0.259438	-1.13106	no_change	no_change
MPP6	MPP6	B8ZZG1;Q9NZW5;C9J4Q3	B8ZZG1	MAGUK p55 subfamily member 6	28.6348	28.3848	28.6157	28.5299	28.601	28.6763	28.566	28.558	28.6876	28.1939	28.2044	28.3975				0.25024	0.724996	-0.0573247	-0.631454	0.00805153	0.993089	0.00145849	0.0244944	no_change	no_change
SUMO1	SUMO1	B8ZZN6;P63165;B8ZZJ0;B9A032;B8ZZ67	B8ZZN6	Small ubiquitin-related modifier 1	30.2171	30.7682	30.3901	30.4874	30.425	30.6809	30.4244	30.4985	30.1146	30.5862	29.972	30.1777				0.15044	0.831133	-0.0726496	-0.403486	0.588586	0.392798	-0.185293	-1.31812	no_change	no_change
PTMA	PTMA	B8ZZQ6;P06454;B8ZZA1;B8ZZW7;H7C2N1	B8ZZQ6	Prothymosin alpha;Prothymosin alpha, N-terminally processed;Thymosin alpha-1	33.1961	33.4489	33.3474	33.529	33.3363	33.4597	33.6553	33.4207	32.8617	33.778	33.0317	32.8634				0.52697	0.499046	-0.110865	-1.1976	0.206201	0.794357	-0.129115	-0.533407	no_change	no_change
ATF2	ATF2	B8ZZU6;P15336;E9PEK8;H7C2N6;E9PBF9	B8ZZU6	Cyclic AMP-dependent transcription factor ATF-2	27.0396	24.4987	27.4652	27.4934	26.222	26.6933	25.8178	26.4512	27.3248	26.2089	26.666	27.1534				0.178377	0.801601	-0.468395	-0.469493	0.180263	0.82606	-0.271631	-0.473879	no_change	no_change
IMMT	IMMT	B9A067;Q16891;H7C463	B9A067	MICOS complex subunit MIC60	31.8546	31.5672	32.5348	32.7108	32.5716	32.5257	32.6179	32.3216	32.5982	32.9559	32.5449	32.6739				0.990135	0.268819	-0.617184	-2.11167	0.336365	0.630347	-0.0901705	-0.814775	no_change	no_change
SMARCD2	SMARCD2	J3KMX2;B9EGA3;Q92925	J3KMX2	SWI/SNF-related matrix-associated actin-dependent regulator of chromatin subfamily D member 2	27.4696	27.3902	27.5708	27.8025	27.6532	28.0687	27.6803	27.7887	27.9078	27.8668	27.9121	27.4044				1.29229	0.197104	-0.364628	-2.75682	0.130989	0.878213	-0.0492096	-0.356287	no_change	no_change
POLR1A	POLR1A	B9ZVN9;O95602	B9ZVN9	DNA-directed RNA polymerase;DNA-directed RNA polymerase I subunit RPA1	26.521	26.21	26.834	26.369	26.5637	26.9149	26.4961	26.5813	26.8903	26.5604	27.2493	26.7436				0.145347	0.837124	-0.0941925	-0.391233	0.0701975	0.936362	0.0400581	0.200664	no_change	no_change
HNRNPLL;HNRPLL	HNRNPLL	C9IYN3;D6W592;Q8WVV9;B7WPG3	C9IYN3	Heterogeneous nuclear ribonucleoprotein L-like	31.0673	31.0443	30.8654	30.9183	31.0294	30.9708	30.8603	30.807	30.8128	30.8453	31.057	30.793				0.0978344	0.888389	0.0195058	0.273096	1.80353	0.0615365	-0.14614	-4.031	no_change	no_change
ELP6	ELP6	C9IYN7;Q0PNE2;C9JLH5;C9JA82;C9J2D6;C9J9N8;C9JEX8;F8WE64	C9IYN7	Elongator complex protein 6	24.5913	25.9029	24.744	24.9838	24.3817	24.8025	24.9869	24.7479	25.558	25.3727	25.0403	25.3262				0.325036	0.653453	0.356707	0.791174	0.555162	0.418682	0.374933	1.25284	no_change	no_change
UBE2F;UBE2F-SCLY	UBE2F	C9IZ93;Q969M7;H3BSR4;C9JF62;C9JSK8;C9J9P8	C9IZ93	NEDD8-conjugating enzyme UBE2F	23.9528	25.8529	25.904	25.8868	25.6015	25.8721	25.8069	25.9219	25.7633	26.0671	26.601	25.9541				0.3525	0.629379	-0.550227	-0.848165	0.15809	0.847813	0.0439135	0.42176	no_change	no_change
SSR1	SSR1	C9J3L8;C9J5W0;E9PAL7;C9IZQ1;P43307	C9J3L8	Translocon-associated protein subunit alpha	27.3656	26.7882	28.2323	28.4822	28.411	28.4186	29.1087	28.3578	29.0949	28.5938	28.3265	28.0086				1.09097	0.238086	-0.975208	-2.3204	0.770273	0.283415	0.416562	1.67262	no_change	no_change
PCBP4	PCBP4	C9J0A4;F6TJN8;P57723;C9JZY3;C9JTY5	C9J0A4	Poly(rC)-binding protein 4	24.4953	25.5142	25.5198	26.0405	25.117	24.1034	25.3914	25.5429	25.9755	26.8586	25.9259	25.7386				0.0467594	0.943344	0.0894763	0.136627	0.396323	0.561206	0.54959	0.937691	no_change	no_change
CHMP2B	CHMP2B	C9J0A7;Q9UQN3	C9J0A7	Charged multivesicular body protein 2b	27.9911	28.1536	27.5665	25.1821	27.8008	27.759	28.5837	24.0313	28.5103	27.7475	27.9719	28.1085				0.487665	0.525716	0.989745	1.12021	0.0246272	0.978248	0.1278	0.0735874	no_change	no_change
SRI	SRI	C9J0K6;P30626;B4DHQ6	C9J0K6	Sorcin	31.2199	31.324	31.0519	30.958	30.9732	31.3227	30.9332	31.07	30.9569	30.2073	31.1335	31.5136				0.327761	0.651216	0.114023	0.796863	0.317074	0.652684	-0.0978769	-0.774506	no_change	no_change
NCOR2	NCOR2	C9JE98;C9J0Q5;C9JFD3;Q9Y618;C9J7T7;C9JQE8	C9JE98	Nuclear receptor corepressor 2	27.7417	27.0607	27.6243	27.5333	27.7343	27.3458	27.049	27.4583	27.4206	27.8626	27.5416	27.4422				0.0932089	0.893435	-0.0622228	-0.261184	0.593246	0.389398	-0.228522	-1.32721	no_change	no_change
PMS2	PMS2	C9J167;P54278	C9J167	Mismatch repair endonuclease PMS2	24.4687	24.4779	23.8754	25.1086	24.4973	24.2101	24.2607	24.3365	23.9497	25.8711	24.9069	24.4351				0.426964	0.568808	-0.331343	-0.999439	0.660467	0.345998	-0.42308	-1.45817	no_change	no_change
POLR2B	POLR2B	C9J2Y9;P30876;C9J4M6	C9J2Y9	DNA-directed RNA polymerase;DNA-directed RNA polymerase II subunit RPB2	31.0324	31.0408	30.8422	31.1289	31.2284	31.1405	31.0258	30.8815	31.1374	31.0887	31.1504	31.1331				1.26437	0.202818	-0.194142	-2.6945	0.873681	0.236195	-0.151047	-1.87691	no_change	no_change
IMPDH1	IMPDH1	C9J381;P20839	C9J381	Inosine-5-monophosphate dehydrogenase;Inosine-5-monophosphate dehydrogenase 1	27.3288	27.2207	26.9538	27.2891	27.3117	27.8423	27.0889	26.9557	26.9568	26.2355	27.1617	27.3321				0.669368	0.412041	-0.313294	-1.47551	1.21357	0.138435	-0.480567	-2.58267	no_change	no_change
CMSS1	CMSS1	C9J384;Q9BQ75	C9J384	Protein CMSS1	24.7439	24.0912	25.0995	26.3367	24.2675	24.8177	25.2242	25.4391	25.9965	25.6055	26.5234	24.1799				0.292752	0.683121	-0.49578	-0.723132	0.247295	0.743606	0.412618	0.625002	no_change	no_change
CROT	CROT	C9J3D7;Q9UKG9	C9J3D7	Peroxisomal carnitine O-octanoyltransferase	26.9917	26.5549	26.7526	26.9859	27.3067	26.4027	26.3365	26.3051	25.5114	24.2301	26.7985	27.3728				0.170136	0.808381	-0.132001	-0.450225	1.05336	0.176879	-0.847438	-2.24187	no_change	no_change
TBC1D5	TBC1D5	C9J3F6;Q92609	C9J3F6	TBC1 domain family member 5	28.1998	28.3307	27.7974	28.0752	28.1399	27.7325	27.6661	27.9943	27.5901	28.1051	28.1112	27.7829				0.245177	0.7299	0.126726	0.620353	0.585618	0.394712	-0.232411	-1.31233	no_change	no_change
MKRN2	MKRN2	C9J494;Q9H000	C9J494	Probable E3 ubiquitin-protein ligase makorin-2	25.7308	26.0639	26.0346	26.1716	26.0845	26.3228	26.059	25.9043	25.7758	25.6269	26.5354	26.8458				0.917231	0.297491	-0.249873	-1.96402	1.22367	0.135312	-0.279961	-2.60474	no_change	no_change
KIAA0319L	KIAA0319L	C9J519;E7EN73;Q8IZA0	C9J519	Dyslexia-associated protein KIAA0319-like protein	25.9471	25.6774	24.0158	25.1589	24.3864	24.7256	24.8375	24.3617	24.9846	25.8583	23.0646	24.9431				0.286083	0.6883	0.456468	0.708916	0.0335823	0.970022	-0.0290394	-0.0994202	no_change	no_change
MYADM	MYADM	C9JJV6;C9JZL8;C9J5M0;C9JC07;Q96S97	C9JJV6	Myeloid-associated differentiation marker	26.0063	23.2351	25.7941	26.6244	26.1442	24.9064	27.424	24.7555	26.6523	25.9264	25.1075	25.3209				0.356619	0.625999	-0.879831	-0.856648	0.152597	0.852163	0.385616	0.408655	no_change	no_change
TNPO3	TNPO3	C9J7E5;Q9Y5L0;E9PFH4	C9J7E5	Transportin-3	29.3933	29.2874	28.6609	28.7299	28.9321	28.8603	28.7001	29.1155	28.7726	28.5325	28.7905	29.1828				0.506168	0.51445	0.27305	1.1567	0.053531	0.950666	0.0219288	0.155398	no_change	no_change
PLSCR1	PLSCR1	C9J7K9;O15162;C9J9P4;C9J0H3;C9JE06;H7C5I5	C9J7K9	Phospholipid scramblase 1	26.4351	25.9861	27.0558	26.8781	26.7096	26.7607	28.5238	27.3909	28.3475	26.6071	26.8271	25.8531				0.38994	0.59708	-0.290454	-0.924745	1.66988	0.0706199	1.3046	3.6703	no_change	no_change
MAPKAPK3	MAPKAPK3	C9J8E1;Q16644	C9J8E1	MAP kinase-activated protein kinase 3	25.9501	24.5393	25.6812	25.9412	24.4339	26.0159	24.1197	24.8616	24.4778	26.101	23.635	24.9576				0.0370211	0.952192	-0.0734787	-0.10922	0.81022	0.263571	-0.97731	-1.75118	no_change	no_change
COA1	COA1	C9JA07;Q9GZY4;C9J6J1	C9JA07	Cytochrome c oxidase assembly factor 1 homolog	24.7662	23.5423	24.3836	25.6935	25.5269	25.174	25.2203	24.5171	25.9413	26.4614	24.7269	25.7164				1.45924	0.168571	-1.23411	-3.14337	0.210772	0.788689	-0.238567	-0.543752	no_change	no_change
NMD3	NMD3	C9JA08;Q96D46	C9JA08	60S ribosomal export protein NMD3	28.0189	27.842	28.0867	28.7015	27.9627	28.3425	28.232	28.0014	28.5754	28.6676	28.3156	28.3933				0.715774	0.390458	-0.353032	-1.56599	0.0864692	0.919819	-0.0659758	-0.243681	no_change	no_change
BBX	BBX	C9JA69;Q8WY36;H7C1Q0	C9JA69	HMG box transcription factor BBX	25.8301	24.4211	25.2689	24.9708	25.4829	25.2295	24.0765	24.7426	23.8643	24.3335	24.4857	24.51				0.0425499	0.948331	-0.0543556	-0.124841	1.52347	0.0857491	-0.99991	-3.29907	no_change	no_change
HIGD1A	HIGD1A	C9JAW5;C9JNU6;Q9Y241	C9JAW5	HIG1 domain family member 1A, mitochondrial	24.6943	24.9708	25.2196	25.7203	26.6827	25.4644	26.4348	25.3359	26.0668	25.6955	25.6598	25.8439				1.16677	0.221733	-0.994282	-2.48135	0.00668654	0.995011	-0.0100187	-0.020373	no_change	no_change
MAPRE3	MAPRE3	C9JB30;Q9UPY8	C9JB30	Microtubule-associated protein RP/EB family member 3	26.3221	26.6897	25.6832	26.3311	25.8083	26.4156	26.3653	26.1435	26.5716	25.0243	24.9333	26.5165				0.0455332	0.944598	0.0466296	0.133203	0.316274	0.652687	0.175134	0.772827	no_change	no_change
PSPH	PSPH	C9JBI3;P78330	C9JBI3	Phosphoserine phosphatase	28.2945	28.4301	28.0242	28.7081	28.2285	28.6332	27.9895	28.1391	27.7352	28.1506	27.7352	28.2349				0.647973	0.424093	-0.273624	-1.43384	1.39589	0.104324	-0.568663	-2.99375	no_change	no_change
UXS1	UXS1	C9JCB7;Q8NBZ7;C9JFU6;C9JE50;C9JW33	C9JCB7	UDP-glucuronic acid decarboxylase 1	25.5703	25.4362	25.7546	25.4551	25.6493	25.8542	25.6313	25.7428	26.399	25.2396	26.0285	26.3366				0.168296	0.810722	-0.0658347	-0.4459	0.437943	0.518987	0.271465	1.02142	no_change	no_change
DRAP1	DRAP1	E9PNC7;C9JCC6;Q14919;E9PQX9	E9PNC7	Dr1-associated corepressor	27.285	27.4342	27.3734	27.4543	27.7578	27.6424	27.068	27.3755	27.1754	27.9337	27.4521	27.6996				1.21175	0.212101	-0.253993	-2.5787	1.5083	0.0879255	-0.411849	-3.26192	no_change	no_change
AAMP	AAMP	C9JG97;C9JEH3;Q13685;C9JTS3	C9JG97	Angio-associated migratory cell protein	28.2806	28.6239	28.5074	28.3534	28.6427	28.7373	28.0902	28.4418	28.5114	28.7432	28.3351	28.4415				0.281516	0.692905	-0.107163	-0.699148	0.589881	0.391806	-0.229986	-1.32065	no_change	no_change
PCYT1A	PCYT1A	C9JEJ2;P49585;C9J050;H7C1T3;C9J2E1	C9JEJ2	Choline-phosphate cytidylyltransferase A	29.4591	29.3975	29.0175	29.1387	29.03	29.138	28.8638	29.0707	29.1193	28.6486	29.0982	29.1205				0.592387	0.461224	0.189168	1.32554	0.416019	0.541629	-0.0842857	-0.977453	no_change	no_change
GPS1	GPS1	C9JFE4;Q13098;A0A096LP07;A0A096LPJ3;A8K070;J3KSA5	C9JFE4	COP9 signalosome complex subunit 1	30.9438	31.1234	30.6033	30.6088	30.6099	30.8144	30.3399	30.5703	30.5599	31.0462	30.5792	30.8296				0.564619	0.472757	0.212488	1.27133	0.858927	0.242767	-0.187643	-1.84756	no_change	no_change
CYCS	CYCS	C9JFR7;P99999	C9JFR7	Cytochrome c	28.3787	28.2035	29.0743	31.1361	29.2349	28.8844	30.113	28.1064	30.547	28.5326	28.5015	27.4265				0.734745	0.379301	-1.19963	-1.60306	0.0547392	0.949543	-0.16298	-0.158723	no_change	no_change
APEH	APEH	C9JIF9;P13798;H7C1U0;H7C393	C9JIF9	Acylamino-acid-releasing enzyme	31.0974	31.0422	30.9349	31.0528	30.7561	30.9482	30.7772	30.923	30.9455	28.3389	30.3111	30.5592				0.461359	0.544924	0.105872	1.06809	0.134459	0.87409	-0.0370808	-0.364787	no_change	no_change
MRPS34	MRPS34	C9JJ19;P82930	C9JJ19	28S ribosomal protein S34, mitochondrial	27.4643	27.0935	27.4058	27.1474	27.9532	27.6242	27.2637	27.4253	27.7529	26.6047	27.8348	28.0478				0.414015	0.579682	-0.253767	-0.973419	0.125748	0.883229	-0.0942987	-0.343377	no_change	no_change
VPS8	VPS8	C9JJN9;Q8N3P4	C9JJN9	Vacuolar protein sorting-associated protein 8 homolog	25.1711	25.3951	25.0635	26.0409	25.6289	24.7473	25.2344	25.3718	25.0761	25.2458	24.26	25.6094				0.266301	0.708386	-0.262471	-0.666397	0.247904	0.743121	-0.244902	-0.626337	no_change	no_change
ATP5J2-PTCD1	ATP5J2-PTCD1	C9JJT5;G3V325	C9JJT5		25.6784	25.9075	26.6628	27.756	27.1545	26.9108	28.0067	23.9921	27.7325	27.1212	28.331	24.0992				1.42389	0.173388	-1.19084	-3.05941	0.203873	0.797056	-0.696622	-0.528123	no_change	no_change
TSSC4	TSSC4	C9JJV1;Q9Y5U2;A6NCC9;E9PME3;C9JHT9;E9PL88;C9JDU0	C9JJV1	Protein TSSC4	26.2978	27.0719	27.0168	26.6566	27.0861	27.0584	26.33	26.8064	26.3887	26.7027	26.7923	26.9085				0.184709	0.794961	-0.13817	-0.484188	0.975479	0.199233	-0.425355	-2.08179	no_change	no_change
ARVCF	ARVCF	C9JJX6;E9PDC3;O00192	C9JJX6	Armadillo repeat protein deleted in velo-cardio-facial syndrome	26.1306	26.4023	26.4092	25.9717	26.134	26.409	26.1704	26.0074	26.3607	25.8461	26.2535	26.278				0.381106	0.60474	0.142527	0.906779	0.016103	0.987132	0.00793584	0.0485565	no_change	no_change
NDUFB3	NDUFB3	C9JKQ2;O43676	C9JKQ2	NADH dehydrogenase [ubiquinone] 1 beta subcomplex subunit 3	25.9126	25.5463	26.3888	26.7645	27.2221	26.8134	26.9966	26.8417	26.8681	26.4813	24.9268	26.5306				1.59105	0.15296	-0.984062	-3.4675	0.0715106	0.935426	-0.0311947	-0.204177	no_change	no_change
POLR2H	POLR2H	C9JLU1;P52434	C9JLU1	DNA-directed RNA polymerases I, II, and III subunit RPABC3	29.7226	30.1171	29.1711	29.3021	29.4886	29.419	29.1649	29.1093	28.9466	29.2365	29.0429	29.0095				0.40469	0.586735	0.266983	0.954615	1.74526	0.0655324	-0.329683	-3.87102	no_change	no_change
APAF1	APAF1	C9JLV4;O14727	C9JLV4	Apoptotic protease-activating factor 1	26.9423	26.973	27.3044	27.1213	26.4922	26.9068	27.1787	26.9729	27.1956	24.3808	27.3226	27.1684				0.462081	0.544582	0.233178	1.06953	0.626482	0.366761	0.275671	1.39198	no_change	no_change
FAM195B	FAM195B	I3L2L5;I3L4Q0;C9JLW8;I3L317	I3L2L5	Protein FAM195B	28.0391	28.1581	28.5362	28.4483	28.0524	28.5722	28.4011	28.0772	28.5954	28.5024	28.7459	29.1508				0.201119	0.777255	-0.113167	-0.521858	0.000448162	0.999544	0.000299454	0.0013752	no_change	no_change
OARD1	OARD1	C9JNE2;Q9Y530;C9JXC3;C9J5P1	C9JNE2	O-acetyl-ADP-ribose deacetylase 1	29.344	29.5762	29.1703	29.351	29.8001	29.5577	28.889	29.2566	28.8159	29.1898	29.2043	28.9988				0.516384	0.506989	-0.20609	-1.1768	1.43838	0.0978374	-0.582417	-3.0937	no_change	no_change
RPL24	RPL24	C9JXB8;C9JNW5;P83731	C9JXB8	60S ribosomal protein L24	30.5644	30.1874	30.7731	30.708	30.257	30.5914	30.8879	30.7092	30.9575	29.7487	30.669	30.9163				0.0159182	0.977639	-0.010479	-0.0480088	1.01352	0.188178	0.332753	2.15959	no_change	no_change
GNB1L	GNB1L	C9JPQ6;Q9BYB4	C9JPQ6	Guanine nucleotide-binding protein subunit beta-like protein 1	24.8148	24.3457	23.8392	24.6495	26.0444	25.1147	23.7346	24.3193	25.0652	26.951	25.3264	24.3717				0.876236	0.31305	-0.936263	-1.882	0.729963	0.305056	-0.896447	-1.59371	no_change	no_change
STK11IP	STK11IP	C9JQV3;Q8N1F8	C9JQV3	Serine/threonine-protein kinase 11-interacting protein	25.6068	25.5548	24.8845	25.7732	25.1473	25.048	24.8612	25.1179	24.8434	25.5475	25.6281	25.4182				0.0266823	0.966093	0.0258567	0.0795567	0.716504	0.312473	-0.382018	-1.56742	no_change	no_change
LIMD1	LIMD1	C9JRJ5;Q9UGP4	C9JRJ5	LIM domain-containing protein 1	26.1558	26.3271	26.4824	26.0646	26.2056	26.2059	26.5521	26.29	26.3762	26.4599	26.0045	25.7454				0.706014	0.393111	0.163058	1.54695	1.28392	0.124008	0.247368	2.73805	no_change	no_change
LYRM4	LYRM4	C9JY28;C9JRX8;F5H189;Q9HD34;C9J799	C9JY28	LYR motif-containing protein 4	25.5767	25.3338	26.0025	25.9952	25.5845	25.5914	25.8227	25.1756	26.3597	25.4325	26.3423	25.9476				0.133104	0.848639	-0.0860125	-0.361472	0.0585541	0.947187	0.0622978	0.169177	no_change	no_change
CHCHD3	CHCHD3	C9JRZ6;Q9NX63;F8WAR4	C9JRZ6	MICOS complex subunit MIC19	31.253	30.9477	31.1788	31.2786	31.4189	31.1769	31.2499	31.1102	31.1259	31.3635	31.2063	30.9871				0.644187	0.42551	-0.164972	-1.42647	0.713391	0.313873	-0.129473	-1.56134	no_change	no_change
NDUFAF7	NDUFAF7	C9JS27;Q7L592;C9J236;C9JP36	C9JS27	NADH dehydrogenase [ubiquinone] complex I, assembly factor 7	26.3105	26.2144	26.2586	26.9043	26.3734	26.3298	25.9877	26.0458	26.0069	25.9415	25.8606	26.6197				0.666893	0.414102	-0.27463	-1.47069	1.31876	0.115431	-0.522312	-2.81646	no_change	no_change
FUBP1	FUBP1	C9JSZ1	C9JSZ1		26.4341	26.5282	26.2741	25.0845	26.495	25.2731	24.6047	24.0827	26.1563	26.038	25.9949	26.9903				0.821044	0.336709	0.794589	1.77254	0.366478	0.595302	-0.669681	-0.876894	no_change	no_change
BCAP29	BCAP29	C9JTE9;H7C5E2;Q9UHQ4;B7Z2L0;H0Y7N8;C9IYK6	C9JTE9	B-cell receptor-associated protein 29	23.469	25.3821	26.8288	25.2528	26.668	26.1532	26.9446	26.2491	26.768	26.9612	26.1375	26.8223				0.307725	0.670475	-0.798042	-0.754842	0.609191	0.379325	0.62921	1.3583	no_change	no_change
TIMMDC1	TIMMDC1	C9JU35;Q9NPL8	C9JU35	Complex I assembly factor TIMMDC1, mitochondrial	23.9948	23.5538	24.9608	25.605	23.6049	24.231	23.7929	23.6455	25.099	26.6887	24.2086	23.844				0.161527	0.817427	-0.310471	-0.429919	0.149659	0.855066	-0.301133	-0.401611	no_change	no_change
L2HGDH	L2HGDH	C9JVN9;Q9H9P8	C9JVN9	L-2-hydroxyglutarate dehydrogenase, mitochondrial	27.8753	27.7352	27.1378	27.3625	27.137	27.3263	27.2057	26.9965	27.0619	27.8598	27.4034	27.3535				0.578865	0.467254	0.307492	1.29915	0.938344	0.211381	-0.187246	-2.00653	no_change	no_change
RRM2	RRM2	C9JXC1;P31350	C9JXC1	Ribonucleoside-diphosphate reductase subunit M2	25.9928	27.8163	26.9636	25.6434	25.9301	25.7371	25.4936	26.7203	26.5949	27.4964	26.5737	26.7474				1.01529	0.259904	1.15401	2.16322	0.554987	0.418448	0.499377	1.25249	no_change	no_change
POP7	POP7	C9JYM0;O75817	C9JYM0	Ribonuclease P protein subunit p20	25.1751	25.9527	25.8338	25.5765	23.9235	25.3237	25.9927	25.7742	25.7495	26.1102	25.8628	25.8488				0.555974	0.478682	0.712643	1.25443	0.797785	0.268786	0.897593	1.72668	no_change	no_change
PCOLCE2	PCOLCE2	C9JYX9;Q9UKZ9	C9JYX9	Procollagen C-endopeptidase enhancer 2	24.1713	24.924	25.1966	25.0411	24.8393	25.2087	25.9732	23.2328	25.8825	25.3348	25.6606	24.9733				0.338107	0.642675	-0.265699	-0.818391	5.67504e-05	0.999879	-0.000157674	-0.000174219	no_change	no_change
NRCAM	NRCAM	C9JYY6;Q92823;A0A087X2B3;F8W775;C9JH43	C9JYY6	Neuronal cell adhesion molecule	27.2721	27.0252	26.6375	26.5658	26.599	26.7671	27.1163	27.0729	26.7421	27.3145	23.821	27.1111				0.791897	0.351061	0.334286	1.7151	1.17259	0.147469	0.333117	2.49387	no_change	no_change
UBE2H	UBE2H	H7C4M9;C9JZG9;C9JZY6;P62256	H7C4M9	Ubiquitin-conjugating enzyme E2 H	24.7027	24.6653	24.6361	24.8176	23.7106	25.0648	25.1368	23.6157	24.9355	24.8827	24.6214	24.8435				0.119867	0.86377	0.137037	0.328788	0.0165974	0.986732	0.0316728	0.0500207	no_change	no_change
CTNND1	CTNND1	C9JZR2;O60716	C9JZR2	Catenin delta-1	31.8441	31.749	31.7158	31.528	31.6178	31.4614	31.65	31.787	31.6337	31.9137	31.5691	31.6917				1.76898	0.13036	0.233882	3.93562	1.09312	0.165948	0.154516	2.32491	no_change	no_change
		CON__P00761	CON__P00761		34.2358	34.3209	34.3222	33.9067	34.0604	33.7626	33.9478	33.6197	33.6173	32.7754	33.1341	32.9685				1.87266	0.117214	0.383064	4.22653	0.58069	0.398377	-0.181648	-1.30271	no_change	no_change
		CON__P02672	CON__P02672		26.5339	26.4819	26.1362	24.6269	24.3919	23.2321	25.1803	24.3975	25.0498	30.5459	29.5594	28.9647				2.16363	0.101154	2.30037	5.12533		1			no_change	no_change
		CON__P02777	CON__P02777		27.1642	27.1384	26.885	26.9353	26.848	25.9602	26.0321	26.4927	26.8675	24.3919	28.3888	27.9078				0.674557	0.409487	0.481359	1.48562	0.107205	0.901295	-0.117079	-0.29699	no_change	no_change
KRT8	KRT8	CON__P05787;P05787;F8VUG2;F8W1U3	CON__P05787	Keratin, type II cytoskeletal 8	35.3401	35.3867	35.5732	35.6431	35.4662	35.4141	35.4687	35.0863	35.5488	35.5603	35.4806	35.1572				0.305057	0.672123	-0.0744553	-0.749212	0.368807	0.594012	-0.139858	-0.881664	no_change	no_change
		CON__P08727	CON__P08727		34.6326	34.5897	34.979	35.244	34.9321	35.0225	34.8431	34.339	34.901	34.6121	34.7313	34.4349				1.012	0.261238	-0.332453	-2.15645	0.859699	0.242368	-0.371817	-1.8491	no_change	no_change
KRT10	KRT10	CON__P13645;P13645	CON__P13645	Keratin, type I cytoskeletal 10	30.3368	30.522	30.8531	29.1319	28.3771	28.0308	29.2998	29.2542	28.2994	29.4485	28.9847	28.9268				2.3406	0.100848	2.05738	5.73987	0.402849	0.555696	0.437862	0.950895	no_change	no_change
		CON__P17690	CON__P17690		24.9542	24.9519	24.7223	23.9667	25.1699	26.1685	24.6918	24.6072	24.7861	27.4024	27.5167	26.6648				0.129195	0.853038	-0.225602	-0.351878	0.252688	0.737752	-0.406663	-0.636805	no_change	no_change
KRT9	KRT9	CON__P35527;P35527;K7EQQ3	CON__P35527	Keratin, type I cytoskeletal 9	29.4712	29.6892	30.3257	28.2692	27.8612	26.997	29.0285	28.8432	27.6457	29.6615	27.9963	28.7375				2.02007	0.102882	2.11957	4.66577	0.625466	0.36744	0.796638	1.39001	no_change	no_change
		CON__P41361	CON__P41361		24.6622	25.4915	26.4245	26.063	26.8072	25.7882	25.9628	25.4933	27.1475	29.0464	28.174	28.1096				0.512439	0.509687	-0.693392	-1.16905	0.0103907	0.991288	-0.0182463	-0.0315286	no_change	no_change
		CON__P81644	CON__P81644		27.1857	27.1582	27.0587	27.2144	26.3047	26.7385	28.1868	27.5083	27.6862	28.5101	29.2555	28.8909				0.649772	0.423317	0.381639	1.43734	1.45599	0.0952989	1.04125	3.13562	no_change	no_change
		CON__Q29443;CON__Q0IIK2	CON__Q29443		25.5466	25.9746	25.403	25.3507	25.0389	24.4745	25.4236	25.0768	26.0459	29.2803	28.8086	28.0765				1.04547	0.248246	0.686694	2.22549	0.664976	0.34357	0.560738	1.46695	no_change	no_change
		CON__Q1RMK2	CON__Q1RMK2		24.7614	24.8374	24.9855	23.773	24.5744	23.5225	24.5248	25.004	24.4488	25.393	26.2583	26.0973				1.30819	0.194736	0.904824	2.79257	0.906348	0.223576	0.70257	1.94218	no_change	no_change
		CON__Q1RMN8	CON__Q1RMN8		25.5694	25.7154	25.9373	24.778	24.5334	24.5042	25.8031	25.1747	25.8413	29.7271	27.9368	27.2846				2.92759	0.0673086	1.13553	8.24273	1.89768	0.0558954	1.0012	4.2989	no_change	no_change
		CON__Q3MHN5	CON__Q3MHN5		25.7727	25.8761	25.7687	24.416	24.3529	24.9883	25.327	26.2093	25.3512	31.5222	29.5517	28.5902				2.39691	0.0966522	1.22014	5.94753	1.37747	0.107517	1.04345	2.95093	no_change	no_change
		CON__Q3ZBD7	CON__Q3ZBD7		28.8174	27.5523	27.7667	28.3588	28.1084	28.4987	27.7414	28.1446	28.214	25.887	27.7747	27.3962				0.272107	0.703314	-0.276491	-0.678934	0.706886	0.31605	-0.288645	-1.54865	no_change	no_change
		CON__Q9H552	CON__Q9H552		24.5356	25.9058	29.3413	29.7119	24.9073	22.6397	24.455	24.1901	28.7803	29.7543	24.421	29.8802				0.121485	0.861941	0.841293	0.332813	0.00711843	0.994687	0.0555267	0.0216784	no_change	no_change
PPP3R1	PPP3R1	F6U1T9;D3YTA9;H7BYZ3;P63098	F6U1T9	Calcineurin subunit B type 1	27.8012	27.5269	27.6958	27.9651	27.4461	27.3659	28.1724	27.6555	28.1507	26.7176	27.6089	27.3061				0.150257	0.831104	0.0822608	0.403047	0.726113	0.307258	0.400527	1.58619	no_change	no_change
RPL32	RPL32	D3YTB1;F8W727;P62910	D3YTB1	60S ribosomal protein L32	31.8501	31.9562	32.1598	32.2167	32.2418	32.0058	32.1908	32.0965	32.0926	31.9565	32.2227	32.5834				0.636234	0.431186	-0.166077	-1.41098	0.126731	0.882628	-0.0281563	-0.345804	no_change	no_change
MRPL35	MRPL35	D3YTC1;Q9NZE8	D3YTC1	39S ribosomal protein L35, mitochondrial	24.8928	24.5884	25.8456	25.9853	23.1825	26.2678	25.6873	23.3232	25.9556	27.0957	24.8731	25.7554				0.0113294	0.983771	-0.0362307	-0.0343413	0.0412219	0.962514	-0.15646	-0.121104	no_change	no_change
pk;ZAK	pk	D4Q8H0;Q9NYL2	D4Q8H0	Mitogen-activated protein kinase kinase kinase MLT	23.9181	23.3972	25.3213	25.2723	22.8946	25.3436	25.5481	25.4949	23.4299	25.0449	25.4991	25.0952				0.106282	0.878475	-0.291345	-0.29465	0.108891	0.899847	0.320789	0.301255	no_change	no_change
CAMK2D	CAMK2D	D6R938;Q13557;E9PBG7;E9PF82;H0Y9J2	D6R938	Calcium/calmodulin-dependent protein kinase type II subunit delta	31.5688	31.5985	31.4985	31.5991	31.5408	31.5472	31.2527	31.088	31.4191	31.3602	31.3785	31.3641				0.0713519	0.916408	-0.00711695	-0.203753	1.47263	0.0937124	-0.309108	-3.17551	no_change	no_change
ELF2	ELF2	D6R9B1;D6RHI1	D6R9B1		25.0564	24.3642	25.3483	24.4289	24.4476	24.3965	23.9074	24.1939	23.2287	26.4257	25.0547	25.9746				0.787421	0.353968	0.49859	1.7063	1.06208	0.174593	-0.647677	-2.25999	no_change	no_change
HNRNPAB	HNRNPAB	D6R9P3;D6RD18;D6RBZ0;Q99729	D6R9P3	Heterogeneous nuclear ribonucleoprotein A/B	32.8885	32.8645	32.8252	32.5877	32.7651	32.808	32.3987	32.571	32.6028	32.6287	32.6571	32.728				0.930345	0.292301	0.139125	1.9904	0.99383	0.1937	-0.196109	-2.11922	no_change	no_change
ANAPC10	ANAPC10	D6R9Q5;D6RD74;D6RA92;Q9UM13;D6RB36	D6R9Q5	Anaphase-promoting complex subunit 10	25.5676	25.3081	25.4269	25.5768	25.3623	25.7561	25.8118	25.4608	25.7096	25.5765	25.7564	26.0635				0.407379	0.583884	-0.130864	-0.960043	0.244914	0.746676	0.0956542	0.619775	no_change	no_change
TACC2	TACC2	Q4VXL4;D6RAA5;Q4VXL8;E7EMZ9;E9PBC6;O95359;A0A0U1RRM9	Q4VXL4	Transforming acidic coiled-coil-containing protein 2	26.1483	24.6474	23.6453	23.508	25.0727	24.0421	24.3388	24.2659	24.435	25.6213	24.3251	24.4449				0.284048	0.690539	0.606052	0.704568	0.108752	0.899551	0.138966	0.300904	no_change	no_change
MRPL27	MRPL27	D6RAN8;H7C5U8;Q9P0M9	D6RAN8	39S ribosomal protein L27, mitochondrial	26.2175	26.2765	26.6675	26.4314	26.9579	27.5561	26.8861	26.6659	26.924	25.9346	26.6834	26.3357				0.773267	0.360991	-0.594619	-1.6785	0.177508	0.827868	-0.156472	-0.467468	no_change	no_change
TSC22D3	TSC22D3	D6RD37;D6RAX8;D6RBL1;D6RDZ9;D6RCK9;D6RDZ7;D6R8Z7	D6RD37		27.2146	26.9857	26.4122	26.673	27.3198	27.6085	26.4287	26.4882	26.2217	25.6244	26.6847	24.2576				0.37895	0.606571	-0.329627	-0.902386	1.33319	0.112339	-0.820909	-2.84924	no_change	no_change
FAM169A	FAM169A	D6RB01;Q9Y6X4	D6RB01	Soluble lamin-associated protein of 75 kDa	28.6452	28.7118	27.9241	28.0527	28.521	28.5294	27.7064	28.0939	27.7131	27.9122	27.7527	27.8327				0.0698368	0.918213	0.0593815	0.199698	1.22613	0.135223	-0.529905	-2.61014	no_change	no_change
HNRNPD	HNRNPD	D6RBQ9	D6RBQ9		25.6035	27.1344	26.6598	27.8692	27.0616	26.9263	27.8382	27.7974	26.6861	28.1765	26.2672	26.3988				0.691584	0.401747	-0.819806	-1.5188	0.117766	0.88977	0.154865	0.323547	no_change	no_change
HSD17B11	HSD17B11	D6RCD0;Q8NBQ5	D6RCD0	Estradiol 17-beta-dehydrogenase 11	25.4437	25.8448	25.9075	26.6451	25.6409	26.209	26.5606	25.7391	26.4702	25.8699	26.5435	26.0283				0.595881	0.459307	-0.433016	-1.33235	0.0830732	0.923356	0.0915883	0.234793	no_change	no_change
LIMCH1	LIMCH1	D6RD46;Q9UPQ0;H0Y8P3;G5EA03	D6RD46	LIM and calponin homology domains-containing protein 1	25.4112	25.1579	24.6735	27.4353	26.5162	23.8554	26.0382	25.674	24.3933	24.3315	26.7209	26.3156				0.319988	0.657589	-0.854792	-0.780615	0.182522	0.822864	-0.567119	-0.479122	no_change	no_change
BTF3	BTF3	D6RDG3;H0Y9Y1	D6RDG3	Transcription factor BTF3	27.5278	28.0025	26.879	28.1358	27.0969	26.7492	27.2566	26.3149	27.1141	27.3583	27.7857	26.4817				0.0964297	0.889783	0.14248	0.269487	0.352615	0.612036	-0.432082	-0.848402	no_change	no_change
PET112;GATB	PET112	D6REA0;O75879;D6RDU9	D6REA0	Glutamyl-tRNA(Gln) amidotransferase subunit B, mitochondrial	27.0256	26.9358	26.9705	26.9466	26.818	27.1911	26.9114	26.8123	26.9956	26.5674	27.192	27.1701				0.0235604	0.968973	-0.00792948	-0.0704789	0.257973	0.730958	-0.0788275	-0.648328	no_change	no_change
SIL1	SIL1	D6REA1;Q9H173	D6REA1	Nucleotide exchange factor SIL1	25.2982	24.331	24.4393	24.0099	25.3431	25.3862	25.5184	25.2865	23.9608	24.4113	25.4017	24.9762				0.153062	0.827713	-0.223582	-0.409768	0.00435447	0.996806	0.00881894	0.0133024	no_change	no_change
SEPT11	SEPT11	D6RGI3;D6RER5;Q9NVA2;D6RDU5;H0Y961	D6RGI3	Septin-11	33.9329	34.0443	33.5716	33.315	33.5361	33.5814	33.48	33.6343	33.4508	33.4678	33.3523	33.427				1.06163	0.242662	0.3721	2.25906	0.166587	0.839372	0.0442123	0.441877	no_change	no_change
SEC31A	SEC31A	D6REX3;O94979;H7BXG7;D6RHZ5	D6REX3	Protein transport protein Sec31A	31.8438	32.1009	31.8205	31.7096	31.6674	31.7353	31.726	32.0031	31.6635	31.6914	31.779	31.9261				1.11278	0.232456	0.217637	2.36632	0.367962	0.594377	0.0934436	0.879934	no_change	no_change
MCC	MCC	D6REY2;P23508;A0A096LNU0	D6REY2	Colorectal mutant cancer protein	25.8541	26.3479	26.0348	25.7355	25.969	26.2904	26.7883	26.6295	26.4554	25.9907	25.9935	24.4524				0.137908	0.845692	0.0806325	0.373202	1.5404	0.0832083	0.626087	3.34082	no_change	no_change
STX18	STX18	D6RF48;Q9P2W9;D6RC71	D6RF48	Syntaxin-18	25.2615	25.6845	24.2116	26.2531	23.7873	25.9898	26.1069	26.0602	26.3464	27.1673	26.7516	26.3387				0.118215	0.864815	-0.290906	-0.324668	0.453324	0.504624	0.827749	1.05211	no_change	no_change
DCK	DCK	D6RFG8;P27707;D6RCP9	D6RFG8	Deoxycytidine kinase	28.9104	29.0022	28.75	28.6442	28.4116	28.5189	27.8458	28.2544	28.4134	29.291	28.2946	28.2844				1.65653	0.142534	0.362655	3.63545	0.907265	0.223027	-0.353689	-1.94402	no_change	no_change
YIPF3	YIPF3	D6RGY8;D6RFI3;E7EQR8;Q9GZM5;H0Y9A1	D6RGY8	Protein YIPF3;Protein YIPF3, 36 kDa form III	24.6554	24.3258	24.0368	24.0293	25.1151	25.0901	24.9368	25.4344	25.2842	25.2344	25.137	26.1686				0.434132	0.563209	-0.405486	-1.0138	0.540389	0.430975	0.473625	1.22391	no_change	no_change
VCAN	VCAN	D6RGZ6;Q86W61	D6RGZ6		26.8248	27.4257	26.7747	26.1192	26.3822	26.4654	26.5882	27.0027	23.8207	25.4936	26.3895	27.2284				1.37085	0.179773	0.686104	2.93561	0.198655	0.8018	-0.518418	-0.516238	no_change	no_change
ZNF346	ZNF346	D6RJ07;Q9UL40;B7Z6B6;B7Z6Q2	D6RJ07	Zinc finger protein 346	27.8478	27.4615	27.4989	27.6964	27.9126	27.9031	27.2859	27.8341	27.7636	28.7995	27.8288	27.6537				0.761189	0.367744	-0.234642	-1.65481	0.490574	0.469513	-0.209518	-1.12596	no_change	no_change
COMMD10	COMMD10	D6RJ90;Q9Y6G5	D6RJ90	COMM domain-containing protein 10	26.5087	26.2757	25.9022	24.4267	26.203	23.5851	24.6373	25.565	25.7941	26.5136	25.1893	25.9754				0.876777	0.312947	1.49059	1.88308	0.28176	0.698388	0.59388	0.699671	no_change	no_change
OPA1	OPA1	E5KLK1;E5KLJ9;E5KLJ5;E5KLJ6;O60313	E5KLK1	Dynamin-like 120 kDa protein, mitochondrial;Dynamin-like 120 kDa protein, form S1	30.4288	30.1019	30.325	30.7203	30.5817	30.5868	30.4434	30.3515	30.533	30.74	30.5315	30.5743				1.49566	0.163655	-0.344397	-3.23116	1.26614	0.127124	-0.186974	-2.69841	no_change	no_change
RWDD1	RWDD1	E5RGQ3;Q9H446;E5RGS5	E5RGQ3	RWD domain-containing protein 1	26.3564	25.5507	25.4603	25.8167	25.3676	26.1205	26.3171	25.646	24.8242	25.1467	25.651	25.9222				0.0193636	0.974949	0.020895	0.0581836	0.131044	0.878301	-0.172489	-0.356422	no_change	no_change
HMBOX1	HMBOX1	E5RGZ2;H0YKJ1;Q6NT76;H0YLF2	E5RGZ2	Homeobox-containing protein 1	23.8945	23.9311	25.6202	25.81	26.3308	25.9935	23.1055	25.9545	25.7203	26.5646	25.6768	25.7529				1.24517	0.205745	-1.56287	-2.65199	0.532103	0.437727	-1.11804	-1.20767	no_change	no_change
TCEB1	TCEB1	E5RHG8;Q15369;R4GMY8	E5RHG8	Transcription elongation factor B polypeptide 1	31.3099	31.3178	30.9826	30.9845	31.1089	31.2801	31.0145	31.058	30.8893	31.4476	30.7896	31.1213				0.220028	0.754462	0.0789255	0.564573	0.619885	0.371083	-0.137226	-1.37913	no_change	no_change
SDC2	SDC2	E5RJB8;E5RHU3;E7ESK6;E9PBI9;P34741	E5RJB8	Syndecan;Syndecan-2	24.9929	24.9063	26.3563	27.3634	26.7371	26.8094	26.8218	26.0922	26.3506	27.9576	27.0588	26.4109				1.4177	0.17409	-1.55149	-3.04483	0.877264	0.234939	-0.548485	-1.88405	no_change	no_change
AP3M2	AP3M2	E5RJ52;P53677	E5RJ52	AP-3 complex subunit mu-2	25.963	24.9306	25.8419	25.4874	25.2305	24.5062	25.4762	25.5836	25.5676	25.1036	25.9904	24.4731				0.501976	0.517179	0.503839	1.14845	0.723981	0.308639	0.467765	1.58202	no_change	no_change
COPS6	COPS6	E7EM64;Q7L5N1	E7EM64	COP9 signalosome complex subunit 6	30.8551	30.8323	30.6053	30.3595	30.401	30.5765	30.1835	30.2109	30.1697	30.2742	30.4407	30.357				1.42762	0.172966	0.318567	3.06823	1.72294	0.0670848	-0.257605	-3.81088	no_change	no_change
HMCES	HMCES	E7EMP6;Q96FZ2;D6RAZ3;D6R9T3	E7EMP6	Embryonic stem cell-specific 5-hydroxymethylcytosine-binding protein	26.025	26.0285	24.5264	24.6459	26.2853	26.5547	26.0549	26.4198	25.712	26.0447	26.1365	24.5612				0.143994	0.838588	-0.301991	-0.387965	0.136801	0.871275	0.233604	0.370505	no_change	no_change
NPC2	NPC2	J3KMY5;G3V3E8;E7EMS2;G3V3D1;P61916;H0YIZ1;G3V2V8	J3KMY5	Epididymal secretory protein E1	31.6637	31.7362	31.3308	31.1424	31.5703	31.236	31.3453	31.4801	30.9715	30.2265	30.9131	30.7265				0.654727	0.419868	0.26065	1.44699	0.0900728	0.916341	-0.0506166	-0.253061	no_change	no_change
LONP2	LONP2	E7EN44;Q86WA8;H3BUW8	E7EN44	Lon protease homolog 2, peroxisomal	24.5515	24.5707	24.2407	24.6179	24.3166	24.311	25.3541	24.3492	24.0996	25.3628	24.9031	24.8539				0.094933	0.890929	0.0391394	0.265634	0.177933	0.827899	0.185784	0.468459	no_change	no_change
ZNF143;ZNF76	ZNF143	E7EN86;P52747;E7EX64;P36508	E7EN86	Zinc finger protein 143;Zinc finger protein 76	26.4976	27.8747	27.6581	27.0955	27.3787	27.4812	27.1912	27.0883	26.346	27.4439	26.7214	26.6558				0.0187549	0.975438	0.0249704	0.0563915	0.696177	0.322866	-0.443297	-1.52776	no_change	no_change
MED22	MED22	E9PGW7;Q5T8T7;E7EN96;Q5T8T8;Q15528	E9PGW7	Mediator of RNA polymerase II transcription subunit 22	24.0607	26.8964	26.0711	26.5678	26.4653	26.1274	26.4209	26.1643	26.3074	25.1573	26.4755	26.6465				0.345493	0.635249	-0.710759	-0.833693	0.229638	0.766742	-0.0892773	-0.586019	no_change	no_change
ACSL1	ACSL1	E7EPM6;P33121;D6RER0;B7Z3Z9	E7EPM6	Long-chain-fatty-acid--CoA ligase 1	25.3358	24.9497	25.7584	25.5297	25.2778	25.6961	26.1872	25.506	26.0551	25.5796	25.8574	26.1386				0.22784	0.746021	-0.153236	-0.582019	0.793756	0.27146	0.414943	1.71875	no_change	no_change
PRRC2C	PRRC2C	E7EPN9;Q9Y520	E7EPN9	Protein PRRC2C	29.523	29.3518	29.7607	29.9282	29.8844	30.1069	29.8073	29.9432	29.755	30.7594	29.5057	29.746				1.45387	0.168372	-0.427968	-3.13054	0.714947	0.312967	-0.137963	-1.56438	no_change	no_change
STXBP4	STXBP4	E7EPP7;Q6ZWJ1;B5MCT9	E7EPP7	Syntaxin-binding protein 4	25.4205	25.6728	25.8787	25.8519	23.9953	23.8873	25.9759	24.8364	25.3303	25.4168	25.4699	25.7775				0.762332	0.367484	1.07914	1.65705	0.486588	0.473123	0.802688	1.11808	no_change	no_change
NDUFV2	NDUFV2	E7EPT4;P19404	E7EPT4	NADH dehydrogenase [ubiquinone] flavoprotein 2, mitochondrial	28.8917	29.4576	28.9828	28.8911	29.0488	28.985	28.9116	28.9435	28.88	29.1033	29.4456	29.44				0.304859	0.672298	0.135764	0.748792	0.570162	0.405764	-0.0632483	-1.28216	no_change	no_change
SNCA	SNCA	E7EPV7;P37840;H6UYS7;D6RA31	E7EPV7	Alpha-synuclein	30.6325	30.3168	30.6404	30.66	30.5359	31.1082	30.1473	29.8557	29.8855	30.8845	30.2291	30.2792				0.511922	0.510072	-0.238157	-1.16803	1.82391	0.0607061	-0.805195	-4.08797	no_change	no_change
NAA50	NAA50	E7EQ69;Q9GZZ1;C9J5D1;A0A087WWJ2;B0AZT5	E7EQ69	N-alpha-acetyltransferase 50	29.0268	28.9905	28.8987	29.1038	28.9471	29.0633	28.8839	28.8091	29.0835	29.2376	29.0896	28.9973				0.47348	0.536307	-0.066054	-1.09214	0.524453	0.442302	-0.1126	-1.19266	no_change	no_change
KIAA0196	KIAA0196	E7EQI7;Q12768	E7EQI7	WASH complex subunit strumpellin	28.1988	27.9194	27.8801	28.2502	27.9373	27.5074	27.9683	27.9981	28.0731	28.1568	28.0602	28.2471				0.159782	0.819701	0.10114	0.42578	0.203834	0.796957	0.114877	0.528034	no_change	no_change
MTA3	MTA3	E7EQY4;E7EV10;Q9BTC8;D6W5A2;E9PCS8	E7EQY4	Metastasis-associated protein MTA3	26.8391	26.5008	27.4533	26.8711	26.3707	26.9539	27.0714	26.6003	26.6232	25.7786	27.5761	26.4697				0.234982	0.739641	0.199115	0.597875	0.0475368	0.956589	0.0330512	0.138794	no_change	no_change
SMN1;SMN2	SMN1	E7EQZ4;Q16637;B4DP61	E7EQZ4	Survival motor neuron protein	27.6933	27.4176	27.686	27.6636	27.0155	27.4386	27.2908	27.4212	26.894	27.3225	27.3474	27.6028				0.465072	0.542196	0.226406	1.07547	0.276985	0.703172	-0.170588	-0.689429	no_change	no_change
CLASP2	CLASP2	E7ERI8;E7EW49	E7ERI8		27.5407	27.5843	27.7421	28.1244	27.6984	28.0181	27.9254	27.6661	27.7351	28.1665	27.8171	28.3062				1.07522	0.242165	-0.324579	-2.28741	0.500488	0.462529	-0.171447	-1.14551	no_change	no_change
EIF2B4	EIF2B4	E7ERK9;Q9UI10;A0A087WTA5;A0A087WW69	E7ERK9	Translation initiation factor eIF-2B subunit delta	27.5289	27.2935	27.8126	28.005	27.6417	27.9538	27.6706	27.2941	27.8851	27.9051	28.0546	27.7263				0.789542	0.352976	-0.321859	-1.71047	0.533641	0.437095	-0.250242	-1.21069	no_change	no_change
ZC3H18	ZC3H18	E7ERS3;Q86VM9	E7ERS3	Zinc finger CCCH domain-containing protein 18	29.4977	29.816	29.7891	29.7148	29.7176	29.3894	29.5514	29.48	29.5117	30.2922	29.7259	29.3053				0.248568	0.726086	0.0936521	0.627793	0.347587	0.617895	-0.0929019	-0.838023	no_change	no_change
PSEN1;PSEN2	PSEN1	E7ES96;P49768;E5RFW4;E5RG63;B1AP22;P49810	E7ES96	Presenilin;Presenilin-1;Presenilin-1 NTF subunit;Presenilin-1 CTF subunit;Presenilin-1 CTF12;Presenilin-2;Presenilin-2 NTF subunit;Presenilin-2 CTF subunit	24.0169	25.0311	24.4964	25.987	26.013	23.2959	25.9398	24.4736	25.1299	26.6807	24.7556	24.3421				0.243198	0.731176	-0.583841	-0.616003	0.0277924	0.976009	0.0824509	0.082771	no_change	no_change
FAM21A;FAM21C	FAM21A	E7ESD2;Q641Q2;F8W7U3;A0A087WYF6;A0A0A0MR88;A0A096LPC5;Q9Y4E1;J3KP36	E7ESD2	WASH complex subunit FAM21A;WASH complex subunit FAM21C	28.5953	28.1304	27.9667	27.9679	28.1061	27.9463	27.9669	27.9704	27.4583	28.6042	27.7732	27.8449				0.502673	0.516624	0.224017	1.14982	0.51517	0.449657	-0.208269	-1.17442	no_change	no_change
MRPL22	MRPL22	E7ESL0;J3KQY1;Q9NWU5	E7ESL0	39S ribosomal protein L22, mitochondrial	25.8668	26.1571	26.4312	26.5325	26.1613	26.7093	26.7703	26.035	26.4567	26.3302	26.9356	26.295				0.619012	0.440331	-0.315992	-1.37743	0.0610075	0.944487	-0.0470066	-0.175864	no_change	no_change
MTA1	MTA1	E7ESY4;Q13330;H0Y4T7	E7ESY4	Metastasis-associated protein MTA1	29.2811	29.1249	29.6023	29.8692	29.6563	29.7241	29.832	29.5242	29.8147	30.1241	29.9687	29.4869				1.26151	0.202924	-0.413763	-2.68815	0.0784225	0.927161	-0.0262508	-0.222546	no_change	no_change
PCM1	PCM1	E7ETA6;Q15154;A6NNN6	E7ETA6	Pericentriolar material 1 protein	28.9132	29.3684	28.3698	28.6832	28.6791	28.4806	28.3284	28.6981	28.2847	29.5057	28.7291	28.92				0.382502	0.604252	0.269509	0.909623	0.530327	0.438736	-0.177254	-1.20419	no_change	no_change
DNPEP	DNPEP	E7ETB3;Q9ULA0;E7EMB6;F8WAN0;C9JBE1	E7ETB3	Aspartyl aminopeptidase	29.7712	29.6131	29.6656	29.7272	29.3464	29.2922	29.3581	29.3253	29.6097	28.1176	29.3722	29.8029				0.72186	0.386582	0.228081	1.57788	0.0507887	0.95346	-0.0242017	-0.147824	no_change	no_change
BPTF	BPTF	E7ETD6;Q12830;F5GXF5	E7ETD6	Nucleosome-remodeling factor subunit BPTF	27.4379	24.8051	27.4133	27.9392	28.0436	27.5435	27.5989	27.5578	27.866	26.2304	27.7938	26.9567				0.658747	0.417616	-1.29	-1.45482	0.392855	0.565188	-0.167859	-0.930661	no_change	no_change
MRPL3	MRPL3	H0Y9G6;E7ETU7;P09001;D6RC14	H0Y9G6	39S ribosomal protein L3, mitochondrial	26.212	25.8217	26.6366	26.961	26.6364	26.7283	26.6099	25.9979	26.4431	26.0006	27.3847	26.8261				1.01838	0.258877	-0.551838	-2.16957	0.96304	0.203624	-0.424938	-2.05651	no_change	no_change
BZW2	BZW2	E7ETZ4;Q9Y6E2;B5MCH7;Q75MG1;B5MCE7;E9PFD4	E7ETZ4	Basic leucine zipper and W2 domain-containing protein 2	29.0882	29.1408	28.6806	28.9939	28.9521	28.7224	29.1151	29.0638	29.01	29.3863	29.1631	28.7812				0.182104	0.797322	0.0804056	0.478154	0.902474	0.224891	0.173521	1.93442	no_change	no_change
FGFR1;FGFR2	FGFR1	E7EU09;P11362;S4R381;H7BXU9;E7EVR7;D2CGD1;A0A0A0MR25;P21802	E7EU09	Fibroblast growth factor receptor;Fibroblast growth factor receptor 1;Receptor protein-tyrosine kinase;Fibroblast growth factor receptor 2	24.631	24.8972	25.3659	24.588	23.8288	25.3204	25.7571	25.3135	25.7551	25.4761	25.6449	23.8072				0.329905	0.649125	0.385633	0.801334	1.06285	0.174318	1.0295	2.26161	no_change	no_change
ARAP1	ARAP1	E7EU13;A0A0A0MSJ2	E7EU13		28.6743	28.7434	28.281	27.9641	28.3924	28.1423	28.2723	28.5667	28.3272	28.3395	27.8996	28.2831				0.98577	0.270093	0.39993	2.10276	0.655211	0.349918	0.222453	1.44794	no_change	no_change
CSNK2A1;CSNK2A3	CSNK2A1	E7EU96;P68400;Q8NEV1	E7EU96	Casein kinase II subunit alpha;Casein kinase II subunit alpha 3	31.186	31.0164	31.0804	30.9602	30.9556	30.9578	31.049	30.9158	30.8962	31.4257	31.415	31.2824				1.29224	0.196712	0.136388	2.75669	0.0295633	0.974177	-0.00421906	-0.0878835	no_change	no_change
EIF4G1	EIF4G1	E7EX73;E9PGM1;E7EUU4;Q04637	E7EX73	Eukaryotic translation initiation factor 4 gamma 1	31.9303	31.8746	31.6479	31.6147	31.6465	31.6364	31.7716	31.894	31.7289	32.4599	31.6168	31.8003				0.999211	0.264891	0.185012	2.13023	1.51919	0.0860615	0.165624	3.28858	no_change	no_change
CAPN5	CAPN5	E7EV01;O15484	E7EV01	Calpain-5	25.8164	25.5918	26.2611	26.1022	26.2228	26.5535	26.9827	26.3246	26.2513	25.3472	26.4715	26.0188				0.779203	0.359366	-0.403088	-1.69015	0.350047	0.61462	0.226672	0.843103	no_change	no_change
ATG16L1	ATG16L1	E7EVC7;Q676U5	E7EVC7	Autophagy-related protein 16-1	27.036	26.9741	26.6271	26.9238	26.1922	26.5953	26.7933	27.3105	26.49	27.0331	26.8775	26.8927				0.553851	0.479605	0.308638	1.25027	0.387828	0.572925	0.29415	0.920455	no_change	no_change
		E7EVH7	E7EVH7		31.1308	31.3428	30.9853	30.7846	30.7294	30.7942	31.0701	31.1892	30.9169	31.4066	30.9505	31.2196				1.65357	0.143812	0.383566	3.62775	1.62608	0.0749568	0.289345	3.55675	no_change	no_change
CYFIP2	CYFIP2	E7EVJ5;Q96F07;H7C229;E7EW33	E7EVJ5	Cytoplasmic FMR1-interacting protein 2	26.7958	27.3903	26.9319	26.6116	26.754	27.0007	26.7176	27.1323	26.7526	25.2884	26.8288	26.8123				0.516852	0.50658	0.250533	1.17772	0.170313	0.834696	0.0787595	0.450641	no_change	no_change
SDAD1	SDAD1	E7EW05;Q9NVU7	E7EW05	Protein SDA1 homolog	25.3674	24.3913	25.1334	25.2125	24.4307	24.8106	25.0318	24.3902	25.2176	25.6868	25.0882	24.9637				0.146506	0.835806	0.146124	0.394026	0.0638864	0.941195	0.061952	0.183674	no_change	no_change
POLB	POLB	E7EW18;P06746;E5RIJ0;H0YBX1	E7EW18	DNA polymerase beta	28.9664	28.5571	28.7357	28.5485	28.678	28.2388	28.5201	28.1494	28.2503	27.7897	28.434	28.3741				0.683402	0.404318	0.264655	1.50286	0.459105	0.499883	-0.181809	-1.06361	no_change	no_change
EXOC6	EXOC6	E7EW84;Q8TAG9	E7EW84	Exocyst complex component 6	25.0515	25.2313	25.3925	25.8081	25.5599	25.5388	24.0247	24.9276	23.7864	25.5395	25.6031	25.5322				1.4546	0.167914	-0.410492	-3.1323	1.74838	0.0653809	-1.38941	-3.87948	no_change	no_change
TSC22D3	TSC22D3	E7EWD5;Q5JRJ2;Q5JRJ0	E7EWD5		28.6198	27.8855	27.7001	27.6146	27.7933	27.8803	27.7148	27.9485	27.5001	28.0844	27.6099	27.8531				0.45167	0.548757	0.30573	1.04882	0.0985866	0.907246	-0.0416082	-0.275026	no_change	no_change
C16orf62	C16orf62	E7EWW0;Q7Z3J2;F5H7K1;C9J7I2;H3BV68;H3BVG8	E7EWW0	UPF0505 protein C16orf62	27.6344	27.765	27.6915	27.6535	27.6405	27.5057	27.3192	27.4491	27.526	25.9919	27.7718	28.2641				0.735391	0.379344	0.0970567	1.60432	1.03267	0.181435	-0.168486	-2.19903	no_change	no_change
EIF4B	EIF4B	E7EX17;P23588;F8VX11	E7EX17	Eukaryotic translation initiation factor 4B	31.0634	31.6397	31.2396	31.2463	31.3793	31.2891	31.1272	31.4979	30.6545	31.6113	31.1685	31.3404				0.0177101	0.975886	0.00932693	0.0533098	0.356507	0.608303	-0.211689	-0.856418	no_change	no_change
CALD1	CALD1	E7EX44	E7EX44		27.6899	27.4458	26.9272	26.5652	24.8057	24.1169	27.8266	27.8616	27.8082	25.5183	26.8291	24.7678				1.3436	0.186274	2.19168	2.87301	1.66644	0.0710456	2.66953	3.6613	no_change	no_change
DCTN1;DKFZp686E0752	DCTN1	E7EX90;Q6AWB1	E7EX90		32.7655	32.667	32.2481	31.952	32.0977	32.0596	32.2727	32.5737	32.1893	32.7208	32.202	32.5519				1.47593	0.167127	0.523736	3.18344	1.16507	0.149177	0.308806	2.47769	no_change	no_change
NACA	NACA	E9PAV3;F8VZJ2;H0YHX9;Q13765;F8W0W4;F8W1N5;F8VNW4	E9PAV3	Nascent polypeptide-associated complex subunit alpha, muscle-specific form;Nascent polypeptide-associated complex subunit alpha	31.8366	31.7805	31.1812	31.2484	31.3783	31.2122	31.1683	31.5092	31.2745	30.721	30.8442	31.3075				0.672795	0.410597	0.319766	1.48219	0.122183	0.886591	0.0376797	0.334546	no_change	no_change
ZKSCAN1	ZKSCAN1	E9PC66;P17029;B3KRF7	E9PC66	Zinc finger protein with KRAB and SCAN domains 1	25.8927	26.5351	26.5846	26.4037	26.4446	26.4976	26.9456	26.6306	26.3641	27.4706	26.7403	26.5261				0.189414	0.7917	-0.111133	-0.495048	0.509871	0.453882	0.198153	1.164	no_change	no_change
MARK2	MARK2	E9PC69;Q7KZI7;E7ETY4	E9PC69	Serine/threonine-protein kinase MARK2	24.5955	23.6778	26.5892	27.0748	26.8657	26.75	26.9867	26.6943	27.0752	27.2697	26.8856	26.3517				1.05576	0.245543	-1.94268	-2.24685	0.0504512	0.953887	0.0219256	0.146889	no_change	no_change
MAN2B2	MAN2B2	E9PCD7;Q9Y2E5;H0YA68	E9PCD7	Alpha-mannosidase;Epididymis-specific alpha-mannosidase	26.1056	26.0636	26.3943	25.6946	25.6486	25.8666	25.5685	26.0321	26.3219	26.5005	26.0825	26.7038				1.6657	0.140919	0.451253	3.65936	0.445572	0.512958	0.237609	1.03666	no_change	no_change
GUCY1B3	GUCY1B3	E9PCN2;Q02153;B7Z685;D6RC99	E9PCN2	Guanylate cyclase soluble subunit beta-1	23.9946	23.8602	24.9179	24.7992	25.2401	25.5047	25.4268	25.2208	25.481	25.1724	24.3576	23.9664				1.11104	0.233162	-0.923756	-2.36265	0.369873	0.592557	0.194904	0.883845	no_change	no_change
NNT	NNT	E9PCX7	E9PCX7		25.2035	24.0509	25.3975	25.0181	25.4317	25.4097	25.3234	23.9553	25.3434	25.2284	25.4266	24.5556				0.383848	0.603336	-0.402562	-0.912362	0.35911	0.605208	-0.412486	-0.861771	no_change	no_change
SMC4	SMC4	E9PD53;Q9NTJ3	E9PD53	Structural maintenance of chromosomes protein;Structural maintenance of chromosomes protein 4	28.3843	28.2524	28.6254	28.5463	28.1899	28.3902	28.2652	28.1662	28.6158	29.1413	28.995	28.4823				0.108765	0.87549	0.0452035	0.300935	0.0531273	0.951054	-0.0263837	-0.154286	no_change	no_change
NRP1	NRP1	E9PEP6;O14786;Q5JWQ6;E7EX60;Q5T7F0;Q5JWQ4	E9PEP6	Neuropilin-1	28.6804	28.2932	29.1148	28.9738	29.2015	29.1682	29.6511	29.4613	29.8916	29.1819	29.6215	29.4101				0.778743	0.359455	-0.418385	-1.68925	1.74165	0.0659688	0.553452	3.86125	no_change	no_change
PDPK1;PDPK2P	PDPK1	E9PER6;O15530;Q6A1A2	E9PER6	3-phosphoinositide-dependent protein kinase 1;Putative 3-phosphoinositide-dependent protein kinase 2	25.547	25.7716	24.5711	25.9686	25.665	26.1826	25.7077	25.758	24.9693	25.5993	25.9623	23.2159				0.740244	0.376162	-0.642152	-1.61381	0.710709	0.315103	-0.460389	-1.55611	no_change	no_change
NUP155	NUP155	E9PF10;O75694	E9PF10	Nuclear pore complex protein Nup155	30.942	30.8206	30.7825	30.8119	30.7033	30.8735	30.6521	30.5315	30.7055	31.0775	30.896	30.6565				0.307191	0.670912	0.0521526	0.753716	1.09426	0.165499	-0.166574	-2.32731	no_change	no_change
TBL2	TBL2	E9PF19;Q9Y4P3;Q96E41	E9PF19	Transducin beta-like protein 2	28.6737	28.0365	29.2062	29.5684	29.8471	29.5467	29.9012	29.7029	29.8981	30.2035	29.5479	29.1466				1.34966	0.185846	-1.01526	-2.88687	0.702717	0.318176	0.180012	1.54051	no_change	no_change
TNS1	TNS1	E9PGF5;E9PF55;Q9HBL0;A0A087WWW7;H0Y4U1	E9PGF5	Tensin-1	27.3617	27.4616	27.4503	27.1062	27.1902	27.4407	27.3103	27.45	27.5687	26.6608	27.3498	27.6986				0.783235	0.357167	0.178855	1.69807	0.72107	0.310559	0.197327	1.57633	no_change	no_change
RABGEF1	RABGEF1	E9PFK9;Q9UJ41;A0A0A0MSJ3;Q3HKR1	E9PFK9	Rab5 GDP/GTP exchange factor	26.726	25.8978	26.2115	26.0331	25.3694	24.6561	26.2934	24.5487	26.4683	26.2317	26.3141	26.687				0.930131	0.292386	0.925578	1.98997	0.223011	0.773655	0.417284	0.571247	no_change	no_change
APP	APP	E9PG40;P05067;H7C0V9;A0A0A0MRG2	E9PG40	Amyloid beta A4 protein;N-APP;Soluble APP-alpha;Soluble APP-beta;C99;Beta-amyloid protein 42;Beta-amyloid protein 40;C83;P3(42);P3(40);C80;Gamma-secretase C-terminal fragment 59;Gamma-secretase C-terminal fragment 57;Gamma-secretase C-terminal fragment 50;C31	28.9577	28.9627	28.7748	29.0536	29.1105	28.7786	28.8104	28.9189	28.7569	29.5554	28.7159	28.7232				0.276935	0.69797	-0.0824947	-0.689321	0.603106	0.383299	-0.15217	-1.34644	no_change	no_change
EPHA4	EPHA4	E9PG71;P54764	E9PG71	Receptor protein-tyrosine kinase;Ephrin type-A receptor 4	24.4502	24.1319	26.2861	26.8389	26.0067	26.326	26.0192	25.8331	26.4266	26.6823	26.3239	26.1171				0.939942	0.287761	-1.43452	-2.00976	0.4247	0.532012	-0.297586	-0.994897	no_change	no_change
C1QTNF3-AMACR;C1QTNF3	C1QTNF3-AMACR	E9PGA6;Q9BXJ4	E9PGA6	Complement C1q tumor necrosis factor-related protein 3	24.4841	24.712	24.1012	24.09	24.7399	24.2517	24.4589	23.7577	25.3995	25.0824	25.4664	24.4431				0.0973928	0.889277	0.0719115	0.271963	0.127012	0.882724	0.178167	0.346499	no_change	no_change
RASA1	RASA1	E9PGC0;P20936	E9PGC0	Ras GTPase-activating protein 1	26.1086	26.1883	26.8086	26.9761	26.178	26.0733	26.5884	26.1496	26.697	26.9013	26.8673	26.0296				0.0381917	0.951908	-0.0406113	-0.112541	0.0734151	0.932637	0.0691738	0.209259	no_change	no_change
PTPRK	PTPRK	Q5TG12;E9PGC5;Q15262	Q5TG12	Protein-tyrosine-phosphatase;Receptor-type tyrosine-protein phosphatase kappa	28.1688	28.0346	28.0638	27.7827	27.934	27.8248	27.177	28.3974	27.9527	27.8355	28.0576	27.7561				1.78507	0.128906	0.241903	3.97983	0.0043806	0.997075	-0.0048097	-0.0133818	no_change	no_change
TBC1D23	TBC1D23	E9PGE5;Q9NUY8	E9PGE5	TBC1 domain family member 23	25.9494	25.9279	25.9703	25.9257	24.4408	24.2015	24.0327	23.5618	25.8622	26.0802	25.7135	25.6657				0.948303	0.284207	1.0932	2.02665	0.156758	0.849504	-0.370417	-0.418588	no_change	no_change
SERPING1	SERPING1	E9PGN7;P05155;H9KV48	E9PGN7	Plasma protease C1 inhibitor	23.2653	24.1062	24.7948	23.3461	23.153	24.3545	23.4334	24.9929	24.8862	24.8642	25.2467	25.5933				0.308605	0.669749	0.437551	0.756698	0.584167	0.396255	0.819641	1.3095	no_change	no_change
TSN	TSN	E9PGT1;Q15631;H7C1D4	E9PGT1	Translin	31.4897	31.6096	31.6585	31.6362	31.6376	31.6382	31.2812	31.5558	31.4733	31.4268	31.4774	31.5936				0.439968	0.558769	-0.0514234	-1.02547	1.15933	0.150092	-0.200546	-2.46537	no_change	no_change
RPS6KA1	RPS6KA1	E9PGT3;Q15418	E9PGT3	Ribosomal protein S6 kinase;Ribosomal protein S6 kinase alpha-1	27.6025	27.7017	27.5782	27.6571	27.9866	27.3185	27.3936	27.488	27.8495	25.229	27.4523	27.3449				0.0462199	0.943653	-0.0265567	-0.135122	0.117916	0.890033	-0.0769984	-0.323922	no_change	no_change
COPS8	COPS8	E9PGT6;Q99627	E9PGT6	COP9 signalosome complex subunit 8	29.0897	29.0731	28.5684	28.4479	28.8198	28.5382	28.4324	28.6131	28.4512	25.3632	28.4576	28.9535				0.686302	0.402997	0.308447	1.50851	0.338465	0.628369	-0.103071	-0.819135	no_change	no_change
ZNF451	ZNF451	E9PH99;Q9Y4E5	E9PH99	Zinc finger protein 451	26.7529	26.517	26.8212	26.7387	26.6063	26.9845	25.9742	26.2644	26.4444	25.0191	26.3309	26.3364				0.214134	0.761327	-0.0794576	-0.551334	1.44744	0.0969091	-0.548801	-3.11523	no_change	no_change
NCAPH	NCAPH	E9PHA2;Q15003;C9J470	E9PHA2	Condensin complex subunit 2	26.399	26.4106	26.6585	26.4056	26.3955	26.2434	26.3809	26.5463	26.1107	25.1848	26.4535	26.623				0.639871	0.428129	0.141212	1.41806	0.00526181	0.995519	-0.00220553	-0.0160577	no_change	no_change
MCCC1	MCCC1	E9PHF7;Q96RQ3;E9PG35;F5GYT8;G5E9X5	E9PHF7	Methylcrotonoyl-CoA carboxylase subunit alpha, mitochondrial	29.397	29.1103	28.9156	28.9699	29.2884	29.0755	28.5323	28.7413	28.396	28.0411	28.6945	28.7722				0.0611114	0.926827	0.0296427	0.176146	1.80688	0.0614283	-0.554763	-4.04033	no_change	no_change
POLR3C	POLR3C	E9PHH9;Q9BUI4	E9PHH9	DNA-directed RNA polymerase III subunit RPC3	28.2596	28.005	27.99	28.0188	28.0974	28.3309	27.9153	27.7412	27.9016	28.1022	27.8543	27.965				0.191728	0.789465	-0.0641473	-0.500372	1.27385	0.126244	-0.296302	-2.71559	no_change	no_change
SUN1	SUN1	E9PHI4;O94901;H0Y742;H0Y6N5	E9PHI4	SUN domain-containing protein 1	27.393	26.3062	28.6537	29.0926	28.8265	28.7662	28.7856	28.069	29.3455	29.8769	28.5678	28.3775				0.987471	0.269596	-1.44417	-2.10623	0.15843	0.84759	-0.16175	-0.422568	no_change	no_change
EPB41L2	EPB41L2	E9PHY5;E9PK52;E9PII3	E9PHY5		27.2883	27.1348	25.473	24.7333	26.6816	24.1511	24.5975	27.1216	25.2221	25.1661	24.5358	26.1449				0.68303	0.404637	1.44337	1.50213	0.159586	0.846764	0.458389	0.425315	no_change	no_change
MROH1	MROH1	E9PHY8;Q8NDA8	E9PHY8	Maestro heat-like repeat-containing protein family member 1	27.4324	27.2563	27.1198	26.8449	27.1855	27.2299	26.7381	26.6709	26.5461	26.9886	27.0121	26.8301				0.531138	0.49702	0.182737	1.20578	1.50229	0.0882517	-0.435043	-3.24727	no_change	no_change
MRPL16	MRPL16	E9PI14;Q9NX20	E9PI14	39S ribosomal protein L16, mitochondrial	24.9801	24.3787	24.4966	24.1393	24.3738	24.5212	24.2608	24.2011	24.4479	25.7095	24.9032	25.1591				0.565617	0.47281	0.273739	1.27328	0.112321	0.896321	-0.0414492	-0.309902	no_change	no_change
NFYC	NFYC	Q5T6K7;E9PI99;Q5T6K5;Q13952;A0A0A0MT00	Q5T6K7	Nuclear transcription factor Y subunit gamma	28.3431	28.3015	28.1954	28.2008	28.2371	28.3427	27.979	28.234	27.816	28.53	27.7536	27.7146				0.117886	0.865244	0.0198078	0.323847	0.907416	0.223133	-0.250511	-1.94432	no_change	no_change
TP53I11	TP53I11	E9PN66;E9PKN9;E9PS55;E9PMW4;E9PQ46;E9PIN5;E9PIK4;U3KQ32;E9PKZ4;E9PPM1;O14683;E9PNB3;E9PMY0	E9PN66	Tumor protein p53-inducible protein 11	26.3819	26.4009	25.6385	27.3755	27.1636	23.9281	23.6907	27.4664	28.0833	27.7064	24.8043	26.8376				0.00437719	0.992587	-0.0152887	-0.0133715	0.0500171	0.954089	0.257721	0.145686	no_change	no_change
TMEM41B	TMEM41B	E9PJ42;Q5BJD5	E9PJ42	Transmembrane protein 41B	24.7831	24.1175	26.0791	23.7543	25.9969	25.8709	25.8605	24.8963	26.8397	25.1917	27.0415	26.0017				0.0815537	0.904429	-0.214143	-0.230801	0.289589	0.686394	0.658112	0.716397	no_change	no_change
CYHR1	CYHR1	E9PJD7;Q6ZMK1;E9PQ42	E9PJD7	Cysteine and histidine-rich protein 1	26.1779	26.1269	25.4712	25.664	25.5151	25.3819	25.1084	25.63	25.3081	25.1925	25.6335	25.9466				0.771895	0.361089	0.40501	1.67581	0.424554	0.531895	-0.17149	-0.994605	no_change	no_change
FBXO3	FBXO3	E9PJM3;Q9UK99;G3V1E0	E9PJM3	F-box only protein 3	24.7601	25.6427	25.5822	24.3906	26.3819	23.1188	25.6371	25.6073	24.2396	25.4288	25.5624	25.7605				0.283788	0.69047	0.697889	0.704013	0.192852	0.809398	0.530879	0.502953	no_change	no_change
EEF1D	EEF1D	E9PK01;P29692;A0A087X1X7;E9PRY8;E9PQ49;E9PI39;E9PQZ1;E9PPR1;E9PL12;E9PMW7;E9PIZ1;H0YCK7	E9PK01	Elongation factor 1-delta	33.1399	33.0584	32.8509	32.7084	32.6422	32.7737	32.7216	32.6975	32.7805	33.099	32.7898	32.8303				1.51484	0.162999	0.308292	3.27792	0.215242	0.782879	0.0250715	0.553827	no_change	no_change
SCYL1	SCYL1	E9PS17;E9PK59;Q96KG9;E9PPN3	E9PS17	N-terminal kinase-like protein	29.074	29.1224	28.6102	28.5703	28.7946	28.8019	28.8493	28.8007	28.7035	28.7044	28.6238	28.8407				0.520075	0.504093	0.21327	1.18406	0.287941	0.688861	0.0622279	0.712884	no_change	no_change
PLEKHA7	PLEKHA7	E9PKC0;Q6IQ23;A0A1B0GTN9;H0YDE2	E9PKC0	Pleckstrin homology domain-containing family A member 7	28.0109	27.4726	27.1507	27.8572	27.6162	27.2374	27.1133	27.2452	26.8485	27.8034	27.5098	27.7977				0.0277545	0.965235	-0.0255451	-0.0826612	1.09739	0.164434	-0.501314	-2.33389	no_change	no_change
PPP6R3	PPP6R3	H7BXH2;E9PKF6;Q5H9R7;H0YEN2;E9PQP7	H7BXH2	Serine/threonine-protein phosphatase 6 regulatory subunit 3	28.9977	28.9008	28.722	28.942	28.9196	29.0298	28.3335	28.7003	28.6542	29.0904	28.1265	28.9961				0.443264	0.556019	-0.0902894	-1.03205	1.53941	0.0833374	-0.401138	-3.33838	no_change	no_change
PRMT1	PRMT1	E9PKG1;H7C2I1;Q99873;E9PIX6;E9PQ98;H0YDE4;E9PNR9	E9PKG1	Protein arginine N-methyltransferase 1	32.4442	32.2918	32.3684	32.3946	32.2378	32.4038	32.1111	32.1595	32.1655	32.1913	32.1665	32.3056				0.11915	0.863797	0.0227407	0.327002	1.61872	0.0753792	-0.200038	-3.53788	no_change	no_change
UBTF	UBTF	E9PKP7	E9PKP7		31.6054	31.5833	31.5511	31.4618	31.5602	31.6992	31.5021	31.5368	31.4415	31.4583	31.2611	31.1096				0.0294623	0.963405	0.00618871	0.0875923	0.467547	0.491092	-0.080265	-1.08038	no_change	no_change
GANAB	GANAB	E9PKU7	E9PKU7		26.7837	26.9538	26.843	26.6902	26.8899	26.7562	27.0705	26.9797	26.6266	24.8155	27.0552	26.8405				0.455414	0.54715	0.0813967	1.05627	0.314359	0.655376	0.113473	0.768804	no_change	no_change
PDE4DIP	PDE4DIP	E9PL24;A0A0C4DFQ0;E9PQG4;A0A0A0MRL8;A0A0A0MRL9;A0A087WVF8;A0A0A0MRM0;A0A0A0MRM1;A0A087WX83;A0A075B749;Q5VU43	E9PL24	Myomegalin	26.641	27.2161	26.4007	26.4801	26.4794	26.5697	25.957	26.4135	26.1834	24.1301	26.1239	26.8851				0.425453	0.569389	0.2429	0.996409	1.13131	0.156526	-0.325061	-2.40557	no_change	no_change
TSPAN18	TSPAN18	E9PL40;H0YB98;Q96SJ8	E9PL40	Tetraspanin;Tetraspanin-18	25.049	24.9996	25.1902	23.7737	24.1846	24.0808	24.6778	25.887	27.1608	26.1962	26.5622	25.5252				2.84611	0.0675833	1.06659	7.84621	1.22418	0.135345	1.89549	2.60586	no_change	no_change
NEDD8-MDP1	NEDD8-MDP1	E9PL57	E9PL57		30.4309	30.5427	30.537	30.942	30.4845	30.4603	30.5222	30.4397	30.3705	30.5292	30.367	30.5522				0.319501	0.65794	-0.125383	-0.779595	0.495619	0.466012	-0.184808	-1.13591	no_change	no_change
EEF1D	EEF1D	E9PL71;E9PN91	E9PL71		25.0491	28.9135	28.6946	28.2666	28.8259	28.4644	29.019	29.1333	28.8194	29.1235	28.2954	28.7344				0.31244	0.666663	-0.966597	-0.764772	1.18117	0.145261	0.471584	2.51235	no_change	no_change
EIF1AD	EIF1AD	E9PLI6;E9PS76;Q8N9N8;E9PS30;E9PQD0	E9PLI6	Probable RNA-binding protein EIF1AD	27.3198	26.8818	27.3583	27.3588	27.2774	26.8059	27.1446	27.1998	26.9916	26.198	26.6291	26.6843				0.0590347	0.928542	0.0392717	0.170489	0.0673283	0.938006	-0.0353616	-0.192962	no_change	no_change
NPEPPS	NPEPPS	E9PLK3;P55786	E9PLK3	Puromycin-sensitive aminopeptidase	33.3382	33.3526	33.1593	33.2249	33.1551	33.1396	32.8512	33.0372	32.9537	32.5332	32.9723	33.1891				0.749751	0.371828	0.110152	1.63241	1.70908	0.0674108	-0.225815	-3.77381	no_change	no_change
RPL27A	RPL27A	E9PLL6;P46776;E9PJD9	E9PLL6	60S ribosomal protein L27a	31.3036	31.4481	31.5606	31.553	31.7106	31.7374	31.8345	31.6618	31.8659	30.9468	31.523	31.8645				1.14833	0.225873	-0.229589	-2.44185	0.63352	0.363241	0.120417	1.40569	no_change	no_change
MDK	MDK	E9PPJ5;E9PLM6;P21741	E9PPJ5	Midkine	31.0055	30.4856	30.9275	31.7112	31.76	31.4428	31.4153	30.9778	31.3863	32.1519	31.5001	30.8783				1.92806	0.113076	-0.83179	-4.38793	1.03088	0.18224	-0.378196	-2.19532	no_change	no_change
SIRT3	SIRT3	E9PM75;Q9NTG7;E9PK80;E9PN58;E9PNA0	E9PM75	NAD-dependent protein deacetylase sirtuin-3, mitochondrial	26.6344	27.2342	27.0761	26.8606	26.8792	26.5095	26.7954	27.004	27.1482	24.3109	27.0443	27.5374				0.46367	0.542781	0.231762	1.07268	0.668246	0.341379	0.232744	1.47333	no_change	no_change
C11orf58;SMAP	C11orf58	E9PM92;O00193;E9PRZ9	E9PM92	Small acidic protein	30.5414	30.5547	29.9193	30.0523	30.5025	30.2063	29.2718	29.9271	29.2697	29.9964	29.5207	29.8594				0.125224	0.858082	0.08476	0.34208	1.39442	0.104509	-0.764171	-2.99031	no_change	no_change
REPS1	REPS1	E9PMG1;Q96D71;H0YDT0	E9PMG1	RalBP1-associated Eps domain-containing protein 1	26.7828	27.4271	27.314	27.2168	27.1194	27.207	27.0436	27.5145	27.0685	26.9057	27.6775	27.6624				0.0105741	0.985579	-0.00644811	-0.0320787	0.061802	0.943835	0.0277869	0.178023	no_change	no_change
CLNS1A	CLNS1A	E9PMI6;J3KN38;P54105;E9PJF4	E9PMI6	Methylosome subunit pICln	29.0481	29.1902	29.1576	29.1592	28.9506	29.1043	28.8359	29.0321	28.967	28.7355	28.6798	28.9912				0.32927	0.649948	0.0606213	0.80001	0.675028	0.336432	-0.126354	-1.48654	no_change	no_change
FAM118B	FAM118B	G3V179;E9PMJ2;J3KP39;Q9BPY3;E9PIM5	G3V179	Protein FAM118B	26.0472	26.5395	26.5436	26.3086	26.0961	26.2445	26.2988	26.5214	26.5166	27.0035	25.2647	25.9161				0.382303	0.604074	0.160379	0.909218	1.11479	0.160543	0.229202	2.37058	no_change	no_change
HSF1	HSF1	E9PMQ6;Q00613;E9PI02;A0A087X1F9	E9PMQ6	Heat shock factor protein 1	28.0248	28.0982	27.9557	28.9876	27.9963	27.3192	27.6452	27.6954	23.7622	25.9625	24.245	27.8504				0.0529607	0.934022	-0.0747941	-0.153826	0.552222	0.420424	-1.7334	-1.24709	no_change	no_change
CD151	CD151	E9PRJ3;E9PMR4;P48509	E9PRJ3	Tetraspanin;CD151 antigen	24.2659	27.1314	27.9166	28.4355	28.0555	28.0824	27.9903	28.3028	27.8719	27.5691	27.725	27.631				0.718186	0.388962	-1.75318	-1.5707	0.313463	0.656172	-0.136131	-0.766923	no_change	no_change
ARHGEF12	ARHGEF12	E9PMR6;Q9NZN5	E9PMR6	Rho guanine nucleotide exchange factor 12	27.7282	27.6665	27.4711	27.5829	27.6002	27.7185	27.2208	27.2142	27.5161	27.761	27.5171	27.6788				0.0460388	0.943829	-0.0119044	-0.134616	1.36669	0.107938	-0.316815	-2.92602	no_change	no_change
RNASEH2C	RNASEH2C	E9PN81;Q8TDP1;H0YEF3	E9PN81	Ribonuclease H2 subunit C	27.2472	27.4324	27.3158	27.2483	27.2321	27.3365	26.8592	27.2479	27.4246	25.0919	27.0848	27.1557				0.398983	0.591321	0.0594622	0.943077	0.217464	0.779647	-0.0950661	-0.558822	no_change	no_change
TPD52L1	TPD52L1	E9PNK6;Q16890;E9PPQ1;J3KNE7;E9PNQ9	E9PNK6	Tumor protein D53	27.6634	27.1588	27.4701	27.0623	26.8889	26.969	26.9259	26.7723	26.8566	26.7572	26.4569	26.9768				1.37485	0.180265	0.45738	2.94487	0.844335	0.247555	-0.121774	-1.81861	no_change	no_change
AAMDC	AAMDC	E9PNP3;Q9H7C9;E9PR47;E9PIQ4	E9PNP3	Mth938 domain-containing protein	28.9117	28.6888	28.8032	28.8669	28.5011	28.2947	28.5499	28.4145	28.7667	28.8207	28.7956	28.1081				0.619241	0.440215	0.246997	1.37788	0.0395625	0.963471	0.0228469	0.116421	no_change	no_change
CD59	CD59	E9PNW4;E9PR17;P13987;H0YET2	E9PNW4	CD59 glycoprotein	29.9555	29.8577	31.2262	31.6611	31.306	31.4124	31.3766	30.9181	31.4597	31.0808	31.063	30.5736				1.15539	0.224369	-1.11339	-2.45694	0.451849	0.506232	-0.208344	-1.04917	no_change	no_change
POLR2M	POLR2M	E9PP13;E9PSG9;Q6EEV4	E9PP13	DNA-directed RNA polymerase II subunit GRINL1A, isoforms 4/5	27.9791	28.0602	27.7106	24.3414	26.9372	26.9554	27.2026	27.7509	27.4858	27.8244	27.0881	26.657				0.985409	0.270036	1.83865	2.10202	0.727132	0.307099	1.40175	1.58818	no_change	no_change
PPFIBP2	PPFIBP2	E9PP16;Q8ND30	E9PP16	Liprin-beta-2	28.3649	28.6738	28.1033	28.2957	28.4001	28.312	28.0131	24.332	23.2178	25.4496	25.2877	28.0488				0.0952931	0.890599	0.0447915	0.266562	1.01973	0.185623	-3.14827	-2.17234	no_change	no_change
NDUFS8	NDUFS8	E9PPW7;O00217;E9PKH6;E9PN51;F8W9K7	E9PPW7	NADH dehydrogenase [ubiquinone] iron-sulfur protein 8, mitochondrial	29.0049	29.5456	29.1599	29.0459	29.2091	29.0705	29.1162	29.2476	28.9476	29.2888	29.2719	29.5509				0.310659	0.668154	0.128298	0.761025	0.0154149	0.986872	-0.00468	-0.0465165	no_change	no_change
TRAPPC4	TRAPPC4	E9PQE8;J3KP27;Q9Y296;E9PKS9;G3V1A0;G5EA23;E9PN70	E9PQE8	Trafficking protein particle complex subunit 4	26.6881	26.8093	27.2808	27.1571	26.7761	27.023	27.1402	27.282	27.0437	26.6108	27.0707	26.9967				0.100189	0.885277	-0.0593065	-0.279131	0.576403	0.401989	0.169949	1.29435	no_change	no_change
VPS28	VPS28	E9PQR7;Q9UK41;E9PM90	E9PQR7	Vacuolar protein sorting-associated protein 28 homolog	28.7616	28.9879	28.3218	27.9963	28.3247	28.0672	28.0388	28.5542	28.3789	27.6623	28.322	28.9205				1.20116	0.214174	0.561089	2.55565	0.464298	0.495066	0.19463	1.07393	no_change	no_change
FAU	FAU	E9PR30;P62861	E9PR30	40S ribosomal protein S30	29.3224	29.6997	29.4331	29.7394	29.5827	29.9655	29.9086	29.6886	29.957	29.6322	29.8137	30.1001				0.814234	0.338784	-0.277499	-1.75909	0.254847	0.735718	0.0888157	0.641516	no_change	no_change
MAF1	MAF1	E9PR76;E9PSH4;Q9H063	E9PR76	Repressor of RNA polymerase III transcription MAF1 homolog	24.6514	24.6651	24.6832	25.1962	24.6223	23.7575	23.3677	23.3102	24.4107	25.077	24.9406	24.4671				0.123438	0.860448	0.141222	0.33766	0.685498	0.328353	-0.829154	-1.50694	no_change	no_change
ARL14EP	ARL14EP	E9PRK7;Q8N8R7	E9PRK7	ARL14 effector protein	26.6193	23.8144	26.9147	26.9931	26.1198	26.4933	26.0493	26.0207	26.6098	25.461	26.3601	26.4467				0.299769	0.67652	-0.752625	-0.738028	0.413701	0.543524	-0.308817	-0.972787	no_change	no_change
WDR74	WDR74	E9PS41;Q6RFH5	E9PS41	WD repeat-containing protein 74	26.4344	27.0261	26.7456	27.0319	26.6915	26.7502	26.5202	26.6849	26.9038	25.367	26.6956	26.5929				0.16773	0.811434	-0.0891838	-0.444568	0.326962	0.64196	-0.121587	-0.795196	no_change	no_change
TM9SF1	TM9SF1	E9PSI1;E9PQY7;E9PS99;E9PL78;E9PJM1;E9PMQ9;O15321	E9PSI1	Transmembrane 9 superfamily member 1	27.7664	27.9115	28.3717	28.3141	28.2214	28.2655	28.3053	27.942	28.3236	28.5348	28.1389	28.283				0.608966	0.448762	-0.250406	-1.35786	0.237337	0.755695	-0.0766716	-0.603083	no_change	no_change
XPA	XPA	F2Z2T2;P23025	F2Z2T2	DNA repair protein complementing XP-A cells	24.8713	25.4545	24.536	25.2082	24.9267	23.807	25.1171	24.9203	24.4004	24.8031	24.6313	25.0748					1			0.126666	0.882491	0.165339	0.345644	no_change	no_change
TRRAP	TRRAP	F2Z2U4;Q9Y4A5;H0Y4W2	F2Z2U4	Transformation/transcription domain-associated protein	27.9189	27.9769	27.4417	27.9908	27.6503	28.0802	27.886	27.7662	27.5861	27.8897	28.0034	27.8442				0.234516	0.740239	-0.12789	-0.596843	0.4388	0.518637	-0.160954	-1.02314	no_change	no_change
[truncated: 3,951 more rows]

## Sheet: Fig1c
norm_mean_log2LFQ_day21	norm_mean_log2LFQ_day25	norm_mean_log2LFQ_day27	norm_mean_log2LFQ_day29	cluster	cluster_name_in_manuscript
[truncated: 4,487 more rows]

[truncated: 17 more sheets: Fig1d_all, Fig1d_refined, fig2a_top, fig2a_bottom_and_fig2b, fig2d, fig2e_and_suppl_Fig2a, fig3a, fig3b, fig3c_top, fig3c_bottom, fig3d, fig4e, fig7a, suppl_fig3a, suppl_fig3b, supple_fig3h, Sheet12]
