# Supplementary material for: An integrated organoid omics map extends modeling potential of kidney disease
Source: Nat Commun. 2023 Aug 14;14:4903. doi: 10.1038/s41467-023-39740-7 (PMC10425428; doi:10.1038/s41467-023-39740-7)
Supplement: Supplementary file 6 — Source Data [file 41467_2023_39740_MOESM6_ESM.zip › Suppl. Fig 2B NicheNet/Stromal_POD_PT_Target_Ligand_Receptor.R]

library(nichenetr)
rm(list = ls())
vis_ligand_receptor_network_strict = readRDS("PT_vis_ligand_receptor_network_strict.RDS")
p_ligand_receptor_network_strict = vis_ligand_receptor_network_strict %>% t() %>% make_heatmap_ggplot("Ligands","Receptors", color = "violetred", x_axis_position = "top",legend_title = "Prior interaction potential\n(bona fide)")+theme(text = element_text(size=18)) + theme(axis.title.x = element_blank(),axis.text.x = element_text(color = "grey20", size = 18, angle = 90, hjust = .5, vjust = .5, face = "plain"))+ theme(axis.text.y = element_text(color = "grey20", size = 16))
p_ligand_receptor_network_strict


rm(list = ls())
vis_ligand_receptor_network_strict = readRDS("POD_vis_ligand_receptor_network_strict.RDS")
p_ligand_receptor_network_strict = vis_ligand_receptor_network_strict %>% t() %>% make_heatmap_ggplot("Ligands","Receptors", color = "violetred", x_axis_position = "top",legend_title = "Prior interaction potential\n(bona fide)")+theme(text = element_text(size=18)) + theme(axis.title.x = element_blank(),axis.text.x = element_text(color = "grey20", size = 18, angle = 90, hjust = .5, vjust = .5, face = "plain"))+ theme(axis.text.y = element_text(color = "grey20", size = 16))
p_ligand_receptor_network_strict

rm(list = ls())
vis_ligand_receptor_network_strict = readRDS("Stromal_vis_ligand_receptor_network_strict.RDS")
p_ligand_receptor_network_strict = vis_ligand_receptor_network_strict %>% t() %>% make_heatmap_ggplot("Ligands","Receptors", color = "violetred", x_axis_position = "top",legend_title = "Prior interaction potential\n(bona fide)")+theme(text = element_text(size=18)) + theme(axis.title.x = element_blank(),axis.text.x = element_text(color = "grey20", size = 18, angle = 90, hjust = .5, vjust = .5, face = "plain"))+ theme(axis.text.y = element_text(color = "grey20", size = 16))
p_ligand_receptor_network_strict
